# Supplementary material for: Tissue-specific transcriptional programming of macrophages controls the microRNA transcriptome targeting multiple functional pathways
Source: J Biol Chem. 2024 Mar 29;300(5):107244. doi: 10.1016/j.jbc.2024.107244 (PMC11067537; doi:10.1016/j.jbc.2024.107244)
Supplement: Supplementary Table 1 [file mmc1.xlsx]

## Sheet: Sheet1
tracking_id	locus	gene_name.x	raw.counts.2746 WT	raw.counts.2746_S4 WT	raw.counts.2746_S1	raw.counts.2746_S3	norm.counts.WT	norm.counts.2746_S4 WT	norm.counts.2746_S1	norm.counts.2746_S3	norm.counts.FC	FC	baseMean	log2FoldChange	lfcSE	stat	pvalue	padj	Status	MiRbase annotation confidence	dominant strand
MIMAT0000138	2:26591401-26591423	mmu-miR-126a-3p	2891	2977	586	405	5327.11	4051.36	290.543	306.524	-15.7076	-14.3662	2493.88	-3.84461	0.253773	-15.1498	7.60261e-52	7.35932e-49	WT transcriptome	high	3p
MIMAT0017281	2:14261050-14261072	mmu-miR-511-3p	9	8	956	586	16.5839	10.8871	473.991	443.514	33.3991	25.9508	236.244	4.69771	0.371445	12.6471	1.16084e-36	2.80924e-34	WT transcriptome	high	3p
MIMAT0003782	X:100381150-100381171	mmu-miR-676-3p	155	205	57	42	285.611	278.982	28.261	31.7877	-9.40225	-8.72826	156.16	-3.12569	0.264174	-11.8319	2.66921e-32	5.16759e-30	WT transcriptome	high	3p
MIMAT0000236	12:112130926-112130948	mmu-miR-203-3p	2019	2700	1182	988	3720.31	3674.4	586.044	747.768	-5.54405	-5.29827	2182.13	-2.40552	0.232065	-10.3657	3.55144e-25	4.17905e-23		not enough data	3p
MIMAT0004583	16:17124108-17124130	mmu-miR-130b-5p	171	237	88	75	315.093	322.53	43.631	56.7638	-6.35117	-5.96947	184.505	-2.5776	0.27277	-9.44973	3.39716e-21	3.28845e-19	WT transcriptome	high	3p
MIMAT0000519	4:156054910-156054932	mmu-miR-200a-3p	104	127	70	37	191.636	172.833	34.7065	28.0035	-5.81198	-5.32012	106.795	-2.41146	0.296112	-8.14374	3.83237e-16	3.37248e-14	WT transcriptome	high	3p
MIMAT0000655	9:41531436-41531458	mmu-miR-100-5p	5390	8260	4618	3949	9931.89	11240.9	2289.64	2988.8	-4.01119	-3.83496	6612.82	-1.93921	0.254197	-7.62876	2.37018e-14	1.76487e-12	WT transcriptome	high	5p
MIMAT0000131	16:77598939-77598961	mmu-miR-99a-5p	586242	887915	412826	388475	1.08024e+06	1.20835e+06	204682	294017	-4.58912	-4.2948	696823	-2.10259	0.292358	-7.19184	6.39259e-13	2.94668e-11	WT transcriptome	high	5p
MIMAT0000542	4:150068472-150068494	mmu-miR-34a-5p	8	18	298	230	14.7412	24.496	147.75	174.076	8.20206	6.75416	90.2658	2.75578	0.387907	7.10423	1.20996e-12	5.32382e-11	WT transcriptome	high	5p
MIMAT0000136	16:77646278-77646300	mmu-miR-125b-5p	11967	23743	11863	8105	22051	32311.6	5881.76	6134.27	-4.52417	-4.23175	16594.6	-2.08125	0.294889	-7.05775	1.69224e-12	7.12212e-11	WT transcriptome	high	5p
MIMAT0000665	X:96242883-96242905	mmu-miR-223-3p	29167	45127	45767	26463	53744.6	61412.8	22691.6	20028.5	-2.69563	-2.64322	39469.4	-1.40229	0.199669	-7.02311	2.16987e-12	8.40174e-11	WT transcriptome	high	3p
MIMAT0016981	16:77598976-77598997	mmu-miR-99a-3p	91	114	77	56	167.681	155.141	38.1771	42.3836	-4.00719	-3.8087	100.846	-1.9293	0.274596	-7.02597	2.12584e-12	8.40174e-11	WT transcriptome	high	5p
MIMAT0000548	X:53054305-53054327	mmu-miR-322-5p	73	77	843	589	134.514	104.788	417.965	445.785	3.60946	3.47738	275.763	1.798	0.257193	6.99086	2.73214e-12	1.0172e-10	WT transcriptome	high	5p
MIMAT0000609	X:53053314-53053338	mmu-miR-351-5p	98	154	1686	876	180.58	209.577	835.93	663.001	3.84187	3.65265	472.272	1.86894	0.26814	6.97004	3.16845e-12	1.13595e-10	WT transcriptome	high	5p
MIMAT0000549	X:53054268-53054289	mmu-miR-322-3p	153	160	1831	1057	281.926	217.742	907.822	799.99	3.4179	3.28996	551.87	1.71807	0.259001	6.63345	3.27921e-11	1.02396e-09	WT transcriptome	high	5p
MIMAT0000663	11:35616839-35616860	mmu-miR-218-5p	137	151	56	60	252.443	205.494	27.7652	45.411	-6.25801	-5.50648	132.778	-2.46113	0.374233	-6.57646	4.81767e-11	1.37162e-09	WT transcriptome	high	5p
MIMAT0000137	2:26591364-26591385	mmu-miR-126a-5p	188	116	25	29	346.419	157.863	12.3952	21.9487	-14.6833	-9.62083	134.656	-3.26616	0.519702	-6.28467	3.28541e-10	8.59534e-09	WT transcriptome	high	3p
MIMAT0000162	11:96850438-96850459	mmu-miR-152-3p	3188	3508	2304	2102	5874.37	4773.99	1142.34	1590.9	-3.89588	-3.66295	3345.4	-1.873	0.298647	-6.27164	3.57274e-10	9.10109e-09	WT transcriptome	high	3p
MIMAT0004828	7:96249449-96249472	mmu-miR-708-5p	5	4	605	150	9.21326	5.44355	299.963	113.528	28.2115	12.7354	107.037	3.67078	0.591982	6.20082	5.61688e-10	1.35929e-08		high	5p
MIMAT0004940	2:14261012-14261033	mmu-miR-511-5p	1	0	106	141	1.84265	0	52.5555	106.716	86.436	15.2872	40.2785	3.93425	0.645131	6.09838	1.0715e-09	2.46956e-08		high	3p
MIMAT0003188	X:53054026-53054049	mmu-miR-503-5p	47	56	683	351	86.6046	76.2097	338.636	265.654	3.71153	3.51076	191.776	1.81178	0.298905	6.06141	1.34937e-09	3.03766e-08	WT transcriptome	high	5p
MIMAT0000537	8:84208726-84208747	mmu-miR-27a-3p	634	1077	888	650	1168.24	1465.68	440.276	491.953	-2.8254	-2.74468	891.537	-1.45664	0.24075	-6.0504	1.44487e-09	3.17871e-08	WT transcriptome	high	3p
MIMAT0003781	X:100381113-100381135	mmu-miR-676-5p	62	75	11	19	114.244	102.067	5.45387	14.3802	-10.9061	-7.89586	59.0363	-2.9811	0.499244	-5.97122	2.35483e-09	5.06549e-08	WT transcriptome	high	3p
MIMAT0000233	4:156055684-156055706	mmu-miR-200b-3p	450	923	464	364	829.193	1256.1	230.054	275.493	-4.12482	-3.81439	647.71	-1.93145	0.330233	-5.84875	4.95283e-09	9.98821e-08	WT transcriptome	high	3p
MIMAT0003509	X:7241269-7241291	mmu-miR-501-3p	1075	1771	10601	6706	1980.85	2410.13	5256.05	5075.44	2.35289	2.30844	3680.62	1.20692	0.209155	5.77046	7.90547e-09	1.56173e-07	WT transcriptome	high	3p
MIMAT0000247	18:61649198-61649219	mmu-miR-143-3p	49	67	484	364	90.2899	91.1795	239.97	275.493	2.8405	2.73791	174.233	1.45307	0.258361	5.62421	1.86361e-08	3.27995e-07	WT transcriptome	high	3p
MIMAT0000538	4:88910613-88910635	mmu-miR-31-5p	2	1	167	63	3.6853	1.36089	82.7997	47.6816	25.8574	10.6682	33.8819	3.41525	0.606427	5.63176	1.78379e-08	3.27995e-07		high	5p
MIMAT0003498	7:96249495-96249517	mmu-miR-708-3p	23	8	730	455	42.381	10.8871	361.939	344.367	13.2595	8.33171	189.893	3.05861	0.549381	5.56739	2.5859e-08	4.46992e-07	WT transcriptome	high	5p
MIMAT0009456	7:81529918-81529940	mmu-miR-1839-5p	3249	4596	7210	4636	5986.78	6254.64	3574.77	3508.76	-1.72815	-1.71899	4831.23	-0.781557	0.141341	-5.5296	3.20966e-08	5.17825e-07	WT transcriptome	high	5p
MIMAT0003172	X:53049414-53049436	mmu-miR-542-3p	19	24	252	215	35.0104	32.6613	124.943	162.723	4.25091	3.85856	88.8344	1.94806	0.356145	5.46986	4.50398e-08	7.03201e-07	WT transcriptome	high	3p
MIMAT0004885	2:10473940-10473962	mmu-miR-467c-5p	14	20	206	152	25.7971	27.2178	102.136	115.041	4.09654	3.72807	67.5481	1.89843	0.348227	5.45169	4.98926e-08	7.66604e-07	WT transcriptome	high	5p
MIMAT0004894	5:64970363-64970385	mmu-miR-574-3p	173	304	266	174	318.779	413.71	131.885	131.692	-2.77904	-2.68863	249.016	-1.42687	0.262141	-5.44314	5.2349e-08	7.79597e-07	WT transcriptome	high	both
MIMAT0000523	15:85706615-85706637	mmu-let-7c-5p	17189	27756	32932	21881	31673.3	37772.8	16327.9	16560.6	-2.11156	-2.08153	25583.7	-1.05765	0.196743	-5.37577	7.62549e-08	1.11841e-06	WT transcriptome	high	5p
MIMAT0000711	11:79726466-79726488	mmu-miR-365-3p	105	206	105	89	193.478	280.343	52.0597	67.3597	-3.96771	-3.65881	148.31	-1.87138	0.349304	-5.35744	8.44084e-08	1.21951e-06	WT transcriptome	high	3p
MIMAT0004790	X:53053986-53054008	mmu-miR-503-3p	10	23	233	145	18.4265	31.3004	115.523	109.743	4.53006	3.95978	68.7483	1.98542	0.378004	5.25239	1.50142e-07	2.10634e-06	WT transcriptome	high	5p
MIMAT0004529	16:77646317-77646339	mmu-miR-125b-2-3p	936	1037	658	674	1724.72	1411.24	326.241	510.117	-3.74955	-3.46336	993.08	-1.79217	0.341993	-5.24039	1.60239e-07	2.21588e-06	WT transcriptome	high	5p
MIMAT0031397	15:98519827-98519853	mmu-miR-1291	87	104	111	81	160.311	141.532	55.0346	61.3049	-2.5945	-2.50557	104.546	-1.32514	0.270843	-4.89263	9.94951e-07	1.33766e-05		not enough data	5p
MIMAT0000220	9:67236699-67236721	mmu-miR-190a-5p	49	77	60	45	90.2899	104.788	29.7484	34.0583	-3.05733	-2.90883	64.7212	-1.54044	0.317345	-4.85414	1.20909e-06	1.60329e-05	WT transcriptome	high	5p
MIMAT0003512	X:53048007-53048029	mmu-miR-450b-3p	8	9	161	81	14.7412	12.248	79.8249	61.3049	5.22912	4.40112	42.0297	2.13787	0.443227	4.82342	1.41117e-06	1.84597e-05	WT transcriptome	high	5 and 3
MIMAT0004617	6:51269866-51269888	mmu-miR-148a-5p	272	319	212	222	501.201	434.123	105.111	168.021	-3.42444	-3.17585	302.114	-1.66714	0.348668	-4.78146	1.74027e-06	2.15973e-05	WT transcriptome	high	3p
MIMAT0000160	7:45121761-45121783	mmu-miR-150-5p	106	279	2613	1496	195.321	379.688	1295.54	1132.25	4.22218	3.7085	750.7	1.89084	0.406648	4.64981	3.32235e-06	4.02005e-05	WT transcriptome	high	both
MIMAT0005293	2:10505730-10505752	mmu-miR-467e-5p	24	38	257	179	44.2236	51.7137	127.422	135.476	2.74031	2.59897	89.709	1.37794	0.298777	4.61194	3.98931e-06	4.70933e-05	WT transcriptome	high	5p
MIMAT0003186	12:109743465-109743486	mmu-miR-369-3p	46	59	837	317	84.762	80.2924	414.99	239.921	3.96785	3.53705	204.992	1.82255	0.398264	4.57623	4.73438e-06	5.45581e-05	WT transcriptome	high	3p
MIMAT0004622	16:77599716-77599738	mmu-let-7c-1-3p	102	197	120	108	187.95	268.095	59.4968	81.7398	-3.22895	-3.00688	149.321	-1.58827	0.356196	-4.45897	8.23527e-06	9.37851e-05	WT transcriptome	high	5p
MIMAT0000535	6:31062672-31062694	mmu-miR-29a-3p	24601	25848	39390	24171	45331.1	35176.2	19529.8	18293.8	-2.12849	-2.08311	29582.7	-1.05874	0.238466	-4.43978	9.00511e-06	0.000100195	WT transcriptome	high	3p
MIMAT0003511	X:53048043-53048065	mmu-miR-450b-5p	16	17	175	168	29.4824	23.1351	86.7662	127.151	4.06551	3.57857	66.6336	1.83938	0.415638	4.42545	9.62433e-06	0.000105868	WT transcriptome	high	5 and 3
MIMAT0004619	4:156054948-156054970	mmu-miR-200a-5p	115	85	38	51	211.905	115.675	18.8407	38.5994	-5.703	-4.41872	96.2551	-2.14363	0.508825	-4.21289	2.52119e-05	0.000274215	WT transcriptome	high	3p
MIMAT0025580	5:147283256-147283275	mmu-let-7k	65	54	61	38	119.772	73.4879	30.2442	28.7603	-3.27535	-2.94608	63.0662	-1.5588	0.394854	-3.94779	7.88758e-05	0.000829911		not enough data	5p
MIMAT0004939	14:54975709-54975731	mmu-miR-208b-3p	7	13	0	2	12.8986	17.6915	0	1.5137	-20.2088	-6.17166	8.02595	-2.62566	0.689844	-3.80617	0.000141137	0.00145341		not enough data	3p
MIMAT0000387	16:17124070-17124092	mmu-miR-130b-3p	28	55	44	17	51.5942	74.8488	21.8155	12.8665	-3.64579	-3.12007	40.2813	-1.64158	0.457173	-3.59071	0.000329774	0.00309924	WT transcriptome	high	3p
MIMAT0003740	2:117185150-117185172	mmu-miR-674-5p	192	207	2194	860	353.789	281.704	1087.8	650.891	2.73597	2.54171	593.546	1.3458	0.376344	3.57598	0.00034892	0.00324764	WT transcriptome	high	both
MIMAT0017056	X:96242841-96242864	mmu-miR-223-5p	3774	7369	7695	5508	6954.17	10028.4	3815.23	4168.73	-2.12708	-2.05897	6241.63	-1.04192	0.291777	-3.57095	0.000355692	0.00327914	WT transcriptome	high	3p
MIMAT0000213	9:89802262-89802284	mmu-miR-184-3p	7	52	736	369	12.8986	70.7662	364.914	279.278	7.69968	4.53155	181.964	2.18001	0.621218	3.50924	0.000449386	0.00402783		not enough data	3p
MIMAT0000590	12:108658679-108658702	mmu-miR-342-3p	158	407	2901	1444	291.139	553.881	1438.34	1092.89	2.99546	2.69998	844.062	1.43295	0.416931	3.43689	0.000588426	0.0051315	WT transcriptome	high	3p
MIMAT0001546	X:53048205-53048227	mmu-miR-450a-5p	49	39	346	319	90.2899	53.0746	171.549	241.435	2.88066	2.6376	139.087	1.39922	0.407431	3.43426	0.000594178	0.00513365	WT transcriptome	high	5p
MIMAT0000150	8:94324311-94324334	mmu-miR-138-5p	3	2	56	29	5.52796	2.72178	27.7652	21.9487	6.02612	4.07274	14.4909	2.026	0.590337	3.43194	0.00059928	0.00513365		not enough data	5p
MIMAT0000706	X:7242018-7242042	mmu-miR-362-5p	280	598	3913	1874	515.942	813.811	1940.09	1418.34	2.5256	2.36496	1172.05	1.24182	0.365762	3.39515	0.000685909	0.00562678	WT transcriptome	high	both
MIMAT0000158	11:43374434-43374456	mmu-miR-146a-5p	2530	5794	49033	18937	4661.91	7884.98	24310.9	14332.5	3.07991	2.74709	12797.6	1.4579	0.432904	3.36773	0.000757902	0.00610786	WT transcriptome	high	5p
MIMAT0004631	6:31062710-31062732	mmu-miR-29a-5p	15	24	19	11	27.6398	32.6613	9.42033	8.32535	-3.39807	-2.93311	19.5117	-1.55243	0.464933	-3.33904	0.000840678	0.0066703	WT transcriptome	high	3p
MIMAT0027343	11:117077369-117077391	mmu-miR-6516-5p	18	42	29	17	33.1677	57.1573	14.3784	12.8665	-3.31531	-2.89477	29.3925	-1.53345	0.463439	-3.30885	0.000936801	0.00737255	WT transcriptome	high	3p
MIMAT0000669	X:19146306-19146329	mmu-miR-221-3p	3224	6425	42053	18416	5940.71	8743.7	20850.2	13938.2	2.36906	2.22947	12368.2	1.1567	0.36653	3.15581	0.00160051	0.012296	WT transcriptome	high	3p
MIMAT0012774	1:185243011-185243033	mmu-miR-664-3p	117	210	283	163	215.59	285.786	140.313	123.367	-1.90146	-1.85474	191.264	-0.891221	0.284716	-3.13021	0.00174681	0.0133143		not enough data	5p
MIMAT0003453	11:70234729-70234751	mmu-miR-497a-5p	0	0	16	14	0	0	7.93291	10.5959	NA	4.52915	4.6322	2.17924	0.714671	3.04929	0.00229382	0.0170801		not enough data	5p
MIMAT0017346	2:10513456-10513479	mmu-miR-669m-5p	0	1	31	13	0	1.36089	15.37	9.83905	18.524	4.32282	6.64249	2.11197	0.697772	3.02674	0.0024721	0.0182672		high	5p
MIMAT0014806	12:80391614-80391636	mmu-miR-1843a-3p	97	84	99	93	178.737	114.315	49.0849	70.3871	-2.45289	-2.27406	103.131	-1.18527	0.398498	-2.97435	0.00293613	0.0213422	WT transcriptome	high	5p
MIMAT0016991	11:96850399-96850423	mmu-miR-152-5p	40	59	43	50	73.7061	80.2924	21.3197	37.8425	-2.60299	-2.39911	53.2902	-1.2625	0.424483	-2.97421	0.00293745	0.0213422	WT transcriptome	high	3p
MIMAT0004886	2:10507639-10507661	mmu-miR-467d-5p	12	15	118	61	22.1118	20.4133	58.5052	46.1679	2.46144	2.2832	36.7995	1.19106	0.410627	2.90058	0.0037247	0.0259389	WT transcriptome	high	both
MIMAT0003479	2:10509318-10509340	mmu-miR-669c-5p	89	149	588	457	163.996	202.772	291.534	345.88	1.73792	-0.589506	251.046	0.762422	0.267167	2.85373	0.00432088	0.029455	WT transcriptome	high	5p
MIMAT0000384	13:48536023-48536045	mmu-let-7d-3p	2369	3072	4775	3960	4365.24	4180.65	2367.48	2997.13	-1.59301	-1.57384	3477.62	-0.654293	0.229604	-2.84966	0.00437662	0.0296263	WT transcriptome	high	5p
MIMAT0003477	2:10494042-10494066	mmu-miR-669a-5p	0	1	19	16	0	1.36089	9.42033	12.1096	15.8205	3.93538	5.7227	1.9765	0.69955	2.82539	0.00472226	0.0317441		high	3p
MIMAT0000658	7:141221406-141221428	mmu-miR-210-3p	87	199	215	118	160.311	270.817	106.598	89.3083	-2.20068	-2.07636	156.759	-1.05406	0.380435	-2.77066	0.00559427	0.0368384	WT transcriptome	high	3p
MIMAT0019344	15:29713336-29713356	mmu-miR-3964	31	18	20	17	57.1222	24.496	9.91614	12.8665	-3.58248	-2.84493	26.1002	-1.50839	0.545413	-2.7656	0.0056818	0.0369127		not enough data	3p
MIMAT0031410	1:86352061-86352087	mmu-miR-3535	266	132	212	140	490.145	179.637	105.111	105.959	-3.17327	-2.65718	220.213	-1.40989	0.514477	-2.74044	0.00613563	0.0395953		not enough data	5p
MIMAT0000668	7:64205830-64205852	mmu-miR-211-5p	32	3	3	3	58.9649	4.08266	1.48742	2.27055	-16.777	-3.86166	16.7014	-1.94922	0.71594	-2.72261	0.00647694	0.0412479		high	5p
MIMAT0000159	1:92850380-92850403	mmu-miR-149-5p	15	11	11	8	27.6398	14.9698	5.45387	6.0548	-3.70238	-2.85876	13.5296	-1.51539	0.560701	-2.70267	0.00687851	0.0431149	WT transcriptome	high	5p
MIMAT0000248	4:120772659-120772681	mmu-miR-30e-5p	336	213	373	230	619.131	289.869	184.936	174.076	-2.53195	-2.28799	317.003	-1.19408	0.44344	-2.69276	0.00708622	0.0439709	WT transcriptome	high	5p
MIMAT0009406	15:101369400-101369421	mmu-miR-1941-3p	46	89	86	75	84.762	121.119	42.6394	56.7638	-2.07117	-1.98545	76.321	-0.989465	0.368862	-2.68248	0.00730778	0.0450569	WT transcriptome	high	5p
MIMAT0016989	11:43374398-43374420	mmu-miR-146a-3p	0	1	19	13	0	1.36089	9.42033	9.83905	14.1521	3.67665	5.15507	1.87839	0.701978	2.67585	0.00745393	0.0456671		high	5p
MIMAT0004545	4:156055720-156055742	mmu-miR-200b-5p	5	8	2	3	9.21326	10.8871	0.991614	2.27055	-6.16167	-3.45835	5.84063	-1.79008	0.670947	-2.66799	0.00763058	0.0464553		high	3p
MIMAT0004877	2:10483978-10484002	mmu-miR-466c-5p	3	3	39	24	5.52796	4.08266	19.3365	18.1644	3.90202	2.92997	11.7779	1.55089	0.582285	2.66345	0.00773443	0.0467933		not enough data	3p
MIMAT0001342	9:108568829-108568850	mmu-miR-425-3p	189	262	513	314	348.261	356.553	254.349	237.651	-1.43255	-1.422	299.203	-0.507918	0.195512	-2.59789	0.00937991	0.055704	WT transcriptome	high	5p
MIMAT0000217	X:7248030-7248051	mmu-miR-188-5p	27	28	175	103	49.7516	38.1049	86.7662	77.9556	1.8749	-0.547416	63.1445	0.869292	0.33557	2.59049	0.00958386	0.0562884	WT transcriptome	high	5p
MIMAT0000539	14:115044475-115044496	mmu-miR-92a-3p	11952	16140	26429	21610	22023.4	21964.7	13103.7	16355.5	-1.49319	-1.47898	18361.8	-0.564598	0.219165	-2.57613	0.00999132	0.0572284	WT transcriptome	high	3p
MIMAT0004632	1:195037561-195037583	mmu-miR-29c-5p	35	84	408	231	64.4928	114.315	202.289	174.832	2.10909	-0.505793	138.982	0.98338	0.382959	2.56785	0.0102332	0.058269		not enough data
MIMAT0005849	7:27205614-27205635	mmu-miR-1191a	40	49	80	50	73.7061	66.6835	39.6645	37.8425	-1.81131	-1.74952	54.4742	-0.806958	0.315545	-2.55735	0.0105474	0.0589822		not enough data
MIMAT0000516	6:51269828-51269850	mmu-miR-148a-3p	50964	48842	44966	59067	93908.9	66468.5	22294.4	44704.9	-2.39372	-2.18088	56844.2	-1.12491	0.442412	-2.54267	0.0110009	0.059491	WT transcriptome	high	3p
MIMAT0004934	4:94665166-94665187	mmu-miR-872-5p	52	63	106	73	95.8179	85.7359	52.5555	55.2501	-1.68409	-1.6446	72.3398	-0.717736	0.288889	-2.48447	0.0129744	0.0693881	WT transcriptome	high	5p
MIMAT0000533	10:126995542-126995564	mmu-miR-26a-5p	48225	53646	116313	71158	88861.9	73006.2	57668.8	53855.9	-1.45141	-1.43932	68348.2	-0.525389	0.212152	-2.47647	0.0132687	0.0705721	WT transcriptome	high	5p
MIMAT0017060	X:19146343-19146369	mmu-miR-221-5p	224	575	2363	1777	412.754	782.511	1171.59	1344.92	2.1054	-0.506865	927.945	0.980327	0.400968	2.4449	0.0144891	0.074125	WT transcriptome	high	3p
MIMAT0000154	11:87756866-87756887	mmu-miR-142a-5p	10162	7901	14915	10240	18725	10752.4	7394.96	7750.14	-1.94633	-1.85775	11155.6	-0.893557	0.365393	-2.44547	0.0144665	0.074125		not enough data
MIMAT0003711	X:142739059-142739080	mmu-miR-652-3p	3928	5876	10989	5174	7237.94	7996.58	5448.42	3915.94	-1.62686	-1.59608	6149.72	-0.674535	0.277861	-2.4276	0.0151992	0.0762324	WT transcriptome	high	3p
MIMAT0017027	7:99552287-99552311	mmu-miR-326-5p	32	22	38	21	58.9649	29.9395	18.8407	15.8939	-2.55954	-2.22673	30.9097	-1.15492	0.486863	-2.37217	0.0176838	0.0877841	WT transcriptome	high	3p
MIMAT0003513	X:60394415-60394437	mmu-miR-505-3p	8	30	222	82	14.7412	40.8266	110.069	62.0617	3.09767	2.48025	56.9247	1.31049	0.557659	2.34998	0.0187743	0.0915105		not enough data
MIMAT0000670	X:19146902-19146923	mmu-miR-222-3p	663	1905	7375	6909	1221.68	2592.49	3656.58	5229.08	2.32964	2.11022	3174.96	1.0774	0.459858	2.34289	0.0191352	0.0915119	WT transcriptome	high	3p
MIMAT0017061	X:19146939-19146960	mmu-miR-222-5p	10	27	128	79	18.4265	36.744	63.4633	59.7912	2.23406	2.02235	44.6062	1.01603	0.432941	2.34682	0.0189345	0.0915119	WT transcriptome	high	3p
MIMAT0000526	14:61632074-61632096	mmu-miR-15a-5p	510	635	2418	1551	939.752	864.164	1198.86	1173.87	1.31532	-0.762519	1044.16	0.391155	0.167644	2.33325	0.0196352	0.0923401	WT transcriptome	high	5p
MIMAT0004576	2:174267057-174267079	mmu-miR-296-3p	23	39	53	20	42.381	53.0746	26.2778	15.137	-2.30487	-2.08095	34.2176	-1.05725	0.454875	-2.32425	0.0201119	0.0935975	WT transcriptome	high	both
MIMAT0025123	3:140028280-140028304	mmu-let-7j	21016	26678	95285	62457	38725.2	36305.8	47243	47270.6	1.25966	-0.795705	42386.1	0.329695	0.143463	2.29811	0.0215556	0.0983171		not enough data
MIMAT0004544	11:79711974-79711996	mmu-miR-193a-5p	16	73	19	32	29.4824	99.3448	9.42033	24.2192	-3.82964	-2.67163	40.6167	-1.41772	0.638854	-2.21916	0.0264757	0.113904	WT transcriptome	high	3p
MIMAT0003456	12:109718794-109718816	mmu-miR-495-3p	7	22	120	60	12.8986	29.9395	59.4968	45.411	2.44894	2.1272	36.9365	1.08895	0.493779	2.20535	0.0274298	0.115948	WT transcriptome	high	3p
MIMAT0020629	7:45126924-45126945	mmu-miR-5121	777	1756	1928	1537	1431.74	2389.72	955.916	1163.28	-1.80326	-1.73215	1485.16	-0.792568	0.363739	-2.17895	0.0293356	0.12293		not enough data
MIMAT0009437	7:29773343-29773365	mmu-miR-1964-3p	706	1054	1031	1244	1300.91	1434.38	511.177	941.521	-1.8829	-1.79004	1047	-0.839989	0.390941	-2.14863	0.0316635	0.129326	WT transcriptome	high	3p
MIMAT0017063	1:195037049-195037074	mmu-miR-29b-2-5p	10	26	134	66	18.4265	35.3831	66.4381	49.9521	2.163	-0.511794	42.55	0.966365	0.456585	2.11651	0.0343015	0.13835	WT transcriptome	high	3p
MIMAT0001632	11:78073185-78073207	mmu-miR-451a	60	95	730	215	110.559	129.284	361.939	162.723	2.18752	-0.50375	191.126	0.989219	0.472851	2.09203	0.0364357	0.145743		not enough data
MIMAT0000565	8:105308378-105308400	mmu-miR-328-3p	1722	2370	3432	3238	3173.05	3225.3	1701.61	2450.68	-1.54092	-1.51351	2637.66	-0.597895	0.287935	-2.07649	0.0378485	0.148945	WT transcriptome	high	3p
MIMAT0000126	13:63300759-63300780	mmu-miR-27b-3p	888	1247	1916	1710	1636.27	1697.03	949.966	1294.21	-1.48531	-1.46532	1394.37	-0.551214	0.26568	-2.07473	0.0380118	0.148969	WT transcriptome	high	3p
MIMAT0014805	12:80391653-80391674	mmu-miR-1843a-5p	1024	882	1551	1339	1886.88	1200.3	768.996	1013.42	-1.73202	-1.66946	1217.4	-0.739383	0.357377	-2.06892	0.0385538	0.149564	WT transcriptome	high	5p
MIMAT0020606	12:36816249-36816269	mmu-miR-5099	1220	1497	1968	2080	2248.04	2037.25	975.748	1574.25	-1.68051	-1.62937	1708.82	-0.704313	0.340555	-2.06814	0.0386272	0.149564		not enough data
MIMAT0004623	13:48537832-48537854	mmu-let-7f-1-3p	139	182	337	256	256.129	247.682	167.087	193.754	-1.39621	-1.38612	216.163	-0.471048	0.229241	-2.05482	0.0398968	0.152048	WT transcriptome	high	5p
MIMAT0027723	10:80278211-80278232	mmu-miR-6911-3p	10	8	7	8	18.4265	10.8871	3.47065	6.0548	-3.0774	-2.37534	9.70977	-1.24814	0.606951	-2.0564	0.0397438	0.152048	WT transcriptome	high	3p
MIMAT0017259	X:60394450-60394473	mmu-miR-505-5p	7	14	86	38	12.8986	19.0524	42.6394	28.7603	2.23466	-0.502105	25.8377	0.99394	0.4873	2.03969	0.0413814	0.155865		not enough data
MIMAT0025159	11:68220916-68220938	mmu-miR-6406	226	54	149	86	416.439	73.4879	73.8752	65.0891	-3.52556	-2.46842	157.223	-1.30359	0.643243	-2.02659	0.0427045	0.158091		not enough data
MIMAT0004661	16:24827907-24827929	mmu-miR-28a-3p	337	550	790	687	620.974	748.488	391.687	519.956	-1.50219	-1.48009	570.276	-0.565683	0.282772	-2.00049	0.0454474	0.166641	WT transcriptome	high	both
MIMAT0000534	1:74394323-74394344	mmu-miR-26b-5p	21654	19185	46061	24698	39900.8	26108.6	22837.4	18692.7	-1.58944	-1.54834	26884.9	-0.630723	0.330841	-1.90642	0.0565953	0.194425	WT transcriptome	high	5p
MIMAT0000246	18:65248865-65248887	mmu-miR-122-5p	898	2381	7500	7886	1654.7	3240.27	3718.55	5968.52	1.97898	-0.546707	3645.51	0.871161	0.457171	1.90555	0.0567089	0.194425	WT transcriptome	high	5p
MIMAT0000545	X:151913228-151913250	mmu-miR-98-5p	758	1030	5936	2272	1396.73	1401.71	2943.11	1719.56	1.66617	-0.621228	1865.28	0.686806	0.360561	1.90483	0.0568027	0.194425	WT transcriptome	high	5p
MIMAT0000211	6:30165961-30165986	mmu-miR-182-5p	398	8	8	61	733.375	10.8871	3.96645	46.1679	-14.8454	-2.53842	198.599	-1.34393	0.701303	-1.91634	0.0553223	0.194425	WT transcriptome	high	5p
MIMAT0000569	7:19181524-19181547	mmu-miR-330-3p	13	34	38	18	23.9545	46.2702	18.8407	13.6233	-2.16316	-1.94483	25.6722	-0.959645	0.5036	-1.90557	0.0567059	0.194425	WT transcriptome	high	both
MIMAT0004781	X:7248418-7248440	mmu-miR-532-3p	122	220	793	479	224.804	299.395	393.175	362.531	1.44164	-0.704772	319.976	0.504772	0.266166	1.89646	0.0578998	0.196656	WT transcriptome	high	5p
MIMAT0003508	X:7241306-7241328	mmu-miR-501-5p	7	14	76	36	12.8986	19.0524	37.6813	27.2466	2.03211	-0.54339	24.2197	0.87994	0.478716	1.83812	0.0660441	0.213815	WT transcriptome	high	3p
MIMAT0014842	12:87437723-87437747	mmu-miR-3068-5p	262	312	704	465	482.775	424.597	349.048	351.935	-1.29443	-1.28592	402.089	-0.362805	0.19833	-1.8293	0.067354	0.214469		not enough data
MIMAT0000129	1:23272314-23272336	mmu-miR-30a-3p	1890	1587	3049	2578	3482.61	2159.73	1511.71	1951.16	-1.62938	-1.57595	2276.3	-0.656219	0.360879	-1.81839	0.0690044	0.219004	WT transcriptome	high	5p
MIMAT0000225	11:70235061-70235082	mmu-miR-195a-5p	12	17	76	54	22.1118	23.1351	37.6813	40.8699	1.73606	-0.605856	30.9495	0.722952	0.398152	1.81577	0.069406	0.219456	WT transcriptome	high	5p
MIMAT0004747	12:109710189-109710210	mmu-miR-411-5p	13	20	78	70	23.9545	27.2178	38.6729	52.9795	1.79106	-0.595332	35.7062	0.748234	0.417129	1.79377	0.0728498	0.227479	WT transcriptome	high	5p
MIMAT0004653	12:108658637-108658659	mmu-miR-342-5p	10	26	87	85	18.4265	35.3831	43.1352	64.3323	1.99718	-0.557245	40.3193	0.843615	0.480991	1.75391	0.079446	0.243314	WT transcriptome	high	3p
MIMAT0014843	12:87437684-87437706	mmu-miR-3068-3p	112	146	249	214	206.377	198.69	123.456	161.966	-1.41919	-1.40315	172.622	-0.488673	0.279755	-1.74679	0.0806741	0.245574		not enough data
MIMAT0000616	19:29135337-29135356	mmu-miR-101b-3p	6733	4349	6938	7837	12406.6	5918.5	3439.91	5931.43	-1.95544	-1.78945	6924.1	-0.839513	0.485494	-1.72919	0.0837748	0.252562	WT transcriptome	high	3p
MIMAT0000165	16:84714142-84714165	mmu-miR-155-5p	11	26	31	18	20.2692	35.3831	15.37	13.6233	-1.91949	-1.78026	21.1614	-0.832086	0.483691	-1.72029	0.0853805	0.255087	WT transcriptome	high	5p
MIMAT0000515	15:68341256-68341278	mmu-miR-30d-5p	4373	6464	12316	9427	8057.92	8796.78	6106.36	7134.83	-1.2729	-1.26707	7523.97	-0.341497	0.19868	-1.71883	0.085645	0.25509	WT transcriptome	high	5p
MIMAT0003490	4:135416560-135416581	mmu-miR-700-3p	120	79	195	112	221.118	107.51	96.6823	84.7672	-1.81113	-1.6922	127.519	-0.7589	0.442284	-1.71587	0.0861863	0.255915	WT transcriptome	high	both
MIMAT0000522	15:85707324-85707346	mmu-let-7b-5p	4560	7597	15271	9069	8402.49	10338.7	7571.47	6863.87	-1.29828	-1.28997	8294.12	-0.367339	0.223216	-1.64567	0.0998327	0.282567	WT transcriptome	high	5p
MIMAT0017040	1:176772381-176772400	mmu-miR-350-5p	41	71	243	162	75.5487	96.623	120.481	122.61	1.41191	-0.72328	103.816	0.467374	0.283786	1.64692	0.0995745	0.282567	WT transcriptome	high	3p
MIMAT0003182	12:109715366-109715388	mmu-miR-494-3p	7	12	112	24	12.8986	16.3307	55.5304	18.1644	2.52127	2.01287	25.731	1.00925	0.614025	1.64366	0.100246	0.282909	WT transcriptome	high	3p
MIMAT0003151	18:61397837-61397858	mmu-miR-378a-3p	7561	9546	31312	29125	13932.3	12991	15524.7	22043.3	1.39537	-0.726439	16122.8	0.461086	0.283091	1.62876	0.103364	0.284399	WT transcriptome	high	3p
MIMAT0019345	1:159340361-159340382	mmu-miR-1843b-5p	648	476	1035	808	1194.04	647.783	513.16	611.535	-1.63762	-1.57032	741.629	-0.651061	0.397309	-1.63868	0.101281	0.284399	WT transcriptome	high	5p
MIMAT0000582	11:120014780-120014802	mmu-miR-338-3p	64	36	72	64	117.93	48.992	35.6981	48.4384	-1.98394	-1.78275	62.7645	-0.834103	0.512529	-1.62743	0.103647	0.284399	WT transcriptome	high	3p
MIMAT0009457	7:81529957-81529980	mmu-miR-1839-3p	55	56	130	71	101.346	76.2097	64.4549	53.7364	-1.50227	-1.45457	73.9367	-0.540597	0.331713	-1.62971	0.103162	0.284399	WT transcriptome	high	5p
MIMAT0015646	2:158638582-158638604	mmu-miR-3474	29	62	32	61	53.4369	84.375	15.8658	46.1679	-2.22157	-1.91022	49.9614	-0.933736	0.573619	-1.6278	0.103568	0.284399		not enough data
MIMAT0027813	15:79002264-79002284	mmu-miR-6956-3p	19	8	9	15	35.0104	10.8871	4.46226	11.3528	-2.90215	-2.09639	15.4281	-1.06791	0.659213	-1.61997	0.105238	0.285474		not enough data
MIMAT0000667	15:82198126-82198147	mmu-miR-33-5p	31	18	49	14	57.1222	24.496	24.2945	10.5959	-2.33927	-1.91212	29.1272	-0.935176	0.59356	-1.57554	0.115132	0.306741	WT transcriptome	high	5p
MIMAT0019346	1:159340399-159340419	mmu-miR-1843b-3p	531	774	644	1041	978.448	1053.33	319.3	787.881	-1.83509	-1.69643	784.739	-0.762506	0.48267	-1.57977	0.11416	0.306741	WT transcriptome	high	5p
MIMAT0004670	13:58392799-58392821	mmu-miR-7a-1-3p	41	61	121	68	75.5487	83.0142	59.9926	51.4658	-1.42262	-1.39726	67.5053	-0.482604	0.305173	-1.58141	0.113784	0.306741	WT transcriptome	high	5p
MIMAT0003492	5:136991519-136991541	mmu-miR-702-3p	6	10	44	32	11.0559	13.6089	21.8155	24.2192	1.86641	-0.588767	17.6749	0.764232	0.485758	1.57328	0.115654	0.306741		not enough data
MIMAT0000249	4:120772617-120772639	mmu-miR-30e-3p	1122	795	1561	1452	2067.46	1081.91	773.954	1098.95	-1.68154	-1.59561	1255.57	-0.674107	0.431023	-1.56397	0.117825	0.308287	WT transcriptome	high	5p
MIMAT0017023	X:151913286-151913308	mmu-miR-98-3p	17	12	28	12	31.3251	16.3307	13.8826	9.0822	-2.07517	-1.78779	17.6551	-0.838174	0.543402	-1.54246	0.122963	0.315724	WT transcriptome	high	5p
MIMAT0004542	9:108568366-108568388	mmu-miR-191-3p	38	38	88	47	70.0208	51.7137	43.631	35.572	-1.53699	-1.47443	50.2344	-0.560154	0.365416	-1.53292	0.125295	0.32031	WT transcriptome	high	5p
MIMAT0000514	1:23291713-23291736	mmu-miR-30c-5p	7798	14548	25200	17300	14369	19798.2	12494.3	13093.5	-1.33529	-1.32149	14938.8	-0.402161	0.26762	-1.50273	0.132908	0.327558	WT transcriptome	high	5p
MIMAT0004621	15:85707378-85707400	mmu-let-7b-3p	81	122	174	172	149.255	166.028	86.2704	130.178	-1.45662	-1.43044	132.933	-0.516456	0.343376	-1.50405	0.132567	0.327558	WT transcriptome	high	5p
MIMAT0004942	14:63727235-63727257	mmu-miR-598-3p	78	21	39	58	143.727	28.5786	19.3365	43.8973	-2.7249	-1.99435	58.8848	-0.995916	0.662134	-1.5041	0.132556	0.327558	WT transcriptome	high	3p
MIMAT0027991	6:116645977-116645998	mmu-miR-7043-3p	480	739	1132	1063	884.473	1005.7	561.253	804.532	-1.38394	-1.36491	813.988	-0.448808	0.299494	-1.49856	0.133989	0.327558		not enough data
MIMAT0019349	9:3038679-3038698	mmu-miR-101c	60	22	53	47	110.559	29.9395	26.2778	35.572	-2.27161	-1.87582	50.5871	-0.907518	0.601357	-1.50912	0.131269	0.327558		not enough data
MIMAT0004861	17:35960794-35960814	mmu-miR-877-5p	8	16	83	34	14.7412	21.7742	41.152	25.7329	1.83169	-0.596984	25.8501	0.744236	0.496219	1.49981	0.133662	0.327558		not enough data
MIMAT0000742	18:61397874-61397896	mmu-miR-378a-5p	279	442	1414	900	514.1	601.512	701.071	681.165	1.23899	-0.811744	624.462	0.300903	0.201356	1.49438	0.135076	0.329054	WT transcriptome	high	3p
MIMAT0017351	1:184822408-184822429	mmu-miR-1981-3p	29	41	67	55	53.4369	55.7964	33.2191	41.6268	-1.45944	-1.43499	46.0198	-0.521045	0.350447	-1.4868	0.137067	0.331391	WT transcriptome	high	5p
MIMAT0003741	2:117185185-117185207	mmu-miR-674-3p	1659	1946	5783	9888	3056.96	2648.29	2867.25	7483.73	1.81429	-0.599297	4014.06	0.738657	0.497951	1.48339	0.13797	0.331402	WT transcriptome	high	both
MIMAT0000140	1:128202403-128202424	mmu-miR-128-3p	1529	2305	2236	3225	2817.41	3136.85	1108.62	2440.84	-1.67751	-1.58495	2375.93	-0.664441	0.448741	-1.48068	0.138692	0.332274	WT transcriptome	high	3p
MIMAT0000528	14:115043866-115043889	mmu-miR-18a-5p	66	73	259	273	121.615	99.3448	128.414	206.62	1.51627	-0.680837	138.998	0.554619	0.381058	1.45547	0.145539	0.342777	WT transcriptome	high	5p
MIMAT0017173	12:109743302-109743325	mmu-miR-412-5p	9	18	102	35	16.5839	24.496	50.5723	26.4898	1.87591	-0.590564	29.5355	0.759836	0.522598	1.45396	0.145958	0.342931	WT transcriptome	high	5p
MIMAT0000524	17:17830365-17830387	mmu-let-7e-5p	2552	3046	10223	7724	4702.45	4145.26	5068.63	5845.91	1.2336	-0.814137	4940.56	0.296657	0.205075	1.44658	0.148016	0.345251	WT transcriptome	high	5p
MIMAT0004642	7:19181485-19181507	mmu-miR-330-5p	7	16	21	10	12.8986	21.7742	10.4119	7.5685	-1.92836	-1.72518	13.1633	-0.786746	0.546709	-1.43906	0.150134	0.348159	WT transcriptome	high	both
MIMAT0025138	14:46954904-46954925	mmu-miR-378c	885	969	3332	3418	1630.75	1318.7	1652.03	2586.91	1.4372	-0.711453	1797.1	0.49116	0.344296	1.42656	0.153706	0.354255		not enough data
MIMAT0004821	5:24592170-24592191	mmu-miR-671-3p	99	126	117	190	182.423	171.472	58.0094	143.802	-1.75359	-1.62582	138.926	-0.701166	0.49652	-1.41216	0.157902	0.358152	WT transcriptome	high	5p
MIMAT0000521	13:48538238-48538260	mmu-let-7a-5p	19266	24378	61658	34924	35500.5	33175.7	30570.5	26432.2	-1.20479	-1.2008	31419.7	-0.263994	0.188698	-1.39903	0.161803	0.363825	WT transcriptome	high	5p
MIMAT0000530	11:86584119-86584141	mmu-miR-21a-5p	481458	569777	1835091	1819048	887159	775403	909851	1.37675e+06	1.37535	-0.739104	987290	0.43615	0.316596	1.37762	0.16832	0.37045	WT transcriptome	high	5p
MIMAT0014856	13:63301248-63301270	mmu-miR-3074-5p	8	16	22	13	14.7412	21.7742	10.9077	9.83905	-1.76005	-1.63124	14.3156	-0.705967	0.511186	-1.38104	0.167268	0.37045		not enough data
MIMAT0004633	8:84208684-84208706	mmu-miR-27a-5p	730	839	1585	1433	1345.14	1141.78	785.854	1084.57	-1.32961	-1.31383	1089.34	-0.393775	0.288864	-1.36318	0.172825	0.3751	WT transcriptome	high	3p
MIMAT0004626	14:115043907-115043929	mmu-miR-18a-3p	20	51	164	110	36.853	69.4053	81.3123	83.2535	1.54873	-0.679142	67.706	0.558215	0.407937	1.36839	0.171192	0.3751	WT transcriptome	high	5p
MIMAT0004691	12:109733818-109733840	mmu-miR-382-3p	7	8	36	32	12.8986	10.8871	17.849	24.2192	1.76864	-0.616598	16.4635	0.697597	0.511505	1.36381	0.172627	0.3751	WT transcriptome	high	5p
MIMAT0003728	X:103573074-103573096	mmu-miR-374b-3p	17	12	31	13	31.3251	16.3307	15.37	9.83905	-1.89042	-1.65669	18.2162	-0.728302	0.542287	-1.34302	0.179266	0.388209	WT transcriptome	high	5p
MIMAT0000122	10:122985697-122985719	mmu-let-7i-5p	40483	51406	168181	108391	74596.1	69957.8	83385.3	82035.7	1.14436	-0.875045	77493.7	0.192571	0.143925	1.338	0.180897	0.389996	WT transcriptome	high	5p
MIMAT0000133	4:101346956-101346977	mmu-miR-101a-3p	10552	4675	8906	11780	19443.7	6362.15	4415.66	8915.69	-1.93572	-1.6912	9784.29	-0.75805	0.577842	-1.31186	0.189566	0.401226	WT transcriptome	high	3p
MIMAT0004662	7:101475417-101475439	mmu-miR-139-3p	1054	1583	2762	2417	1942.15	2154.29	1369.42	1829.31	-1.28065	-1.27025	1823.79	-0.345117	0.263053	-1.31196	0.189532	0.401226	WT transcriptome	high	5p
MIMAT0017073	19:6264693-6264715	mmu-miR-194-2-3p	89	103	472	228	163.996	140.171	234.021	172.562	1.33671	-0.755573	177.688	0.404357	0.308008	1.31281	0.189246	0.401226	WT transcriptome	high	5p
MIMAT0004651	11:50069719-50069741	mmu-miR-340-5p	640	260	658	639	1179.3	353.831	326.241	483.627	-1.89306	-1.67064	585.749	-0.740402	0.567959	-1.30362	0.192364	0.4048	WT transcriptome	high	5p
MIMAT0017011	15:68341216-68341238	mmu-miR-30d-3p	223	166	355	322	410.911	225.907	176.011	243.706	-1.51726	-1.45732	264.134	-0.543316	0.418486	-1.29829	0.194188	0.40691	WT transcriptome	high	5p
MIMAT0027787	13:55453149-55453171	mmu-miR-6943-3p	10	22	32	3	18.4265	29.9395	15.8658	2.27055	-2.6668	-1.85734	16.6256	-0.89324	0.688043	-1.29823	0.194207	0.40691		not enough data
MIMAT0003507	X:7237694-7237716	mmu-miR-500-3p	87	84	400	221	160.311	114.315	198.323	167.264	1.33122	-0.757328	160.053	0.40101	0.312483	1.2833	0.199386	0.413875	WT transcriptome	high	3p
MIMAT0000152	8:107551287-107551308	mmu-miR-140-3p	13197	16893	35098	28353	24317.5	22989.5	17401.8	21459	-1.21734	-1.21177	21541.9	-0.277114	0.216812	-1.27813	0.201203	0.4143	WT transcriptome	high	3p
MIMAT0000128	1:23272273-23272295	mmu-miR-30a-5p	2771	3007	6302	5315	5105.99	4092.19	3124.57	4022.66	-1.28696	-1.27463	4086.35	-0.350083	0.274135	-1.27705	0.201586	0.4143	WT transcriptome	high	5p
MIMAT0004852	3:90070029-90070050	mmu-miR-190b-5p	17	28	49	31	31.3251	38.1049	24.2945	23.4624	-1.45382	-1.41729	29.2967	-0.503132	0.393499	-1.27861	0.201034	0.4143	WT transcriptome	high	5p
MIMAT0004522	13:63300717-63300739	mmu-miR-27b-5p	10	15	62	36	18.4265	20.4133	30.74	27.2466	1.49297	-0.698112	24.2066	0.518469	0.430911	1.20319	0.228901	0.461618	WT transcriptome	high	3p
MIMAT0000540	5:138165573-138165596	mmu-miR-93-5p	1035	2451	7727	4580	1907.14	3335.54	3831.1	3466.37	1.39194	-0.735854	3135.04	0.442509	0.369683	1.197	0.231309	0.465122	WT transcriptome	high	5p
MIMAT0000678	17:56243016-56243039	mmu-miR-7b-5p	20	22	45	32	36.853	29.9395	22.3113	24.2192	-1.43546	-1.3861	28.3308	-0.471031	0.400417	-1.17635	0.239455	0.472082	WT transcriptome	high	5p
MIMAT0028065	8:123105022-123105043	mmu-miR-7079-3p	6	11	6	13	11.0559	14.9698	2.97484	9.83905	-2.03105	-1.68828	9.70989	-0.755552	0.653319	-1.15648	0.247484	0.479129		not enough data
MIMAT0000229	9:21496536-21496559	mmu-miR-199a-5p	16	11	21	21	29.4824	14.9698	10.4119	15.8939	-1.68983	-1.53363	17.6895	-0.616946	0.544607	-1.13283	0.257286	0.487383	WT transcriptome	high	3p
MIMAT0025167	10:126710354-126710376	mmu-miR-378d	1109	1192	4213	3109	2043.5	1622.18	2088.83	2353.05	1.21175	-0.829509	2026.89	0.26967	0.239535	1.12581	0.260247	0.489163		not enough data
MIMAT0002889	X:7248455-7248477	mmu-miR-532-5p	12242	12542	40581	46163	22557.7	17068.3	20120.3	34938.5	1.38946	-0.738866	23671.2	0.436616	0.388668	1.12336	0.261283	0.490061	WT transcriptome	high	5p
MIMAT0004582	5:138165745-138165767	mmu-miR-106b-3p	566	632	2195	1547	1042.94	860.081	1088.3	1170.85	1.18713	-0.84508	1040.54	0.242839	0.21683	1.11995	0.262734	0.490061	WT transcriptome	high	5p
MIMAT0000221	9:108568324-108568347	mmu-miR-191-5p	16190	29192	63391	28620	29832.5	39727	31429.7	21661	-1.3102	-1.29033	30662.6	-0.367738	0.331166	-1.11043	0.266812	0.494778	WT transcriptome	high	5p
MIMAT0000156	11:78073046-78073066	mmu-miR-144-3p	17	12	97	36	31.3251	16.3307	48.0933	27.2466	1.58092	-0.669894	30.7489	0.577995	0.527858	1.09498	0.273525	0.501462	WT transcriptome	high	3p
MIMAT0003727	X:103573111-103573133	mmu-miR-374b-5p	449	699	1636	894	827.351	951.261	811.14	676.624	-1.19549	-1.18992	816.594	-0.25087	0.230848	-1.08673	0.277154	0.505246	WT transcriptome	high	5p
MIMAT0003742	4:63256903-63256924	mmu-miR-455-3p	187	284	694	266	344.576	386.492	344.09	201.322	-1.3404	-1.31065	319.12	-0.39028	0.373001	-1.04632	0.295412	0.528574		not enough data
MIMAT0004524	15:68337430-68337452	mmu-miR-30b-3p	191	304	620	453	351.946	413.71	307.4	342.853	-1.17747	-1.17571	353.977	-0.233538	0.226359	-1.03171	0.302206	0.535942	WT transcriptome	high	5p
MIMAT0009458	1:184822464-184822488	mmu-miR-1981-5p	784	1769	2169	2256	1444.64	2407.41	1075.4	1707.45	-1.38421	-1.34386	1658.73	-0.426387	0.415175	-1.02701	0.304417	0.536834	WT transcriptome	high	5p
MIMAT0017246	10:128085334-128085360	mmu-miR-677-3p	38	81	94	106	70.0208	110.232	46.6058	80.2261	-1.42119	-1.37806	76.7712	-0.462639	0.450518	-1.02691	0.304465	0.536834		not enough data
MIMAT0000121	9:106178845-106178867	mmu-let-7g-5p	94690	104879	281808	174809	174481	142729	139722	132304	-1.1661	-1.16208	147309	-0.216711	0.212117	-1.02166	0.306943	0.539452	WT transcriptome	high	5p
MIMAT0000527	14:61631935-61631957	mmu-miR-16-5p	2750	4655	14335	8437	5067.29	6334.93	7107.39	6385.54	1.18336	-0.849006	6223.79	0.236154	0.232186	1.01709	0.309112	0.541086	WT transcriptome	high	5p
MIMAT0004630	1:74394359-74394381	mmu-miR-26b-3p	50	50	136	74	92.1326	68.0444	67.4297	56.0069	-1.29765	-1.26556	70.9034	-0.339772	0.338386	-1.00409	0.315333	0.54407	WT transcriptome	high	5p
MIMAT0019339	15:53614215-53614235	mmu-miR-28c	63	93	143	150	116.087	126.563	70.9004	113.528	-1.31569	-1.29657	106.769	-0.374702	0.370666	-1.01089	0.312069	0.54407		not enough data
MIMAT0000127	1:195037090-195037113	mmu-miR-29b-3p	681	434	1215	935	1254.85	590.625	602.405	707.655	-1.40869	-1.3575	788.883	-0.440951	0.441736	-0.998224	0.318171	0.547051	WT transcriptome	high	3p
MIMAT0017348	2:92192034-92192055	mmu-miR-1955-3p	11	13	53	35	20.2692	17.6915	26.2778	26.4898	1.39006	-0.74042	22.6821	0.433584	0.434947	0.996867	0.318829	0.54721	WT transcriptome	high	both
MIMAT0017075	X:113074826-113074851	mmu-miR-361-3p	1438	2944	4419	3913	2649.73	4006.45	2190.97	2961.55	-1.29183	-1.27148	2952.18	-0.346507	0.3489	-0.993139	0.320642	0.54741	WT transcriptome	high	5p
MIMAT0004869	X:103572929-103572952	mmu-miR-421-3p	18	67	214	111	33.1677	91.1795	106.103	84.0104	1.52889	-0.703938	78.6151	0.506481	0.521415	0.971358	0.33137	0.56078	WT transcriptome	high	3p
MIMAT0000142	7:79505278-79505301	mmu-miR-9-5p	90	8	93	41	165.839	10.8871	46.11	31.0309	-2.29095	-1.60661	63.4667	-0.684024	0.708085	-0.966019	0.334035	0.564303	WT transcriptome	high	5p
MIMAT0000657	6:124718323-124718346	mmu-miR-200c-3p	120	269	524	238	221.118	366.079	259.803	180.13	-1.33474	-1.3037	256.783	-0.382615	0.399237	-0.958365	0.337879	0.565859	WT transcriptome	high	3p
MIMAT0003485	4:63256866-63256888	mmu-miR-455-5p	16	15	37	22	29.4824	20.4133	18.3449	16.6507	-1.42577	-1.35048	21.2228	-0.433472	0.453846	-0.955108	0.339523	0.56705		not enough data
MIMAT0004620	13:48538187-48538209	mmu-let-7a-1-3p	504	360	773	831	928.696	489.92	383.259	628.942	-1.40152	-1.34803	607.704	-0.430852	0.456159	-0.944521	0.344903	0.572006	WT transcriptome	high	5p
MIMAT0009411	16:18284247-18284268	mmu-miR-1306-3p	14	25	33	35	25.7971	34.0222	16.3616	26.4898	-1.39597	-1.36129	25.6677	-0.44497	0.472965	-0.94081	0.346802	0.572875	WT transcriptome	high	5p
MIMAT0000513	14:115044357-115044380	mmu-miR-19b-3p	660	1139	2301	1614	1216.15	1550.05	1140.85	1221.56	-1.17092	-1.16672	1282.15	-0.222453	0.23702	-0.938538	0.347968	0.573312	WT transcriptome	high	3p
MIMAT0000374	2:174267092-174267113	mmu-miR-296-5p	7	21	35	4	12.8986	28.5786	17.3532	3.0274	-2.03513	-1.56562	15.4645	-0.646732	0.689574	-0.937872	0.34831	0.573312	WT transcriptome	high	both
MIMAT0000215	3:157544284-157544306	mmu-miR-186-5p	1802	2039	5229	3622	3320.46	2774.85	2592.57	2741.31	-1.14275	-1.13929	2857.3	-0.188133	0.204387	-0.920476	0.357324	0.57938	WT transcriptome	high	5p
MIMAT0000653	16:24827867-24827889	mmu-miR-28a-5p	189	303	588	468	348.261	412.349	291.534	354.206	-1.17789	-1.17485	351.588	-0.232472	0.253514	-0.917001	0.359142	0.580383	WT transcriptome	high	both
MIMAT0027879	19:6051370-6051392	mmu-miR-6988-3p	6	14	16	16	11.0559	19.0524	7.93291	12.1096	-1.50222	-1.42524	12.5377	-0.511202	0.561526	-0.91038	0.362622	0.581156		not enough data
MIMAT0017017	X:151912402-151912423	mmu-let-7f-2-3p	114	51	190	119	210.062	69.4053	94.2033	90.0652	-1.51663	-1.40626	115.934	-0.491866	0.541575	-0.908214	0.363765	0.582024	WT transcriptome	high	5p
MIMAT0009408	15:79375270-79375293	mmu-miR-1943-5p	23	34	109	75	42.381	46.2702	54.0429	56.7638	1.24992	-0.813609	49.8645	0.297593	0.329323	0.903649	0.366182	0.582042	WT transcriptome	high	5p
MIMAT0009413	16:33105374-33105396	mmu-miR-1947-5p	9	19	28	22	16.5839	25.8569	13.8826	16.6507	-1.38998	-1.35501	18.2435	-0.438309	0.484964	-0.903797	0.366103	0.582042		not enough data
MIMAT0003409	2:10476354-10476376	mmu-miR-467a-5p	11	20	56	50	20.2692	27.2178	27.7652	37.8425	1.38159	-0.760502	28.2737	0.394977	0.44206	0.893492	0.371594	0.588712	WT transcriptome	high	5p
MIMAT0005859	X:7807141-7807163	mmu-miR-1198-5p	10	15	22	22	18.4265	20.4133	10.9077	16.6507	-1.40936	-1.36162	16.5996	-0.445323	0.502121	-0.886884	0.375141	0.593361	WT transcriptome	high	5p
MIMAT0019355	19:33157121-33157141	mmu-miR-3970	25	55	184	90	46.0663	74.8488	91.2285	68.1165	1.31782	-0.781516	70.065	0.355653	0.402167	0.884341	0.376512	0.593589		not enough data
MIMAT0003454	11:77078085-77078108	mmu-miR-423-3p	3583	5754	17966	10143	6602.22	7830.55	8907.66	7676.73	1.14908	-0.873295	7754.29	0.195459	0.221927	0.880734	0.378462	0.595693	WT transcriptome	high	5p
MIMAT0000743	12:109709064-109709085	mmu-miR-379-5p	13	12	52	37	23.9545	16.3307	25.782	28.0035	1.33512	-0.763814	23.5176	0.388706	0.444852	0.873788	0.382234	0.597007	WT transcriptome	high	5p
MIMAT0000210	1:137966467-137966490	mmu-miR-181a-5p	4588	7354	18096	8383	8454.09	10008	8972.12	6344.67	-1.20535	-1.19534	8444.71	-0.257425	0.295723	-0.870493	0.384031	0.598618	WT transcriptome	high	5p
MIMAT0000555	11:70012059-70012082	mmu-miR-324-5p	27	22	114	61	49.7516	29.9395	56.522	46.1679	1.2886	-0.782403	45.5952	0.354016	0.41217	0.858908	0.390391	0.603672	WT transcriptome	high	both
MIMAT0009405	15:101369363-101369387	mmu-miR-1941-5p	29	46	114	38	53.4369	62.6008	56.522	28.7603	-1.36063	-1.30525	50.33	-0.384322	0.466043	-0.82465	0.40957	0.627724	WT transcriptome	high	5p
MIMAT0016996	16:18327404-18327425	mmu-miR-185-3p	15	23	83	45	27.6398	31.3004	41.152	34.0583	1.27604	-0.799386	33.5376	0.323035	0.391947	0.824181	0.409836	0.627724	WT transcriptome	high	5p
MIMAT0000132	17:17830193-17830215	mmu-miR-99b-5p	5926	7752	20644	20703	10919.6	10549.6	10235.4	15669.1	1.20659	-0.836684	11843.4	0.257245	0.313511	0.820528	0.411915	0.628918	WT transcriptome	high	5p
MIMAT0005439	15:85706663-85706685	mmu-let-7c-2-3p	480	281	693	754	884.473	382.409	343.594	570.665	-1.38569	-1.32116	545.285	-0.401808	0.504515	-0.796423	0.425786	0.642997	WT transcriptome	high	5p
MIMAT0000656	7:101475381-101475403	mmu-miR-139-5p	21657	37310	70252	56919	39906.3	50774.7	34831.4	43079.1	-1.16391	-1.15763	42147.9	-0.211174	0.266414	-0.792653	0.42798	0.6443	WT transcriptome	high	5p
MIMAT0000651	14:115044047-115044070	mmu-miR-19a-3p	279	422	1173	838	514.1	574.295	581.581	634.24	1.11708	-0.898605	576.054	0.154241	0.197148	0.78236	0.434003	0.651341	WT transcriptome	high	3p
MIMAT0000125	13:63300528-63300549	mmu-miR-23b-3p	1926	3248	10345	5420	3548.95	4420.16	5129.12	4102.13	1.15838	-0.867819	4300.09	0.204534	0.263749	0.775487	0.438052	0.655983	WT transcriptome	high	5p
MIMAT0017273	X:103572965-103572986	mmu-miR-421-5p	9	13	18	21	16.5839	17.6915	8.92452	15.8939	-1.38105	-1.32761	14.7734	-0.40883	0.538603	-0.759055	0.44782	0.665882	WT transcriptome	high	3p
MIMAT0025148	8:128278187-128278208	mmu-miR-21c	127	28	146	125	234.017	38.1049	72.3878	94.6063	-1.62953	-1.40748	109.779	-0.493116	0.654155	-0.753822	0.450956	0.66747		not enough data
MIMAT0005440	8:84208838-84208860	mmu-miR-24-2-5p	2655	2213	9667	6155	4892.24	3011.64	4792.96	4658.41	1.19579	-0.844943	4338.82	0.243075	0.337688	0.719821	0.471635	0.69595	WT transcriptome	high	3p
MIMAT0004523	6:31063066-31063088	mmu-miR-29b-1-5p	6	22	33	17	11.0559	29.9395	16.3616	12.8665	-1.4026	-1.32843	17.5559	-0.409725	0.572272	-0.715962	0.474015	0.698396	WT transcriptome	high	3p
MIMAT0000130	15:68337468-68337490	mmu-miR-30b-5p	3423	4228	12294	5747	6307.4	5753.83	6095.45	4349.62	-1.15473	-1.14798	5626.57	-0.199095	0.280164	-0.710636	0.47731	0.702182	WT transcriptome	high	5p
MIMAT0004750	9:108568788-108568811	mmu-miR-425-5p	1238	2834	5418	3202	2281.2	3856.76	2686.28	2423.43	-1.20123	-1.18692	2811.92	-0.247226	0.357483	-0.691575	0.489204	0.716414	WT transcriptome	high	5p
MIMAT0014943	8:23142626-23142648	mmu-miR-486b-5p	155	286	650	341	285.611	389.214	322.274	258.086	-1.16277	-1.15575	313.796	-0.208833	0.304421	-0.685999	0.492714	0.718215	WT transcriptome	high	5p
MIMAT0017058	10:126995580-126995602	mmu-miR-26a-2-3p	45	22	88	51	82.9193	29.9395	43.631	38.5994	-1.37247	-1.28954	48.7723	-0.366854	0.535624	-0.684908	0.493402	0.718215	WT transcriptome	high	5p
MIMAT0004684	X:7241983-7242005	mmu-miR-362-3p	430	203	1489	908	792.34	276.26	738.256	687.22	1.33397	-0.783286	623.519	0.352389	0.519899	0.677803	0.497897	0.722585	WT transcriptome	high	both
MIMAT0019136	16:18284287-18284310	mmu-miR-1306-5p	9	16	43	38	16.5839	21.7742	21.3197	28.7603	1.30559	-0.803155	22.1095	0.31625	0.465846	0.678873	0.497218	0.722585	WT transcriptome	high	5p
MIMAT0027891	19:11923777-11923798	mmu-miR-6994-3p	7	8	7	16	12.8986	10.8871	3.47065	12.1096	-1.52666	-1.36142	9.84148	-0.445109	0.658524	-0.675919	0.499092	0.723235		not enough data
MIMAT0004649	5:139369672-139369695	mmu-miR-339-3p	321	366	1024	627	591.491	498.085	507.706	474.545	-1.10926	-1.10449	517.957	-0.143375	0.214438	-0.668609	0.503745	0.725889	WT transcriptome	high	5p
MIMAT0004659	11:96317226-96317248	mmu-miR-10a-3p	228	292	1007	543	420.125	397.379	499.277	410.97	1.11345	-0.899222	431.938	0.15325	0.230518	0.664809	0.506173	0.725889	WT transcriptome	high	5p
MIMAT0003735	X:104116227-104116250	mmu-miR-672-5p	37	97	127	126	68.1781	132.006	62.9675	95.3631	-1.26434	-1.23868	89.6287	-0.308807	0.463183	-0.666707	0.504959	0.725889	WT transcriptome	high	5p
MIMAT0000647	19:34820699-34820722	mmu-miR-107-3p	172	353	1084	532	316.936	480.393	537.455	402.644	1.17906	-0.858111	434.357	0.220763	0.351674	0.627749	0.530168	0.744852	WT transcriptome	high	3p
MIMAT0000124	3:69009774-69009796	mmu-miR-15b-5p	484	610	1715	957	891.843	830.142	850.309	724.305	-1.09359	-1.09034	824.15	-0.124779	0.207819	-0.600422	0.548225	0.75113	WT transcriptome	high	5p
MIMAT0000654	4:56895271-56895293	mmu-miR-32-5p	452	153	693	545	832.879	208.216	343.594	412.483	-1.37697	-1.28367	449.293	-0.360273	0.590862	-0.609742	0.542033	0.75113	WT transcriptome	high	5p
MIMAT0000673	1:137966649-137966672	mmu-miR-181b-5p	420	597	1684	711	773.914	812.45	834.939	538.12	-1.15535	-1.14565	739.856	-0.19616	0.325421	-0.602788	0.54665	0.75113	WT transcriptome	high	5p
MIMAT0000605	1:176772341-176772363	mmu-miR-350-3p	197	195	712	464	363.002	265.373	353.014	351.178	1.12066	-0.893537	333.142	0.162401	0.271664	0.597802	0.549972	0.75113	WT transcriptome	high	3p
MIMAT0003127	16:14159629-14159651	mmu-miR-484	1701	2402	5524	4197	3134.35	3268.85	2738.84	3176.5	-1.08247	-1.08125	3079.63	-0.112698	0.188975	-0.596364	0.550932	0.75113		not enough data
MIMAT0003168	12:109717303-109717325	mmu-miR-543-3p	9	26	33	80	16.5839	35.3831	16.3616	60.548	1.47997	-0.7622	32.2191	0.391759	0.645227	0.607164	0.543742	0.75113		not enough data
MIMAT0000531	11:75463771-75463793	mmu-miR-22-3p	46602	60103	195815	110616	85871.3	81793.4	97086.4	83719.7	1.07838	-0.928511	87117.7	0.10701	0.186238	0.574584	0.565572	0.761438	WT transcriptome	high	3p
MIMAT0004629	11:75463733-75463755	mmu-miR-22-5p	375	488	1536	918	690.994	664.113	761.559	694.788	1.07471	-0.930691	702.864	0.103626	0.180327	0.574653	0.565526	0.761438	WT transcriptome	high	3p
MIMAT0017036	15:103285147-103285171	mmu-miR-148b-5p	97	133	352	306	178.737	180.998	174.524	231.596	1.12894	-0.892337	191.464	0.164339	0.284427	0.577791	0.563405	0.761438	WT transcriptome	high	3p
MIMAT0014827	11:4139412-4139434	mmu-miR-3060-3p	13	19	49	49	23.9545	25.8569	24.2945	37.0857	1.23225	-0.839134	27.7979	0.253028	0.453306	0.558183	0.576719	0.77215	WT transcriptome	high	3p
MIMAT0000556	11:70012094-70012114	mmu-miR-324-3p	16	23	78	43	29.4824	31.3004	38.6729	32.5446	1.17167	-0.862466	33.0001	0.213461	0.387814	0.55042	0.582031	0.778185	WT transcriptome	high	both
MIMAT0003475	19:46342789-46342811	mmu-miR-146b-5p	7967	17009	41912	13513	14680.4	23147.3	20780.3	10227.3	-1.21995	-1.19158	17208.8	-0.252871	0.463068	-0.546078	0.585012	0.778476	WT transcriptome	high	5p
MIMAT0003130	8:23142586-23142608	mmu-miR-486a-5p	120	274	560	310	221.118	372.883	277.652	234.624	-1.15954	-1.1496	276.569	-0.201136	0.369016	-0.545061	0.585711	0.778476	WT transcriptome	high	5p
MIMAT0029861	15:78348638-78348660	mmu-miR-7676-3p	6	10	9	18	11.0559	13.6089	4.46226	13.6233	-1.36378	-1.27446	10.6876	-0.349889	0.642883	-0.544249	0.58627	0.778476		not enough data
MIMAT0004536	15:73254854-73254875	mmu-miR-151-5p	560	589	966	1369	1031.88	801.563	478.949	1036.13	-1.21014	-1.18428	837.131	-0.244012	0.456101	-0.534995	0.592653	0.781592	WT transcriptome	high	both
MIMAT0000559	7:99552327-99552348	mmu-miR-326-3p	389	288	1154	467	716.792	391.936	572.161	353.449	-1.19783	-1.17296	508.584	-0.230148	0.445393	-0.51673	0.605344	0.795079	WT transcriptome	high	3p
MIMAT0000650	14:115043720-115043742	mmu-miR-17-3p	104	202	460	251	191.636	274.899	228.071	189.969	-1.116	-1.11205	221.144	-0.153215	0.316862	-0.483539	0.628713	0.819104	WT transcriptome	high	5p
MIMAT0000230	1:162217882-162217904	mmu-miR-199a-3p	14395	15504	54839	32204	26525	21099.2	27189.5	24373.6	1.08271	-0.925585	24796.8	0.111563	0.234517	0.475714	0.634278	0.819645	WT transcriptome	high	3p
MIMAT0000652	5:138165331-138165353	mmu-miR-25-3p	6325	8279	18836	15689	11654.8	11266.8	9339.02	11874.2	-1.08053	-1.07837	11033.7	-0.108853	0.229651	-0.473995	0.635504	0.819645	WT transcriptome	high	3p
MIMAT0004525	17:17830231-17830253	mmu-miR-99b-3p	133	160	343	505	245.073	217.742	170.062	382.209	1.19329	-0.856762	253.771	0.223033	0.466589	0.478008	0.632644	0.819645	WT transcriptome	high	5p
MIMAT0003451	10:128085290-128085312	mmu-miR-677-5p	45	96	128	155	82.9193	130.645	63.4633	117.312	-1.18138	-1.16561	98.5849	-0.221091	0.462466	-0.478069	0.632601	0.819645		not enough data
MIMAT0005292	13:109324789-109324810	mmu-miR-582-3p	19	17	79	37	35.0104	23.1351	39.1687	28.0035	1.15524	-0.86501	31.3294	0.209211	0.446939	0.468098	0.639714	0.82019	WT transcriptome	high	5p
MIMAT0000571	10:93963782-93963803	mmu-miR-331-3p	33	52	166	86	60.8075	70.7662	82.3039	65.0891	1.12023	-0.89844	69.7417	0.154506	0.329857	0.468402	0.639497	0.82019		not enough data
MIMAT0000666	14:70443556-70443578	mmu-miR-320-3p	1625	3405	8071	3593	2994.31	4633.82	4001.66	2719.36	-1.13497	-1.12439	3587.29	-0.169143	0.376443	-0.449319	0.653202	0.826814	WT transcriptome	high	3p
MIMAT0000208	2:74726073-74726096	mmu-miR-10b-5p	288	441	1025	983	530.684	600.152	508.202	743.984	1.10731	-0.908751	595.755	0.138043	0.310481	0.444612	0.6566	0.829061		not enough data
MIMAT0004625	14:61631893-61631915	mmu-miR-16-1-3p	298	214	812	742	549.11	291.23	402.595	561.583	1.14737	-0.882443	451.13	0.180425	0.426304	0.42323	0.672128	0.841681	WT transcriptome	high	5p
MIMAT0017256	4:135416600-135416622	mmu-miR-700-5p	24	52	106	67	44.2236	70.7662	52.5555	50.709	-1.11355	-1.11515	54.5636	-0.157235	0.377318	-0.416717	0.676885	0.846544	WT transcriptome	high	both
MIMAT0000660	1:137966507-137966529	mmu-miR-181a-1-3p	130	120	382	232	239.545	163.307	189.398	175.589	-1.10374	-1.09336	191.96	-0.128771	0.311382	-0.413548	0.679205	0.847758	WT transcriptome	high	5p
MIMAT0017016	17:17830410-17830432	mmu-let-7e-3p	61	69	125	156	112.402	93.9013	61.9759	118.069	-1.14584	-1.1321	96.5869	-0.178995	0.437478	-0.409152	0.682428	0.847998	WT transcriptome	high	5p
MIMAT0000649	14:115043683-115043706	mmu-miR-17-5p	728	2216	5419	3106	1341.45	3015.73	2686.78	2350.78	1.15615	-0.879599	2348.68	0.185082	0.455536	0.406296	0.684525	0.848375	WT transcriptome	high	5p
MIMAT0017066	14:115044436-115044459	mmu-miR-92a-1-5p	15	36	111	46	27.6398	48.992	55.0346	34.8151	1.17249	-0.874707	41.6203	0.193129	0.476675	0.405159	0.685361	0.848375	WT transcriptome	high	3p
MIMAT0019353	5:87595962-87595982	mmu-miR-3969	107	164	408	255	197.164	223.186	202.289	192.997	-1.06341	-1.06374	203.909	-0.0891509	0.223576	-0.39875	0.690078	0.852846		not enough data
MIMAT0000746	12:109726869-109726891	mmu-miR-381-3p	37	38	92	123	68.1781	51.7137	45.6142	93.0926	1.15693	-0.881709	64.6497	0.181626	0.480602	0.377913	0.705495	0.862272	WT transcriptome	high	3p
MIMAT0004624	14:61632037-61632059	mmu-miR-15a-3p	38	24	120	74	70.0208	32.6613	59.4968	56.0069	1.12487	-0.891068	54.5464	0.166393	0.459637	0.36201	0.717345	0.865267	WT transcriptome	high	5p
MIMAT0004324	8:84178758-84178781	mmu-miR-181d-5p	10	18	36	27	18.4265	24.496	17.849	20.435	-1.12116	-1.12162	20.3016	-0.165579	0.454117	-0.364618	0.715396	0.865267	WT transcriptome	high	5p
MIMAT0000529	14:115044182-115044205	mmu-miR-20a-5p	3017	6874	16328	10855	5559.28	9354.74	8095.53	8215.61	1.09368	-0.919721	7806.29	0.120732	0.351309	0.343662	0.7311	0.872987	WT transcriptome	high	5p
MIMAT0019348	11:88352838-88352858	mmu-miR-378b	235	203	558	487	433.023	276.26	276.66	368.586	-1.09924	-1.09083	338.632	-0.12543	0.36362	-0.344948	0.730134	0.872987		not enough data
MIMAT0025121	3:29636767-29636790	mmu-miR-21b	20	14	56	46	36.853	19.0524	27.7652	34.8151	1.11939	-0.895361	29.6214	0.159459	0.474094	0.336345	0.736611	0.877047		not enough data
MIMAT0027935	4:120973258-120973279	mmu-miR-7015-3p	8	26	56	41	14.7412	35.3831	27.7652	31.0309	1.173	-0.88899	27.2301	0.169762	0.509546	0.333162	0.739012	0.878825		not enough data
MIMAT0000144	11:75173722-75173744	mmu-miR-132-3p	11	13	40	30	20.2692	17.6915	19.8323	22.7055	1.12057	-0.902757	20.1246	0.147591	0.451984	0.32654	0.744016	0.88369	WT transcriptome	high	3p
MIMAT0004862	17:35960730-35960752	mmu-miR-877-3p	22	97	229	117	40.5383	132.006	113.54	88.5515	1.17124	-0.883429	93.6589	0.178814	0.559901	0.319368	0.749448	0.888416		not enough data
MIMAT0000584	5:139369707-139369730	mmu-miR-339-5p	1660	3236	7317	4444	3058.8	4403.83	3627.82	3363.44	-1.06742	-1.06469	3613.47	-0.0904304	0.289887	-0.31195	0.755079	0.890275	WT transcriptome	high	5p
MIMAT0000385	X:52742540-52742563	mmu-miR-106a-5p	12	32	90	40	22.1118	43.5484	44.6226	30.274	1.14067	-0.899311	35.1392	0.153107	0.490297	0.312275	0.754832	0.890275	WT transcriptome	high	5p
MIMAT0028407	18:68260919-68260940	mmu-miR-7219-3p	96	104	296	257	176.895	141.532	146.759	194.51	1.07174	-0.93553	164.924	0.0961441	0.31165	0.3085	0.757702	0.891269		not enough data
MIMAT0020621	15:80940048-80940071	mmu-miR-5113	9	12	34	16	16.5839	16.3307	16.8574	12.1096	-1.13628	-1.10517	15.4704	-0.144265	0.502658	-0.287005	0.774108	0.902816		not enough data
MIMAT0000648	11:96317185-96317208	mmu-miR-10a-5p	62219	91407	178732	179421	114648	124395	88616.5	135795	-1.0652	-1.06176	115863	-0.0864551	0.316241	-0.273384	0.784558	0.90789	WT transcriptome	high	5p
MIMAT0017260	X:142739019-142739043	mmu-miR-652-5p	9	8	29	12	16.5839	10.8871	14.3784	9.0822	-1.17094	-1.11226	12.7329	-0.153495	0.557195	-0.275478	0.782949	0.90789	WT transcriptome	high	3p
MIMAT0000672	2:32318484-32318507	mmu-miR-199b-5p	3473	4496	11498	9786	6399.53	6118.55	5700.79	7406.53	1.04707	-0.956382	6406.35	0.0643418	0.241235	0.266718	0.789686	0.908211	WT transcriptome	high	3p
MIMAT0000704	X:113074866-113074888	mmu-miR-361-5p	131	315	703	359	241.387	428.68	348.552	271.709	-1.0803	-1.07495	322.582	-0.104267	0.396425	-0.263018	0.792537	0.908211	WT transcriptome	high	5p
MIMAT0003494	6:47803589-47803610	mmu-miR-704	7	35	55	58	12.8986	47.6311	27.2694	43.8973	1.17573	-0.894955	32.9241	0.160113	0.60783	0.263416	0.79223	0.908211		not enough data
MIMAT0004528	17:17830854-17830876	mmu-miR-125a-3p	35	53	123	114	64.4928	72.1271	60.9842	86.2809	1.07792	-0.938839	70.9713	0.0910507	0.355605	0.256045	0.797916	0.911904	WT transcriptome	high	5p
MIMAT0004825	11:77078121-77078144	mmu-miR-423-5p	723	1291	3222	1775	1332.24	1756.91	1597.49	1343.41	-1.05041	-1.04885	1507.51	-0.0688063	0.271176	-0.253733	0.799702	0.912867	WT transcriptome	high	5p
MIMAT0004616	4:120769545-120769567	mmu-miR-30c-1-3p	25	31	90	65	46.0663	42.1875	44.6226	49.1953	1.06305	-0.943624	45.5179	0.0837167	0.340069	0.246176	0.805546	0.917375	WT transcriptome	high	5p
MIMAT0000219	13:63301250-63301272	mmu-miR-24-3p	19694	36836	91211	59748	36289.2	50129.7	45223	45220.3	1.04657	-0.957092	44215.5	0.06327	0.267077	0.236898	0.812736	0.919549	WT transcriptome	high	3p
MIMAT0004628	11:86584081-86584103	mmu-miR-21a-3p	77	25	136	114	141.884	34.0222	67.4297	86.2809	-1.1444	-1.10462	82.4043	-0.143553	0.607354	-0.236358	0.813155	0.919549	WT transcriptome	high	5p
MIMAT0000532	8:84208562-84208583	mmu-miR-23a-3p	13296	21435	66660	30868	24499.9	29170.6	33050.5	23362.4	1.0511	-0.953515	27520.9	0.0686728	0.296668	0.23148	0.816942	0.921235	WT transcriptome	high	3p
MIMAT0000376	2:174267552-174267575	mmu-miR-298-5p	16	14	68	10	29.4824	19.0524	33.7149	7.5685	-1.17565	-1.10897	22.4546	-0.14922	0.654924	-0.227844	0.819768	0.921644	WT transcriptome	high	5p
MIMAT0000224	1:185313324-185313346	mmu-miR-194-5p	767	1044	2935	1908	1413.31	1420.77	1455.19	1444.07	1.023	-0.977758	1433.34	0.0324504	0.14617	0.222004	0.824311	0.924604	WT transcriptome	high	5p
MIMAT0004647	11:120014815-120014837	mmu-miR-338-5p	237	369	872	632	436.708	502.168	432.344	478.329	-1.03097	-1.03244	462.387	-0.0460631	0.212834	-0.216427	0.828655	0.925476	WT transcriptome	high	3p
MIMAT0000214	16:18327437-18327459	mmu-miR-185-5p	2777	3854	11580	5583	5117.04	5244.86	5741.44	4225.49	-1.03963	-1.03814	5082.21	-0.0540044	0.261139	-0.206803	0.836163	0.930352	WT transcriptome	high	5p
MIMAT0000383	13:48536077-48536099	mmu-let-7d-5p	13559	18479	66122	26378	24984.5	25147.8	32783.7	19964.2	1.05217	-0.953322	25720.1	0.0689644	0.341565	0.201907	0.839989	0.930793	WT transcriptome	high	5p
MIMAT0031418	6:71271744-71271764	mmu-miR-8112	8	15	33	22	14.7412	20.4133	16.3616	16.6507	-1.06489	-1.06872	17.0417	-0.0958851	0.478239	-0.200496	0.841092	0.930793		not enough data
MIMAT0000135	17:17830816-17830840	mmu-miR-125a-5p	6095	11325	28126	18095	11231	15412.1	13945.1	13695.2	1.03743	-0.965241	13570.8	0.0510389	0.264396	0.19304	0.846928	0.931753	WT transcriptome	high	5p
MIMAT0000386	5:138165786-138165807	mmu-miR-106b-5p	459	393	1478	939	845.777	534.829	732.802	710.682	1.04554	-0.957568	706.023	0.0625535	0.328889	0.190197	0.849155	0.93301	WT transcriptome	high	5p
MIMAT0004187	11:65734798-65734820	mmu-miR-744-5p	805	1206	3645	1871	1483.33	1641.23	1807.22	1416.07	1.03159	-0.970204	1586.96	0.0436392	0.243866	0.178947	0.857979	0.93444	WT transcriptome	high	5p
MIMAT0000139	12:109592887-109592909	mmu-miR-127-3p	9	17	41	30	16.5839	23.1351	20.3281	22.7055	1.08345	-0.944835	20.6881	0.0818652	0.455254	0.179823	0.857291	0.93444	WT transcriptome	high	3p
MIMAT0031420	1:153899988-153900009	mmu-miR-8114	34	68	197	88	62.6502	92.5404	97.6739	66.6028	1.05855	-0.951424	79.8668	0.0718389	0.397927	0.180533	0.856734	0.93444		not enough data
MIMAT0004935	4:94665205-94665227	mmu-miR-872-3p	49	108	249	167	90.2899	146.976	123.456	126.394	1.05304	-0.958896	121.779	0.0605537	0.352731	0.171671	0.863696	0.936235	WT transcriptome	high	5p
MIMAT0005438	1:23291753-23291775	mmu-miR-30c-2-3p	420	502	1460	924	773.914	683.166	723.878	699.329	-1.0238	-1.02205	720.072	-0.0314674	0.18761	-0.167728	0.866798	0.936747	WT transcriptome	high	5p
MIMAT0000536	1:195037599-195037621	mmu-miR-29c-3p	284	198	847	436	523.313	269.456	419.948	329.987	-1.05712	-1.04935	385.676	-0.0694938	0.42307	-0.164261	0.869526	0.938351		not enough data
MIMAT0001090	12:109743203-109743225	mmu-miR-409-3p	9	18	39	33	16.5839	24.496	19.3365	24.9761	1.07869	-0.952486	21.3481	0.07023	0.469167	0.149691	0.881009	0.948289	WT transcriptome	high	3p
MIMAT0000677	13:58392840-58392863	mmu-miR-7a-5p	2983	6641	12201	10473	5496.63	9037.66	6049.34	7926.49	-1.03996	-1.03718	7127.53	-0.0526721	0.369271	-0.142638	0.886576	0.951447	WT transcriptome	high	5p
MIMAT0017018	3:69009959-69009981	mmu-miR-16-2-3p	8	19	41	31	14.7412	25.8569	20.3281	23.4624	1.07863	-0.954385	21.0971	0.0673573	0.478214	0.140852	0.887987	0.951906	WT transcriptome	high	5p
MIMAT0004667	2:32318523-32318545	mmu-miR-199b-3p	11579	11320	39900	23667	21336.1	15405.3	19782.7	17912.4	1.02596	-0.975597	18609.1	0.0356427	0.275178	0.129526	0.896941	0.958321	WT transcriptome	high	3p
MIMAT0004636	5:138165535-138165557	mmu-miR-93-3p	19	58	122	66	35.0104	78.9315	60.4884	49.9521	-1.0317	-1.03547	56.0956	-0.0502878	0.480135	-0.104737	0.916585	0.96472	WT transcriptome	high	5p
MIMAT0004820	11:65734741-65734763	mmu-miR-744-3p	13	11	39	23	23.9545	14.9698	19.3365	17.4076	-1.05934	-1.03314	18.9171	-0.0470384	0.479575	-0.0980836	0.921866	0.96472	WT transcriptome	high	5p
MIMAT0000517	19:6264856-6264877	mmu-miR-192-5p	22895	21651	53704	56966	42187.5	29464.6	26626.8	43114.7	-1.02739	-1.02525	35348.4	-0.0359768	0.382458	-0.0940673	0.925056	0.965052	WT transcriptome	high	5p
MIMAT0004521	3:69009812-69009834	mmu-miR-15b-3p	164	194	691	309	302.195	264.012	342.602	233.867	1.01812	-0.9807	285.669	0.0281156	0.320512	0.0877206	0.930099	0.965052	WT transcriptome	high	5p
MIMAT0000580	15:103285184-103285206	mmu-miR-148b-3p	3893	4018	11459	9443	7173.44	5468.05	5681.45	7146.93	1.01478	-0.985953	6367.47	0.0204093	0.282531	0.0722374	0.942413	0.971395	WT transcriptome	high	3p
MIMAT0004520	10:122985641-122985663	mmu-let-7i-3p	83	53	243	129	152.94	72.1271	120.481	97.6337	-1.03188	-1.02189	110.795	-0.0312444	0.455423	-0.0686054	0.945304	0.971395	WT transcriptome	high	5p
MIMAT0000586	11:50069761-50069783	mmu-miR-340-3p	28	46	118	77	51.5942	62.6008	58.5052	58.2775	1.02266	-0.984862	57.7444	0.0220069	0.317873	0.0692318	0.944805	0.971395	WT transcriptome	high	5p
MIMAT0000151	8:107551248-107551270	mmu-miR-140-5p	2007	3150	7564	5685	3698.2	4286.8	3750.28	4302.69	1.00851	-0.992034	4009.49	0.0115388	0.210812	0.0547349	0.95635	0.973786	WT transcriptome	high	3p
MIMAT0025179	4:120772620-120772642	mmu-miR-30f	22	62	125	82	40.5383	84.375	61.9759	62.0617	-1.00706	-1.01568	62.2377	-0.0224438	0.446248	-0.0502945	0.959888	0.973786		not enough data
MIMAT0000161	15:73254819-73254840	mmu-miR-151-3p	3624	4999	9926	11097	6677.77	6803.08	4921.38	8398.76	-1.01206	-1.01133	6700.25	-0.0162529	0.357383	-0.0454776	0.963727	0.975824	WT transcriptome	high	both
MIMAT0000155	11:87756902-87756925	mmu-miR-142a-3p	3594	2962	10745	6942	6622.49	4030.95	5327.44	5254.05	-1.0068	-1.00622	5308.73	-0.00894506	0.341964	-0.0261579	0.979131	0.987291		not enough data
MIMAT0000546	11:35782446-35782469	mmu-miR-103-3p	2149	4789	10956	6597	3959.86	6517.29	5432.06	4992.94	-1.005	-1.00484	5225.54	-0.00696351	0.345461	-0.0201572	0.983918	0.990055	WT transcriptome	high	3p
MIMAT0017353	1:185242974-185242995	mmu-miR-664-5p	25	52	120	78	46.0663	70.7662	59.4968	59.0343	1.01454	-0.996368	58.8409	0.00524904	0.360812	0.0145478	0.988393	0.993442		not enough data
MIMAT0000525	13:48537888-48537910	mmu-let-7f-5p	65712	62347	227579	123346	121084	84847.3	112835	93354.4	1.00125	-0.998796	103030	0.00173781	0.302887	0.00573748	0.995422	0.996589	WT transcriptome	high	5p
MIMAT0003491	5:111004169-111004190	mmu-miR-701-5p	4	4	0	0	7.37061	5.44355	0	0	0	-4.81783	3.20354	-2.26838	0.7161	-3.16769	0.00153654	NA		high	5p
