# Supplementary material for: Tissue-specific transcriptional programming of macrophages controls the microRNA transcriptome targeting multiple functional pathways
Source: J Biol Chem. 2024 Mar 29;300(5):107244. doi: 10.1016/j.jbc.2024.107244 (PMC11067537; doi:10.1016/j.jbc.2024.107244)
Supplement: Supplementary Table 2 [file mmc2.xlsx]

## Sheet: New suppl Table 2
ID	mir.Symbol	Expr.Log.Ratio	Expr.Intensity.RPKM.FPKM.Counts	Source	Confidence	Gene.Symbol	Entrez.Gene.Name	Molecule.Type
MIMAT0000532	miR-23a-3p (and other miRNAs w/seed UCACAUU)	-0.954	26835.3	Ingenuity Expert Findings	Experimentally Observed	2700046G09Rik	RIKEN cDNA 2700046G09 gene	other
MIMAT0000246	miR-122-5p (miRNAs w/seed GGAGUGU)	-0.547	2447.49	miRecords	Experimentally Observed	Aacs	acetoacetyl-CoA synthetase	enzyme
MIMAT0000211	miR-182-5p (and other miRNAs w/seed UUGGCAA)	-2.538	372.131	TargetScan Human	High (predicted)	Aagab	alpha and gamma adaptin binding protein	other
MIMAT0017353	miR-664-1-5p (and other miRNAs w/seed UGGCUGG)	-0.996	58.416	TargetScan Human	High (predicted)	Aak1	AP2 associated kinase 1	kinase
MIMAT0004684	miR-329-3p (and other miRNAs w/seed ACACACC)	-0.783	534.3	TargetScan Human	High (predicted)	Aamp	angio associated migratory cell protein	other
MIMAT0027991	miR-6529-3p (and other miRNAs w/seed CUGUGCC)	-1.365	945.084	TargetScan Human	High (predicted)	Aamp	angio associated migratory cell protein	other
MIMAT0004630	miR-26b-3p (and other miRNAs w/seed CUGUUCU)	-1.266	80.088	TargetScan Human	High (predicted)	Aasdhppt	aminoadipate-semialdehyde dehydrogenase-phosphopantetheinyl transferase	enzyme
MIMAT0003451	miR-4276 (and other miRNAs w/seed UCAGUGA)	-1.166	106.782	TargetScan Human	High (predicted)	Aasdhppt	aminoadipate-semialdehyde dehydrogenase-phosphopantetheinyl transferase	enzyme
MIMAT0000667	miR-33-5p (and other miRNAs w/seed UGCAUUG)	-1.912	40.809	Ingenuity Expert Findings,TargetScan Human,miRecords	Experimentally Observed,Moderate (predicted)	Abca1	ATP binding cassette subfamily A member 1	transporter
MIMAT0000743	miR-379-5p (and other miRNAs w/seed GGUAGAC)	-0.764	20.143	TargetScan Human	High (predicted)	Abcb4	ATP binding cassette subfamily B member 4	transporter
MIMAT0000127	miR-29b-3p (and other miRNAs w/seed AGCACCA)	816.297	657.849	TargetScan Human	High (predicted)	Abcb6	ATP binding cassette subfamily B member 6 (Langereis blood group)	transporter
MIMAT0000162	miR-148a-3p (and other miRNAs w/seed CAGUGCA)	-3.663	5324.18	TargetScan Human	High (predicted)	Abcb7	ATP binding cassette subfamily B member 7	transporter
MIMAT0017063	miR-29b-5p (and other miRNAs w/seed UGGUUUC)	-0.512	26.905	TargetScan Human	High (predicted)	Abcc1	ATP binding cassette subfamily C member 1	transporter
MIMAT0004820	miR-744-3p (miRNAs w/seed UGUUGCC)	-1.033	19.462	TargetScan Human	High (predicted)	Abcc4	ATP binding cassette subfamily C member 4	transporter
MIMAT0000155	miR-142-3p (and other miRNAs w/seed GUAGUGU)	-1.006	5326.72	TargetScan Human	High (predicted)	Abcd1	ATP binding cassette subfamily D member 1	transporter
MIMAT0000742	miR-378a-5p (miRNAs w/seed UCCUGAC)	-0.812	557.806	TargetScan Human	High (predicted)	Abcd1	ATP binding cassette subfamily D member 1	transporter
MIMAT0004781	miR-532-3p (miRNAs w/seed CUCCCAC)	-0.705	262.099	TargetScan Human	High (predicted)	Abcd1	ATP binding cassette subfamily D member 1	transporter
MIMAT0027991	miR-6529-3p (and other miRNAs w/seed CUGUGCC)	-1.365	945.084	TargetScan Human	High (predicted)	Abcd1	ATP binding cassette subfamily D member 1	transporter
MIMAT0000162	miR-148a-3p (and other miRNAs w/seed CAGUGCA)	-3.663	5324.18	TargetScan Human	High (predicted)	Abcd3	ATP binding cassette subfamily D member 3	transporter
MIMAT0000590	miR-342-3p (miRNAs w/seed CUCACAC)	2.7	422.51	TargetScan Human	High (predicted)	Abcd4	ATP binding cassette subfamily D member 4	transporter
MIMAT0004624	miR-15a-3p (miRNAs w/seed AGGCCAU)	-0.891	51.341	TargetScan Human	High (predicted)	Abcf1	ATP binding cassette subfamily F member 1	transporter
MIMAT0017027	miR-486-3p (and other miRNAs w/seed GGGGCAG)	-2.227	44.452	TargetScan Human	High (predicted)	Abcf3	ATP binding cassette subfamily F member 3	transporter
MIMAT0000565	miR-328-3p (and other miRNAs w/seed UGGCCCU)	-1.514	3199.18	miRecords	Experimentally Observed	Abcg2	ATP binding cassette subfamily G member 2 (Junior blood group)	transporter
MIMAT0017040	miR-519a-3p (and other miRNAs w/seed AAGUGCA)	-0.723	86.086	miRecords	Experimentally Observed	Abcg2	ATP binding cassette subfamily G member 2 (Junior blood group)	transporter
MIMAT0000548	miR-16-5p (and other miRNAs w/seed AGCAGCA)	3.477	119.651	TarBase	Experimentally Observed	Abhd10	abhydrolase domain containing 10	enzyme
MIMAT0004522	miR-27b-5p (miRNAs w/seed GAGCUUA)	-0.698	19.42	TargetScan Human	High (predicted)	Abhd10	abhydrolase domain containing 10	enzyme
MIMAT0000248	miR-30c-5p (and other miRNAs w/seed GUAAACA)	-2.288	454.5	TargetScan Human	High (predicted)	Abhd10	abhydrolase domain containing 10	enzyme
MIMAT0017027	miR-486-3p (and other miRNAs w/seed GGGGCAG)	-2.227	44.452	TargetScan Human	High (predicted)	Abhd10	abhydrolase domain containing 10	enzyme
MIMAT0004825	miR-423-5p (and other miRNAs w/seed GAGGGGC)	-1.049	1544.57	TargetScan Human	High (predicted)	Abhd12	abhydrolase domain containing 12	enzyme
MIMAT0017027	miR-486-3p (and other miRNAs w/seed GGGGCAG)	-2.227	44.452	TargetScan Human	High (predicted)	Abhd12	abhydrolase domain containing 12	enzyme
MIMAT0000247	miR-143-3p (and other miRNAs w/seed GAGAUGA)	2.738	90.735	TargetScan Human	High (predicted)	Abhd14a	abhydrolase domain containing 14A	enzyme
MIMAT0009456	miR-1839-5p (and other miRNAs w/seed AGGUAGA)	-1.719	6120.71	TargetScan Human	High (predicted)	Abhd14a	abhydrolase domain containing 14A	enzyme
MIMAT0017027	miR-486-3p (and other miRNAs w/seed GGGGCAG)	-2.227	44.452	TargetScan Human	High (predicted)	Abhd14b	abhydrolase domain containing 14B	enzyme
MIMAT0017066	miR-92a-1-5p (miRNAs w/seed GGUUGGG)	-0.875	38.316	TargetScan Human	High (predicted)	Abhd14b	abhydrolase domain containing 14B	enzyme
MIMAT0000165	miR-155-5p (miRNAs w/seed UAAUGCU)	-1.78	27.826	miRecords	Experimentally Observed	Abhd16a	abhydrolase domain containing 16A	other
MIMAT0000152	miR-140-3p (and other miRNAs w/seed ACCACAG)	-1.212	23653.5	TargetScan Human	High (predicted)	Abhd2	abhydrolase domain containing 2	enzyme
MIMAT0000376	miR-298-5p (and other miRNAs w/seed GCAGAGG)	-1.109	24.267	TargetScan Human	High (predicted)	Abhd2	abhydrolase domain containing 2	enzyme
MIMAT0000136	miR-125b-5p (and other miRNAs w/seed CCCUGAG)	-4.232	27181.3	TargetScan Human	High (predicted)	Abhd3	abhydrolase domain containing 3	enzyme
MIMAT0017040	miR-519a-3p (and other miRNAs w/seed AAGUGCA)	-0.723	86.086	TargetScan Human	High (predicted)	Abhd3	abhydrolase domain containing 3	enzyme
MIMAT0016996	miR-185-3p (and other miRNAs w/seed GGGGCUG)	-0.799	29.47	TargetScan Human	High (predicted)	Abhd4	abhydrolase domain containing 4	peptidase
MIMAT0017027	miR-486-3p (and other miRNAs w/seed GGGGCAG)	-2.227	44.452	TargetScan Human	High (predicted)	Abhd4	abhydrolase domain containing 4	peptidase
MIMAT0000513	miR-19b-3p (and other miRNAs w/seed GUGCAAA)	1261.13	1160.22	TargetScan Human	High (predicted)	Abhd5	abhydrolase domain containing 5	enzyme
MIMAT0000136	miR-125b-5p (and other miRNAs w/seed CCCUGAG)	-4.232	27181.3	TargetScan Human	High (predicted)	Abhd6	abhydrolase domain containing 6	enzyme
MIMAT0017353	miR-664-1-5p (and other miRNAs w/seed UGGCUGG)	-0.996	58.416	TargetScan Human	High (predicted)	Abhd6	abhydrolase domain containing 6	enzyme
MIMAT0004631	miR-29a-5p (miRNAs w/seed CUGAUUU)	-2.933	30.151	TargetScan Human	High (predicted)	Abi1	abl interactor 1	other
MIMAT0017075	miR-361-3p (miRNAs w/seed CCCCCAG)	-1.271	3328.09	TargetScan Human	High (predicted)	Abi1	abl interactor 1	other
MIMAT0000162	miR-148a-3p (and other miRNAs w/seed CAGUGCA)	-3.663	5324.18	TargetScan Human	High (predicted)	Abi3	ABI family member 3	other
MIMAT0016996	miR-185-3p (and other miRNAs w/seed GGGGCUG)	-0.799	29.47	TargetScan Human	High (predicted)	Abi3	ABI family member 3	other
MIMAT0016996	miR-185-3p (and other miRNAs w/seed GGGGCUG)	-0.799	29.47	TargetScan Human	High (predicted)	Abl1	ABL proto-oncogene 1, non-receptor tyrosine kinase	kinase
MIMAT0000236	miR-203a-3p (and other miRNAs w/seed UGAAAUG)	-5.298	3697.36	miRecords	Experimentally Observed	Abl1	ABL proto-oncogene 1, non-receptor tyrosine kinase	kinase
MIMAT0000162	miR-148a-3p (and other miRNAs w/seed CAGUGCA)	-3.663	5324.18	TargetScan Human	High (predicted)	Abl2	ABL proto-oncogene 2, non-receptor tyrosine kinase	kinase
MIMAT0000582	miR-338-3p (miRNAs w/seed CCAGCAU)	-1.783	83.461	TargetScan Human	High (predicted)	Abl2	ABL proto-oncogene 2, non-receptor tyrosine kinase	kinase
MIMAT0003508	miR-501-5p (miRNAs w/seed AUCCUUU)	-0.543	15.975	TargetScan Human	High (predicted)	Abl2	ABL proto-oncogene 2, non-receptor tyrosine kinase	kinase
MIMAT0003513	miR-505-3p (miRNAs w/seed GUCAACA)	2.48	27.784	TargetScan Human	High (predicted)	Abl2	ABL proto-oncogene 2, non-receptor tyrosine kinase	kinase
MIMAT0004636	miR-93-3p (miRNAs w/seed CUGCUGA)	-1.035	56.971	TargetScan Human	High (predicted)	Abl2	ABL proto-oncogene 2, non-receptor tyrosine kinase	kinase
MIMAT0004583	miR-130b-5p (and other miRNAs w/seed CUCUUUC)	-5.969	318.812	TargetScan Human	High (predicted)	Ablim1	actin binding LIM protein 1	other
MIMAT0000376	miR-298-5p (and other miRNAs w/seed GCAGAGG)	-1.109	24.267	TargetScan Human	High (predicted)	Ablim1	actin binding LIM protein 1	other
MIMAT0016996	miR-185-3p (and other miRNAs w/seed GGGGCUG)	-0.799	29.47	TargetScan Human	High (predicted)	Abr	ABR activator of RhoGEF and GTPase	other
MIMAT0025580	let-7a-5p (and other miRNAs w/seed GAGGUAG)	-2.946	96.63	TargetScan Human	High (predicted)	Abt1	activator of basal transcription 1	transcription regulator
MIMAT0000136	miR-125b-5p (and other miRNAs w/seed CCCUGAG)	-4.232	27181.3	TarBase,TargetScan Human	Experimentally Observed,High (predicted)	Abtb1	ankyrin repeat and BTB domain containing 1	translation regulator
MIMAT0017075	miR-361-3p (miRNAs w/seed CCCCCAG)	-1.271	3328.09	TargetScan Human	High (predicted)	Abtb1	ankyrin repeat and BTB domain containing 1	translation regulator
MIMAT0000648	miR-10a-5p (and other miRNAs w/seed ACCCUGU)	-1.062	119521	TargetScan Human	High (predicted)	Acad11	acyl-CoA dehydrogenase family member 11	enzyme
MIMAT0017073	miR-194-3p (and other miRNAs w/seed CAGUGGG)	-0.756	152.084	TargetScan Human	High (predicted)	Acad11	acyl-CoA dehydrogenase family member 11	enzyme
MIMAT0017259	miR-505-5p (and other miRNAs w/seed GGAGCCA)	-0.502	15.975	TargetScan Human	High (predicted)	Acad11	acyl-CoA dehydrogenase family member 11	enzyme
MIMAT0017260	miR-652-5p (miRNAs w/seed AACCCUA)	-1.112	13.735	TargetScan Human	High (predicted)	Acad11	acyl-CoA dehydrogenase family member 11	enzyme
MIMAT0004582	miR-106b-3p (miRNAs w/seed CGCACUG)	-0.845	951.511	TargetScan Human	High (predicted)	Acad8	acyl-CoA dehydrogenase family member 8	enzyme
MIMAT0003742	miR-455-3p (miRNAs w/seed CAGUCCA)	-1.311	365.534	TargetScan Human	High (predicted)	Acad8	acyl-CoA dehydrogenase family member 8	enzyme
MIMAT0004821	miR-671-3p (and other miRNAs w/seed CCGGUUC)	-1.626	176.947	TargetScan Human	High (predicted)	Acad8	acyl-CoA dehydrogenase family member 8	enzyme
MIMAT0005292	miR-5107-3p (and other miRNAs w/seed AACCUGU)	-0.865	29.073	TargetScan Human	High (predicted)	Acad9	acyl-CoA dehydrogenase family member 9	enzyme
MIMAT0004617	miR-148a-5p (and other miRNAs w/seed AAGUUCU)	-3.176	467.662	TargetScan Human	High (predicted)	Acadm	acyl-CoA dehydrogenase medium chain	enzyme
MIMAT0000669	miR-221-3p (and other miRNAs w/seed GCUACAU)	2.229	7342.21	TargetScan Human	High (predicted)	Acadm	acyl-CoA dehydrogenase medium chain	enzyme
MIMAT0027991	miR-6529-3p (and other miRNAs w/seed CUGUGCC)	-1.365	945.084	TargetScan Human	High (predicted)	Acadm	acyl-CoA dehydrogenase medium chain	enzyme
MIMAT0004582	miR-106b-3p (miRNAs w/seed CGCACUG)	-0.845	951.511	TargetScan Human	High (predicted)	Acads	acyl-CoA dehydrogenase short chain	enzyme
MIMAT0004825	miR-423-5p (and other miRNAs w/seed GAGGGGC)	-1.049	1544.57	TargetScan Human	High (predicted)	Acads	acyl-CoA dehydrogenase short chain	enzyme
MIMAT0027879	miR-6821-3p (and other miRNAs w/seed GACCUCU)	-1.425	15.054	TargetScan Human	High (predicted)	Acads	acyl-CoA dehydrogenase short chain	enzyme
MIMAT0000387	miR-130a-3p (and other miRNAs w/seed AGUGCAA)	-3.12	63.222	TargetScan Human	High (predicted)	Acadsb	acyl-CoA dehydrogenase short/branched chain	enzyme
MIMAT0000517	miR-192-5p (and other miRNAs w/seed UGACCUA)	-1.025	35826	TargetScan Human	High (predicted)	Acadsb	acyl-CoA dehydrogenase short/branched chain	enzyme
MIMAT0001546	miR-450a-5p (and other miRNAs w/seed UUUGCGA)	2.638	71.682	TargetScan Human	High (predicted)	Acadvl	acyl-CoA dehydrogenase very long chain	enzyme
MIMAT0000660	miR-181a-1-3p (and other miRNAs w/seed CCAUCGA)	-1.093	201.426	TargetScan Human	High (predicted)	Acap2	ArfGAP with coiled-coil, ankyrin repeat and PH domains 2	other
MIMAT0004576	miR-296-3p (miRNAs w/seed AGGGUUG)	-2.081	47.728	TargetScan Human	High (predicted)	Acat1	acetyl-CoA acetyltransferase 1	enzyme
MIMAT0003735	miR-377-5p (and other miRNAs w/seed GAGGUUG)	-1.239	100.092	TargetScan Human	High (predicted)	Acat2	acetyl-CoA acetyltransferase 2	enzyme
MIMAT0017061	miR-222-5p (miRNAs w/seed UCAGUAG)	2.022	27.585	TargetScan Human	High (predicted)	Acbd3	acyl-CoA binding domain containing 3	other
MIMAT0000542	miR-34a-5p (and other miRNAs w/seed GGCAGUG)	6.754	19.619	TargetScan Human	High (predicted)	Acbd3	acyl-CoA binding domain containing 3	other
MIMAT0004523	miR-29b-1-5p (miRNAs w/seed CUGGUUU)	-1.328	20.498	TargetScan Human	High (predicted)	Acbd4	acyl-CoA binding domain containing 4	other
MIMAT0000387	miR-130a-3p (and other miRNAs w/seed AGUGCAA)	-3.12	63.222	TargetScan Human	High (predicted)	Acbd5	acyl-CoA binding domain containing 5	other
MIMAT0000513	miR-19b-3p (and other miRNAs w/seed GUGCAAA)	1261.13	1160.22	TargetScan Human	High (predicted)	Acbd5	acyl-CoA binding domain containing 5	other
MIMAT0000533	miR-26a-5p (and other miRNAs w/seed UCAAGUA)	68348.2	55762.4	TargetScan Human	High (predicted)	Acbd5	acyl-CoA binding domain containing 5	other
MIMAT0017060	miR-221-5p (and other miRNAs w/seed CCUGGCA)	-0.507	597.632	TargetScan Human	High (predicted)	Accs	1-aminocyclopropane-1-carboxylate synthase homolog (inactive)	enzyme
MIMAT0000152	miR-140-3p (and other miRNAs w/seed ACCACAG)	-1.212	23653.5	TargetScan Human	High (predicted)	Acer2	alkaline ceramidase 2	enzyme
MIMAT0004625	miR-16-1-3p (miRNAs w/seed CAGUAUU)	-0.882	420.17	TargetScan Human	High (predicted)	Acer2	alkaline ceramidase 2	enzyme
MIMAT0004825	miR-423-5p (and other miRNAs w/seed GAGGGGC)	-1.049	1544.57	TargetScan Human	High (predicted)	Acer2	alkaline ceramidase 2	enzyme
MIMAT0009408	miR-6967-5p (and other miRNAs w/seed AGGGAGG)	-0.814	44.326	TargetScan Human	High (predicted)	Acer2	alkaline ceramidase 2	enzyme
MIMAT0000546	miR-103-3p (and other miRNAs w/seed GCAGCAU)	-1.005	5238.57	TargetScan Human	High (predicted)	Acer3	alkaline ceramidase 3	enzyme
MIMAT0000531	miR-22-3p (miRNAs w/seed AGCUGCC)	-0.929	83832.4	TargetScan Human	High (predicted)	Acer3	alkaline ceramidase 3	enzyme
MIMAT0004653	miR-342-5p (and other miRNAs w/seed GGGGUGC)	-0.557	26.905	TargetScan Human	High (predicted)	Acly	ATP citrate lyase	enzyme
MIMAT0000139	miR-127-3p (miRNAs w/seed CGGAUCC)	-0.945	19.859	TargetScan Human	High (predicted)	Aco2	aconitase 2	enzyme
MIMAT0000213	miR-184 (and other miRNAs w/seed GGACGGA)	4.532	41.832	TargetScan Human	High (predicted)	Aco2	aconitase 2	enzyme
MIMAT0004187	miR-744-5p (and other miRNAs w/seed GCGGGGC)	-0.97	1562.28	TargetScan Human	High (predicted)	Aco2	aconitase 2	enzyme
MIMAT0012774	miR-664-3p (and other miRNAs w/seed AUUCAUU)	-1.855	250.688	TargetScan Human	High (predicted)	Acot13	acyl-CoA thioesterase 13	enzyme
MIMAT0000548	miR-16-5p (and other miRNAs w/seed AGCAGCA)	3.477	119.651	TarBase,TargetScan Human	Experimentally Observed,Moderate (predicted)	Acp2	acid phosphatase 2, lysosomal	phosphatase
MIMAT0000517	miR-192-5p (and other miRNAs w/seed UGACCUA)	-1.025	35826	TargetScan Human	High (predicted)	Acpp	acid phosphatase, prostate	phosphatase
MIMAT0016996	miR-185-3p (and other miRNAs w/seed GGGGCUG)	-0.799	29.47	TargetScan Human	High (predicted)	Acsf3	acyl-CoA synthetase family member 3	enzyme
MIMAT0017027	miR-486-3p (and other miRNAs w/seed GGGGCAG)	-2.227	44.452	TargetScan Human	High (predicted)	Acsf3	acyl-CoA synthetase family member 3	enzyme
MIMAT0000665	miR-223-3p (miRNAs w/seed GUCAGUU)	-2.643	57578.7	TargetScan Human	High (predicted)	Acsl3	acyl-CoA synthetase long chain family member 3	enzyme
MIMAT0000533	miR-26a-5p (and other miRNAs w/seed UCAAGUA)	68348.2	55762.4	TargetScan Human	High (predicted)	Acsl3	acyl-CoA synthetase long chain family member 3	enzyme
MIMAT0000136	miR-125b-5p (and other miRNAs w/seed CCCUGAG)	-4.232	27181.3	Ingenuity Expert Findings,TargetScan Human	Experimentally Observed,Moderate (predicted)	Acss1	acyl-CoA synthetase short chain family member 1	enzyme
MIMAT0000548	miR-16-5p (and other miRNAs w/seed AGCAGCA)	3.477	119.651	TargetScan Human	High (predicted)	Acss2	acyl-CoA synthetase short chain family member 2	enzyme
MIMAT0000530	miR-21-5p (and other miRNAs w/seed AGCUUAU)	-0.739	831281	miRecords	Experimentally Observed	Acta2	actin alpha 2, smooth muscle	other
MIMAT0017061	miR-222-5p (miRNAs w/seed UCAGUAG)	2.022	27.585	Ingenuity Expert Findings	Experimentally Observed	Acta2	actin alpha 2, smooth muscle	other
MIMAT0000537	miR-27a-3p (and other miRNAs w/seed UCACAGU)	-2.745	1316.96	TargetScan Human	High (predicted)	Acta2	actin alpha 2, smooth muscle	other
MIMAT0004520	let-7i-3p (miRNAs w/seed UGCGCAA)	-1.022	112.534	TargetScan Human	High (predicted)	Actb	actin beta	other
MIMAT0017040	miR-519a-3p (and other miRNAs w/seed AAGUGCA)	-0.723	86.086	TargetScan Human	High (predicted)	Actl6a	actin like 6A	other
MIMAT0000663	miR-218-5p (and other miRNAs w/seed UGUGCUU)	-6.207	280.821	TargetScan Human	High (predicted)	Actn1	actinin alpha 1	transcription regulator
MIMAT0000374	miR-296-5p (miRNAs w/seed GGGCCCC)	-1.566	20.739	TargetScan Human	High (predicted)	Actn1	actinin alpha 1	transcription regulator
MIMAT0016996	miR-185-3p (and other miRNAs w/seed GGGGCUG)	-0.799	29.47	TargetScan Human	High (predicted)	Actn4	actinin alpha 4	transcription regulator
MIMAT0004653	miR-342-5p (and other miRNAs w/seed GGGGUGC)	-0.557	26.905	TargetScan Human	High (predicted)	Actn4	actinin alpha 4	transcription regulator
MIMAT0004622	let-7c-1-3p (and other miRNAs w/seed UGUACAA)	-3.007	228.023	TargetScan Human	High (predicted)	Actr10	actin related protein 10	other
MIMAT0000548	miR-16-5p (and other miRNAs w/seed AGCAGCA)	3.477	119.651	miRecords	Experimentally Observed	Actr1a	actin related protein 1A	other
MIMAT0000374	miR-296-5p (miRNAs w/seed GGGCCCC)	-1.566	20.739	TargetScan Human	High (predicted)	Actr1a	actin related protein 1A	other
MIMAT0004653	miR-342-5p (and other miRNAs w/seed GGGGUGC)	-0.557	26.905	TargetScan Human	High (predicted)	Actr1a	actin related protein 1A	other
MIMAT0000546	miR-103-3p (and other miRNAs w/seed GCAGCAU)	-1.005	5238.57	TargetScan Human	High (predicted)	Actr2	actin related protein 2	other
MIMAT0000548	miR-16-5p (and other miRNAs w/seed AGCAGCA)	3.477	119.651	TargetScan Human	High (predicted)	Actr2	actin related protein 2	other
MIMAT0000211	miR-182-5p (and other miRNAs w/seed UUGGCAA)	-2.538	372.131	TargetScan Human	High (predicted)	Actr2	actin related protein 2	other
MIMAT0000669	miR-221-3p (and other miRNAs w/seed GCUACAU)	2.229	7342.21	TargetScan Human	High (predicted)	Actr3	actin related protein 3	other
MIMAT0000663	miR-218-5p (and other miRNAs w/seed UGUGCUU)	-6.207	280.821	TargetScan Human	High (predicted)	Actr6	actin related protein 6	transporter
MIMAT0000387	miR-130a-3p (and other miRNAs w/seed AGUGCAA)	-3.12	63.222	TargetScan Human	High (predicted)	Acvr1	activin A receptor type 1	kinase
MIMAT0004544	miR-193a-5p (miRNAs w/seed GGGUCUU)	-2.672	64.414	TargetScan Human	High (predicted)	Acvr1	activin A receptor type 1	kinase
MIMAT0000248	miR-30c-5p (and other miRNAs w/seed GUAAACA)	-2.288	454.5	TargetScan Human,miRecords	Experimentally Observed,Moderate (predicted)	Acvr1	activin A receptor type 1	kinase
MIMAT0000711	miR-365-3p (and other miRNAs w/seed AAUGCCC)	-3.659	236.911	TargetScan Human	High (predicted)	Acvr1	activin A receptor type 1	kinase
MIMAT0000658	miR-210-3p (miRNAs w/seed UGUGCGU)	-2.076	215.564	TargetScan Human,miRecords	Experimentally Observed,High (predicted)	Acvr1b	activin A receptor type 1B	kinase
MIMAT0000219	miR-24-3p (and other miRNAs w/seed GGCUCAG)	-0.963	43576.4	TarBase,TargetScan Human,miRecords	Experimentally Observed,High (predicted)	Acvr1b	activin A receptor type 1B	kinase
MIMAT0004825	miR-423-5p (and other miRNAs w/seed GAGGGGC)	-1.049	1544.57	TargetScan Human	High (predicted)	Acvr1b	activin A receptor type 1B	kinase
MIMAT0000665	miR-223-3p (miRNAs w/seed GUCAGUU)	-2.643	57578.7	TargetScan Human	High (predicted)	Acvr2a	activin A receptor type 2A	kinase
MIMAT0000127	miR-29b-3p (and other miRNAs w/seed AGCACCA)	816.297	657.849	miRecords	Experimentally Observed	Acvr2a	activin A receptor type 2A	kinase
MIMAT0004524	miR-30b-3p (and other miRNAs w/seed UGGGAUG)	-1.176	382.828	TargetScan Human	High (predicted)	Acy1	aminoacylase 1	peptidase
MIMAT0017066	miR-92a-1-5p (miRNAs w/seed GGUUGGG)	-0.875	38.316	TargetScan Human	High (predicted)	Acy1	aminoacylase 1	peptidase
MIMAT0004624	miR-15a-3p (miRNAs w/seed AGGCCAU)	-0.891	51.341	TargetScan Human	High (predicted)	Acyp1	acylphosphatase 1	enzyme
MIMAT0003168	miR-543-3p (and other miRNAs w/seed AACAUUC)	-0.762	25.983	TargetScan Human	High (predicted)	Acyp1	acylphosphatase 1	enzyme
MIMAT0000156	miR-144-3p (miRNAs w/seed ACAGUAU)	-0.67	23.828	TargetScan Human	High (predicted)	Acyp2	acylphosphatase 2	enzyme
MIMAT0003451	miR-4276 (and other miRNAs w/seed UCAGUGA)	-1.166	106.782	TargetScan Human	High (predicted)	Acyp2	acylphosphatase 2	enzyme
MIMAT0000127	miR-29b-3p (and other miRNAs w/seed AGCACCA)	816.297	657.849	TargetScan Human	High (predicted)	Ada	adenosine deaminase	enzyme
MIMAT0000249	miR-30a-3p (and other miRNAs w/seed UUUCAGU)	-1.596	1574.68	TargetScan Human	High (predicted)	Ada	adenosine deaminase	enzyme
MIMAT0000542	miR-34a-5p (and other miRNAs w/seed GGCAGUG)	6.754	19.619	TargetScan Human	High (predicted)	Adam10	ADAM metallopeptidase domain 10	peptidase
MIMAT0000246	miR-122-5p (miRNAs w/seed GGAGUGU)	-0.547	2447.49	miRecords	Experimentally Observed	Adam17	ADAM metallopeptidase domain 17	peptidase
MIMAT0016996	miR-185-3p (and other miRNAs w/seed GGGGCUG)	-0.799	29.47	TargetScan Human	High (predicted)	Adam8	ADAM metallopeptidase domain 8	peptidase
MIMAT0004653	miR-342-5p (and other miRNAs w/seed GGGGUGC)	-0.557	26.905	TargetScan Human	High (predicted)	Adam8	ADAM metallopeptidase domain 8	peptidase
MIMAT0000138	miR-126a-3p (and other miRNAs w/seed CGUACCG)	-14.366	4689.23	TargetScan Human	High (predicted)	Adam9	ADAM metallopeptidase domain 9	peptidase
MIMAT0000152	miR-140-3p (and other miRNAs w/seed ACCACAG)	-1.212	23653.5	TargetScan Human	High (predicted)	Adam9	ADAM metallopeptidase domain 9	peptidase
MIMAT0000590	miR-342-3p (miRNAs w/seed CUCACAC)	2.7	422.51	TargetScan Human	High (predicted)	Adam9	ADAM metallopeptidase domain 9	peptidase
MIMAT0012774	miR-664-3p (and other miRNAs w/seed AUUCAUU)	-1.855	250.688	TargetScan Human	High (predicted)	Adam9	ADAM metallopeptidase domain 9	peptidase
MIMAT0000374	miR-296-5p (miRNAs w/seed GGGCCCC)	-1.566	20.739	TargetScan Human	High (predicted)	Adamts10	ADAM metallopeptidase with thrombospondin type 1 motif 10	peptidase
MIMAT0000127	miR-29b-3p (and other miRNAs w/seed AGCACCA)	816.297	657.849	TargetScan Human	High (predicted)	Adamts10	ADAM metallopeptidase with thrombospondin type 1 motif 10	peptidase
MIMAT0000586	miR-340-3p (and other miRNAs w/seed CCGUCUC)	-0.985	57.098	TargetScan Human	High (predicted)	Adamts10	ADAM metallopeptidase with thrombospondin type 1 motif 10	peptidase
MIMAT0004653	miR-342-5p (and other miRNAs w/seed GGGGUGC)	-0.557	26.905	TargetScan Human	High (predicted)	Adamts10	ADAM metallopeptidase with thrombospondin type 1 motif 10	peptidase
MIMAT0000127	miR-29b-3p (and other miRNAs w/seed AGCACCA)	816.297	657.849	TargetScan Human	High (predicted)	Adamts2	ADAM metallopeptidase with thrombospondin type 1 motif 2	peptidase
MIMAT0000151	miR-140-5p (and other miRNAs w/seed AGUGGUU)	-0.992	3992.5	Ingenuity Expert Findings,TargetScan Human	Experimentally Observed,Moderate (predicted)	Adamts5	ADAM metallopeptidase with thrombospondin type 1 motif 5	peptidase
MIMAT0000162	miR-148a-3p (and other miRNAs w/seed CAGUGCA)	-3.663	5324.18	TargetScan Human	High (predicted)	Adamts5	ADAM metallopeptidase with thrombospondin type 1 motif 5	peptidase
MIMAT0000210	miR-181a-5p (and other miRNAs w/seed ACAUUCA)	-1.195	9231.03	TargetScan Human	High (predicted)	Adamts5	ADAM metallopeptidase with thrombospondin type 1 motif 5	peptidase
MIMAT0004632	miR-29c-5p (miRNAs w/seed GACCGAU)	-0.506	89.404	TargetScan Human	High (predicted)	Adamtsl4	ADAMTS like 4	other
MIMAT0000531	miR-22-3p (miRNAs w/seed AGCUGCC)	-0.929	83832.4	TargetScan Human	High (predicted)	Adamtsl5	ADAMTS like 5	other
MIMAT0000374	miR-296-5p (miRNAs w/seed GGGCCCC)	-1.566	20.739	TargetScan Human	High (predicted)	Adap1	ArfGAP with dual PH domains 1	other
MIMAT0027935	miR-1304-3p (and other miRNAs w/seed CUCACUG)	-0.889	25.062	TargetScan Human	High (predicted)	Adap2	ArfGAP with dual PH domains 2	other
MIMAT0003509	miR-501-3p (and other miRNAs w/seed AUGCACC)	2.308	2195.49	TargetScan Human	High (predicted)	Adap2	ArfGAP with dual PH domains 2	other
MIMAT0004187	miR-744-5p (and other miRNAs w/seed GCGGGGC)	-0.97	1562.28	TargetScan Human	High (predicted)	Adap2	ArfGAP with dual PH domains 2	other
MIMAT0004825	miR-423-5p (and other miRNAs w/seed GAGGGGC)	-1.049	1544.57	TargetScan Human	High (predicted)	Adar	adenosine deaminase RNA specific	enzyme
MIMAT0000648	miR-10a-5p (and other miRNAs w/seed ACCCUGU)	-1.062	119521	TargetScan Human	High (predicted)	Adat2	adenosine deaminase tRNA specific 2	enzyme
MIMAT0000531	miR-22-3p (miRNAs w/seed AGCUGCC)	-0.929	83832.4	TargetScan Human	High (predicted)	Adat2	adenosine deaminase tRNA specific 2	enzyme
MIMAT0014856	miR-3074-5p (miRNAs w/seed UUCCUGC)	-1.631	18.258	TargetScan Human	High (predicted)	Adat2	adenosine deaminase tRNA specific 2	enzyme
MIMAT0003513	miR-505-3p (miRNAs w/seed GUCAACA)	2.48	27.784	TargetScan Human	High (predicted)	Adat2	adenosine deaminase tRNA specific 2	enzyme
MIMAT0016996	miR-185-3p (and other miRNAs w/seed GGGGCUG)	-0.799	29.47	TargetScan Human	High (predicted)	Adck1	aarF domain containing kinase 1	kinase
MIMAT0000221	miR-191-5p (and other miRNAs w/seed AACGGAA)	-1.29	34779.8	TargetScan Human	High (predicted)	Adck1	aarF domain containing kinase 1	kinase
MIMAT0004825	miR-423-5p (and other miRNAs w/seed GAGGGGC)	-1.049	1544.57	TargetScan Human	High (predicted)	Adck1	aarF domain containing kinase 1	kinase
MIMAT0017027	miR-486-3p (and other miRNAs w/seed GGGGCAG)	-2.227	44.452	TargetScan Human	High (predicted)	Adck1	aarF domain containing kinase 1	kinase
MIMAT0000539	miR-92a-3p (and other miRNAs w/seed AUUGCAC)	-1.479	21994.1	TargetScan Human	High (predicted)	Adcy3	adenylate cyclase 3	enzyme
MIMAT0000211	miR-182-5p (and other miRNAs w/seed UUGGCAA)	-2.538	372.131	TargetScan Human,miRecords	Experimentally Observed,High (predicted)	Adcy6	adenylate cyclase 6	enzyme
MIMAT0000155	miR-142-3p (and other miRNAs w/seed GUAGUGU)	-1.006	5326.72	miRecords	Experimentally Observed	Adcy9	adenylate cyclase 9	enzyme
MIMAT0000213	miR-184 (and other miRNAs w/seed GGACGGA)	4.532	41.832	TargetScan Human	High (predicted)	Add1	adducin 1	other
MIMAT0016996	miR-185-3p (and other miRNAs w/seed GGGGCUG)	-0.799	29.47	TargetScan Human	High (predicted)	Add1	adducin 1	other
MIMAT0004825	miR-423-5p (and other miRNAs w/seed GAGGGGC)	-1.049	1544.57	TargetScan Human	High (predicted)	Add1	adducin 1	other
MIMAT0000211	miR-182-5p (and other miRNAs w/seed UUGGCAA)	-2.538	372.131	TargetScan Human	High (predicted)	Add3	adducin 3	other
MIMAT0003485	miR-455-5p (and other miRNAs w/seed AUGUGCC)	-1.35	24.948	TargetScan Human	High (predicted)	Add3	adducin 3	other
MIMAT0000706	miR-362-5p (and other miRNAs w/seed AUCCUUG)	2.365	664.877	TargetScan Human	High (predicted)	Adh5	alcohol dehydrogenase 5 (class III), chi polypeptide	enzyme
MIMAT0017260	miR-652-5p (miRNAs w/seed AACCCUA)	-1.112	13.735	TargetScan Human	High (predicted)	Adh5	alcohol dehydrogenase 5 (class III), chi polypeptide	enzyme
MIMAT0004520	let-7i-3p (miRNAs w/seed UGCGCAA)	-1.022	112.534	TargetScan Human	High (predicted)	Adhfe1	alcohol dehydrogenase iron containing 1	enzyme
MIMAT0000669	miR-221-3p (and other miRNAs w/seed GCUACAU)	2.229	7342.21	TargetScan Human	High (predicted)	Adhfe1	alcohol dehydrogenase iron containing 1	enzyme
MIMAT0000590	miR-342-3p (miRNAs w/seed CUCACAC)	2.7	422.51	TargetScan Human	High (predicted)	Adi1	acireductone dioxygenase 1	enzyme
MIMAT0004869	miR-421-3p (and other miRNAs w/seed UCAACAG)	-0.704	62.174	TargetScan Human	High (predicted)	Adi1	acireductone dioxygenase 1	enzyme
MIMAT0004825	miR-423-5p (and other miRNAs w/seed GAGGGGC)	-1.049	1544.57	TargetScan Human	High (predicted)	Adipor1	adiponectin receptor 1	transmembrane receptor
MIMAT0017066	miR-92a-1-5p (miRNAs w/seed GGUUGGG)	-0.875	38.316	TargetScan Human	High (predicted)	Adipor1	adiponectin receptor 1	transmembrane receptor
MIMAT0000160	miR-150-5p (and other miRNAs w/seed CUCCCAA)	3.708	287.504	TargetScan Human	High (predicted)	Adipor2	adiponectin receptor 2	transmembrane receptor
MIMAT0000663	miR-218-5p (and other miRNAs w/seed UGUGCUU)	-6.207	280.821	TargetScan Human	High (predicted)	Adipor2	adiponectin receptor 2	transmembrane receptor
MIMAT0000213	miR-184 (and other miRNAs w/seed GGACGGA)	4.532	41.832	TargetScan Human	High (predicted)	Ado	2-aminoethanethiol dioxygenase	enzyme
MIMAT0027991	miR-6529-3p (and other miRNAs w/seed CUGUGCC)	-1.365	945.084	TargetScan Human	High (predicted)	Ado	2-aminoethanethiol dioxygenase	enzyme
MIMAT0009408	miR-6967-5p (and other miRNAs w/seed AGGGAGG)	-0.814	44.326	TargetScan Human	High (predicted)	Ado	2-aminoethanethiol dioxygenase	enzyme
MIMAT0000140	miR-128-3p (and other miRNAs w/seed CACAGUG)	-1.585	2977.13	TargetScan Human,miRecords	Experimentally Observed,Moderate (predicted)	Adora2b	adenosine A2b receptor	G-protein coupled receptor
MIMAT0000537	miR-27a-3p (and other miRNAs w/seed UCACAGU)	-2.745	1316.96	TargetScan Human,miRecords	Experimentally Observed,High (predicted)	Adora2b	adenosine A2b receptor	G-protein coupled receptor
MIMAT0000248	miR-30c-5p (and other miRNAs w/seed GUAAACA)	-2.288	454.5	TarBase	Experimentally Observed	Adpgk	ADP dependent glucokinase	kinase
MIMAT0000555	miR-324-5p (miRNAs w/seed GCAUCCC)	-0.782	39.846	TargetScan Human	High (predicted)	Adprh	ADP-ribosylarginine hydrolase	enzyme
MIMAT0000743	miR-379-5p (and other miRNAs w/seed GGUAGAC)	-0.764	20.143	TargetScan Human	High (predicted)	Adprh	ADP-ribosylarginine hydrolase	enzyme
MIMAT0003485	miR-455-5p (and other miRNAs w/seed AUGUGCC)	-1.35	24.948	TargetScan Human	High (predicted)	Adprh	ADP-ribosylarginine hydrolase	enzyme
MIMAT0025580	let-7a-5p (and other miRNAs w/seed GAGGUAG)	-2.946	96.63	TargetScan Human	High (predicted)	Adrb2	adrenoceptor beta 2	G-protein coupled receptor
MIMAT0017073	miR-194-3p (and other miRNAs w/seed CAGUGGG)	-0.756	152.084	TargetScan Human	High (predicted)	Adrm1	adhesion regulating molecule 1	other
MIMAT0000133	miR-101-3p (and other miRNAs w/seed ACAGUAC)	-1.691	12902.9	TargetScan Human	High (predicted)	Aebp2	AE binding protein 2	transcription regulator
MIMAT0000616	miR-101b-3p (miRNAs w/seed UACAGUA)	-1.789	9162.54	TargetScan Human	High (predicted)	Aebp2	AE binding protein 2	transcription regulator
MIMAT0000211	miR-182-5p (and other miRNAs w/seed UUGGCAA)	-2.538	372.131	TargetScan Human	High (predicted)	Aebp2	AE binding protein 2	transcription regulator
MIMAT0004636	miR-93-3p (miRNAs w/seed CUGCUGA)	-1.035	56.971	TargetScan Human	High (predicted)	Aebp2	AE binding protein 2	transcription regulator
MIMAT0025580	let-7a-5p (and other miRNAs w/seed GAGGUAG)	-2.946	96.63	TargetScan Human	High (predicted)	Aen	apoptosis enhancing nuclease	enzyme
MIMAT0016996	miR-185-3p (and other miRNAs w/seed GGGGCUG)	-0.799	29.47	TargetScan Human	High (predicted)	Aen	apoptosis enhancing nuclease	enzyme
MIMAT0004633	miR-27a-5p (miRNAs w/seed GGGCUUA)	-1.314	1243.46	TargetScan Human	High (predicted)	Aen	apoptosis enhancing nuclease	enzyme
MIMAT0027991	miR-6529-3p (and other miRNAs w/seed CUGUGCC)	-1.365	945.084	TargetScan Human	High (predicted)	Aen	apoptosis enhancing nuclease	enzyme
MIMAT0000140	miR-128-3p (and other miRNAs w/seed CACAGUG)	-1.585	2977.13	miRecords	Experimentally Observed	Aff1	AF4/FMR2 family member 1	transcription regulator
MIMAT0000161	miR-151-3p (and other miRNAs w/seed UAGACUG)	-1.011	6740.42	TargetScan Human	High (predicted)	Aff4	AF4/FMR2 family member 4	transcription regulator
MIMAT0000537	miR-27a-3p (and other miRNAs w/seed UCACAGU)	-2.745	1316.96	TargetScan Human	High (predicted)	Aff4	AF4/FMR2 family member 4	transcription regulator
MIMAT0000704	miR-361-5p (miRNAs w/seed UAUCAGA)	-1.075	335.034	TargetScan Human	High (predicted)	Aff4	AF4/FMR2 family member 4	transcription regulator
MIMAT0016996	miR-185-3p (and other miRNAs w/seed GGGGCUG)	-0.799	29.47	TargetScan Human	High (predicted)	Agap1	ArfGAP with GTPase domain, ankyrin repeat and PH domain 1	enzyme
MIMAT0004825	miR-423-5p (and other miRNAs w/seed GAGGGGC)	-1.049	1544.57	TargetScan Human	High (predicted)	Agap3	ArfGAP with GTPase domain, ankyrin repeat and PH domain 3	transcription regulator
MIMAT0000546	miR-103-3p (and other miRNAs w/seed GCAGCAU)	-1.005	5238.57	TargetScan Human	High (predicted)	Agfg1	ArfGAP with FG repeats 1	other
MIMAT0000162	miR-148a-3p (and other miRNAs w/seed CAGUGCA)	-3.663	5324.18	TargetScan Human	High (predicted)	Agfg1	ArfGAP with FG repeats 1	other
MIMAT0000513	miR-19b-3p (and other miRNAs w/seed GUGCAAA)	1261.13	1160.22	TargetScan Human	High (predicted)	Agfg1	ArfGAP with FG repeats 1	other
MIMAT0000669	miR-221-3p (and other miRNAs w/seed GCUACAU)	2.229	7342.21	TargetScan Human	High (predicted)	Agfg1	ArfGAP with FG repeats 1	other
MIMAT0000666	miR-320b (and other miRNAs w/seed AAAGCUG)	-1.124	3814.07	TargetScan Human	High (predicted)	Agfg1	ArfGAP with FG repeats 1	other
MIMAT0000386	miR-17-5p (and other miRNAs w/seed AAAGUGC)	-0.958	690.303	TargetScan Human	High (predicted)	Agfg2	ArfGAP with FG repeats 2	other
MIMAT0017353	miR-664-1-5p (and other miRNAs w/seed UGGCUGG)	-0.996	58.416	TargetScan Human	High (predicted)	Agfg2	ArfGAP with FG repeats 2	other
MIMAT0009408	miR-6967-5p (and other miRNAs w/seed AGGGAGG)	-0.814	44.326	TargetScan Human	High (predicted)	Agfg2	ArfGAP with FG repeats 2	other
MIMAT0016981	miR-99a-3p (and other miRNAs w/seed AAGCUCG)	-3.809	161.411	TargetScan Human	High (predicted)	Agfg2	ArfGAP with FG repeats 2	other
MIMAT0004821	miR-671-3p (and other miRNAs w/seed CCGGUUC)	-1.626	176.947	TargetScan Human	High (predicted)	Aggf1	angiogenic factor with G-patch and FHA domains 1	other
MIMAT0000374	miR-296-5p (miRNAs w/seed GGGCCCC)	-1.566	20.739	TargetScan Human	High (predicted)	Agk	acylglycerol kinase	kinase
MIMAT0003151	miR-378a-3p (and other miRNAs w/seed CUGGACU)	-0.726	13461.7	TargetScan Human	High (predicted)	Agk	acylglycerol kinase	kinase
MIMAT0000219	miR-24-3p (and other miRNAs w/seed GGCUCAG)	-0.963	43576.4	TargetScan Human	High (predicted)	Agpat1	1-acylglycerol-3-phosphate O-acyltransferase 1	enzyme
MIMAT0000249	miR-30a-3p (and other miRNAs w/seed UUUCAGU)	-1.596	1574.68	TargetScan Human	High (predicted)	Agpat1	1-acylglycerol-3-phosphate O-acyltransferase 1	enzyme
MIMAT0017027	miR-486-3p (and other miRNAs w/seed GGGGCAG)	-2.227	44.452	TargetScan Human	High (predicted)	Agpat1	1-acylglycerol-3-phosphate O-acyltransferase 1	enzyme
MIMAT0004662	miR-139-3p (miRNAs w/seed GGAGACG)	-1.27	2048.22	TargetScan Human	High (predicted)	Agpat3	1-acylglycerol-3-phosphate O-acyltransferase 3	enzyme
MIMAT0016996	miR-185-3p (and other miRNAs w/seed GGGGCUG)	-0.799	29.47	TargetScan Human	High (predicted)	Agpat3	1-acylglycerol-3-phosphate O-acyltransferase 3	enzyme
MIMAT0000214	miR-185-5p (and other miRNAs w/seed GGAGAGA)	-1.038	5180.95	TargetScan Human	High (predicted)	Agpat3	1-acylglycerol-3-phosphate O-acyltransferase 3	enzyme
MIMAT0000219	miR-24-3p (and other miRNAs w/seed GGCUCAG)	-0.963	43576.4	TargetScan Human	High (predicted)	Agpat3	1-acylglycerol-3-phosphate O-acyltransferase 3	enzyme
MIMAT0004653	miR-342-5p (and other miRNAs w/seed GGGGUGC)	-0.557	26.905	TargetScan Human	High (predicted)	Agpat3	1-acylglycerol-3-phosphate O-acyltransferase 3	enzyme
MIMAT0004825	miR-423-5p (and other miRNAs w/seed GAGGGGC)	-1.049	1544.57	TargetScan Human	High (predicted)	Agpat3	1-acylglycerol-3-phosphate O-acyltransferase 3	enzyme
MIMAT0000653	miR-708-5p (and other miRNAs w/seed AGGAGCU)	-1.175	380.305	TargetScan Human	High (predicted)	Agpat3	1-acylglycerol-3-phosphate O-acyltransferase 3	enzyme
MIMAT0000660	miR-181a-1-3p (and other miRNAs w/seed CCAUCGA)	-1.093	201.426	TargetScan Human	High (predicted)	Agpat4	1-acylglycerol-3-phosphate O-acyltransferase 4	enzyme
MIMAT0000376	miR-298-5p (and other miRNAs w/seed GCAGAGG)	-1.109	24.267	TargetScan Human	High (predicted)	Agpat4	1-acylglycerol-3-phosphate O-acyltransferase 4	enzyme
MIMAT0000127	miR-29b-3p (and other miRNAs w/seed AGCACCA)	816.297	657.849	TargetScan Human	High (predicted)	Agpat4	1-acylglycerol-3-phosphate O-acyltransferase 4	enzyme
MIMAT0000590	miR-342-3p (miRNAs w/seed CUCACAC)	2.7	422.51	TargetScan Human	High (predicted)	Agpat4	1-acylglycerol-3-phosphate O-acyltransferase 4	enzyme
MIMAT0000152	miR-140-3p (and other miRNAs w/seed ACCACAG)	-1.212	23653.5	TargetScan Human	High (predicted)	Agps	alkylglycerone phosphate synthase	enzyme
MIMAT0027343	miR-6516-5p (miRNAs w/seed UUGCAGU)	-2.895	45.163	TargetScan Human	High (predicted)	Agtpbp1	ATP/GTP binding protein 1	peptidase
MIMAT0000136	miR-125b-5p (and other miRNAs w/seed CCCUGAG)	-4.232	27181.3	TargetScan Human	High (predicted)	Agtrap	angiotensin II receptor associated protein	G-protein coupled receptor
MIMAT0000165	miR-155-5p (miRNAs w/seed UAAUGCU)	-1.78	27.826	TargetScan Human	High (predicted)	Agtrap	angiotensin II receptor associated protein	G-protein coupled receptor
MIMAT0000555	miR-324-5p (miRNAs w/seed GCAUCCC)	-0.782	39.846	TargetScan Human	High (predicted)	Agtrap	angiotensin II receptor associated protein	G-protein coupled receptor
MIMAT0009408	miR-6967-5p (and other miRNAs w/seed AGGGAGG)	-0.814	44.326	TargetScan Human	High (predicted)	Agtrap	angiotensin II receptor associated protein	G-protein coupled receptor
MIMAT0004520	let-7i-3p (miRNAs w/seed UGCGCAA)	-1.022	112.534	TargetScan Human	High (predicted)	Ahctf1	AT-hook containing transcription factor 1	transcription regulator
MIMAT0009408	miR-6967-5p (and other miRNAs w/seed AGGGAGG)	-0.814	44.326	TargetScan Human	High (predicted)	Ahcy	adenosylhomocysteinase	enzyme
MIMAT0017040	miR-519a-3p (and other miRNAs w/seed AAGUGCA)	-0.723	86.086	TargetScan Human	High (predicted)	Ahr	aryl hydrocarbon receptor	ligand-dependent nuclear receptor
MIMAT0003172	miR-542-3p (miRNAs w/seed GUGACAG)	3.859	33.836	TargetScan Human	High (predicted)	Ahr	aryl hydrocarbon receptor	ligand-dependent nuclear receptor
MIMAT0004624	miR-15a-3p (miRNAs w/seed AGGCCAU)	-0.891	51.341	TargetScan Human	High (predicted)	Aida	axin interactor, dorsalization associated	other
MIMAT0000669	miR-221-3p (and other miRNAs w/seed GCUACAU)	2.229	7342.21	TargetScan Human	High (predicted)	Aida	axin interactor, dorsalization associated	other
MIMAT0000539	miR-92a-3p (and other miRNAs w/seed AUUGCAC)	-1.479	21994.1	TargetScan Human	High (predicted)	Aida	axin interactor, dorsalization associated	other
MIMAT0025580	let-7a-5p (and other miRNAs w/seed GAGGUAG)	-2.946	96.63	TargetScan Human	High (predicted)	Aifm1	apoptosis inducing factor mitochondria associated 1	enzyme
MIMAT0027991	miR-6529-3p (and other miRNAs w/seed CUGUGCC)	-1.365	945.084	TargetScan Human	High (predicted)	Aifm1	apoptosis inducing factor mitochondria associated 1	enzyme
MIMAT0004636	miR-93-3p (miRNAs w/seed CUGCUGA)	-1.035	56.971	TargetScan Human	High (predicted)	Aifm1	apoptosis inducing factor mitochondria associated 1	enzyme
MIMAT0004523	miR-29b-1-5p (miRNAs w/seed CUGGUUU)	-1.328	20.498	TargetScan Human	High (predicted)	Aig1	androgen induced 1	other
MIMAT0003512	miR-450a-1-3p (and other miRNAs w/seed UUGGGAA)	4.401	13.495	TargetScan Human	High (predicted)	Aig1	androgen induced 1	other
MIMAT0000214	miR-185-5p (and other miRNAs w/seed GGAGAGA)	-1.038	5180.95	TargetScan Human	High (predicted)	Aim2	absent in melanoma 2	other
MIMAT0017281	miR-511-3p (miRNAs w/seed AUGUGUA)	25.951	13.735	TargetScan Human	High (predicted)	Aimp1	aminoacyl tRNA synthetase complex interacting multifunctional protein 1	cytokine
MIMAT0000127	miR-29b-3p (and other miRNAs w/seed AGCACCA)	816.297	657.849	TargetScan Human	High (predicted)	Aimp2	aminoacyl tRNA synthetase complex interacting multifunctional protein 2	other
MIMAT0000374	miR-296-5p (miRNAs w/seed GGGCCCC)	-1.566	20.739	TargetScan Human	High (predicted)	Ajap1	adherens junctions associated protein 1	other
MIMAT0004524	miR-30b-3p (and other miRNAs w/seed UGGGAUG)	-1.176	382.828	TargetScan Human	High (predicted)	Ajap1	adherens junctions associated protein 1	other
MIMAT0004684	miR-329-3p (and other miRNAs w/seed ACACACC)	-0.783	534.3	TargetScan Human	High (predicted)	Ajap1	adherens junctions associated protein 1	other
MIMAT0017027	miR-486-3p (and other miRNAs w/seed GGGGCAG)	-2.227	44.452	TargetScan Human	High (predicted)	Ajap1	adherens junctions associated protein 1	other
MIMAT0003182	miR-494-3p (miRNAs w/seed GAAACAU)	2.013	14.615	TargetScan Human	High (predicted)	Ajap1	adherens junctions associated protein 1	other
MIMAT0017353	miR-664-1-5p (and other miRNAs w/seed UGGCUGG)	-0.996	58.416	TargetScan Human	High (predicted)	Ajap1	adherens junctions associated protein 1	other
MIMAT0000140	miR-128-3p (and other miRNAs w/seed CACAGUG)	-1.585	2977.13	TargetScan Human	High (predicted)	Ak2	adenylate kinase 2	kinase
MIMAT0004583	miR-130b-5p (and other miRNAs w/seed CUCUUUC)	-5.969	318.812	TargetScan Human	High (predicted)	Ak2	adenylate kinase 2	kinase
MIMAT0000162	miR-148a-3p (and other miRNAs w/seed CAGUGCA)	-3.663	5324.18	TargetScan Human	High (predicted)	Ak2	adenylate kinase 2	kinase
MIMAT0000531	miR-22-3p (miRNAs w/seed AGCUGCC)	-0.929	83832.4	TargetScan Human	High (predicted)	Ak2	adenylate kinase 2	kinase
MIMAT0009408	miR-6967-5p (and other miRNAs w/seed AGGGAGG)	-0.814	44.326	TargetScan Human	High (predicted)	Ak2	adenylate kinase 2	kinase
MIMAT0000211	miR-182-5p (and other miRNAs w/seed UUGGCAA)	-2.538	372.131	TargetScan Human	High (predicted)	Ak3	adenylate kinase 3	kinase
MIMAT0000542	miR-34a-5p (and other miRNAs w/seed GGCAGUG)	6.754	19.619	TargetScan Human	High (predicted)	Ak3	adenylate kinase 3	kinase
MIMAT0000548	miR-16-5p (and other miRNAs w/seed AGCAGCA)	3.477	119.651	TargetScan Human	High (predicted)	Ak4	adenylate kinase 4	kinase
MIMAT0000220	miR-190a-5p (and other miRNAs w/seed GAUAUGU)	-2.909	97.539	TargetScan Human	High (predicted)	Ak4	adenylate kinase 4	kinase
MIMAT0000230	miR-199a-3p (and other miRNAs w/seed CAGUAGU)	-0.977	18626.2	TargetScan Human	High (predicted)	Ak4	adenylate kinase 4	kinase
MIMAT0000668	miR-204-5p (and other miRNAs w/seed UCCCUUU)	-3.862	31.524	TargetScan Human	High (predicted)	Ak4	adenylate kinase 4	kinase
MIMAT0004684	miR-329-3p (and other miRNAs w/seed ACACACC)	-0.783	534.3	TargetScan Human	High (predicted)	Ak4	adenylate kinase 4	kinase
MIMAT0003188	miR-503-5p (miRNAs w/seed AGCAGCG)	3.511	81.407	TargetScan Human	High (predicted)	Ak4	adenylate kinase 4	kinase
MIMAT0017027	miR-486-3p (and other miRNAs w/seed GGGGCAG)	-2.227	44.452	TargetScan Human	High (predicted)	Ak8	adenylate kinase 8	kinase
MIMAT0000229	miR-199a-5p (and other miRNAs w/seed CCAGUGU)	-1.534	22.226	TargetScan Human	High (predicted)	Akap1	A-kinase anchoring protein 1	other
MIMAT0004636	miR-93-3p (miRNAs w/seed CUGCUGA)	-1.035	56.971	TargetScan Human	High (predicted)	Akap5	A-kinase anchoring protein 5	other
MIMAT0000658	miR-210-3p (miRNAs w/seed UGUGCGU)	-2.076	215.564	TargetScan Human	High (predicted)	Akap7	A-kinase anchoring protein 7	other
MIMAT0000537	miR-27a-3p (and other miRNAs w/seed UCACAGU)	-2.745	1316.96	TargetScan Human	High (predicted)	Akap7	A-kinase anchoring protein 7	other
MIMAT0003182	miR-494-3p (miRNAs w/seed GAAACAU)	2.013	14.615	TargetScan Human	High (predicted)	Akap7	A-kinase anchoring protein 7	other
MIMAT0025580	let-7a-5p (and other miRNAs w/seed GAGGUAG)	-2.946	96.63	TarBase	Experimentally Observed	Akap8	A-kinase anchoring protein 8	other
MIMAT0000230	miR-199a-3p (and other miRNAs w/seed CAGUAGU)	-0.977	18626.2	TargetScan Human	High (predicted)	Akap9	A-kinase anchoring protein 9	other
MIMAT0017061	miR-222-5p (miRNAs w/seed UCAGUAG)	2.022	27.585	TargetScan Human	High (predicted)	Akap9	A-kinase anchoring protein 9	other
MIMAT0000140	miR-128-3p (and other miRNAs w/seed CACAGUG)	-1.585	2977.13	TargetScan Human	High (predicted)	Akirin1	akirin 1	enzyme
MIMAT0000537	miR-27a-3p (and other miRNAs w/seed UCACAGU)	-2.745	1316.96	TargetScan Human	High (predicted)	Akirin1	akirin 1	enzyme
MIMAT0027991	miR-6529-3p (and other miRNAs w/seed CUGUGCC)	-1.365	945.084	TargetScan Human	High (predicted)	Akirin1	akirin 1	enzyme
MIMAT0000656	miR-139-5p (miRNAs w/seed CUACAGU)	-1.158	45340.5	TargetScan Human	High (predicted)	Akirin2	akirin 2	other
MIMAT0005292	miR-5107-3p (and other miRNAs w/seed AACCUGU)	-0.865	29.073	TargetScan Human	High (predicted)	Akirin2	akirin 2	other
MIMAT0000214	miR-185-5p (and other miRNAs w/seed GGAGAGA)	-1.038	5180.95	TargetScan Human,miRecords	Experimentally Observed,Moderate (predicted)	Akt1	AKT serine/threonine kinase 1	kinase
MIMAT0000155	miR-142-3p (and other miRNAs w/seed GUAGUGU)	-1.006	5326.72	TargetScan Human	High (predicted)	Akt1s1	AKT1 substrate 1	other
MIMAT0001342	miR-425-3p (miRNAs w/seed UCGGGAA)	-1.422	352.407	TargetScan Human	High (predicted)	Akt1s1	AKT1 substrate 1	other
MIMAT0017259	miR-505-5p (and other miRNAs w/seed GGAGCCA)	-0.502	15.975	TargetScan Human	High (predicted)	Akt1s1	AKT1 substrate 1	other
MIMAT0004536	miR-151-5p (and other miRNAs w/seed CGAGGAG)	-1.184	916.724	TargetScan Human	High (predicted)	Akt2	AKT serine/threonine kinase 2	kinase
MIMAT0000213	miR-184 (and other miRNAs w/seed GGACGGA)	4.532	41.832	TargetScan Human,miRecords	Experimentally Observed,Moderate (predicted)	Akt2	AKT serine/threonine kinase 2	kinase
MIMAT0000374	miR-296-5p (miRNAs w/seed GGGCCCC)	-1.566	20.739	TargetScan Human	High (predicted)	Akt2	AKT serine/threonine kinase 2	kinase
MIMAT0009408	miR-6967-5p (and other miRNAs w/seed AGGGAGG)	-0.814	44.326	TargetScan Human	High (predicted)	Akt2	AKT serine/threonine kinase 2	kinase
MIMAT0000246	miR-122-5p (miRNAs w/seed GGAGUGU)	-0.547	2447.49	TargetScan Human,miRecords	Experimentally Observed,Moderate (predicted)	Akt3	AKT serine/threonine kinase 3	kinase
MIMAT0000548	miR-16-5p (and other miRNAs w/seed AGCAGCA)	3.477	119.651	TargetScan Human	High (predicted)	Akt3	AKT serine/threonine kinase 3	kinase
MIMAT0000531	miR-22-3p (miRNAs w/seed AGCUGCC)	-0.929	83832.4	TargetScan Human	High (predicted)	Akt3	AKT serine/threonine kinase 3	kinase
MIMAT0003188	miR-503-5p (miRNAs w/seed AGCAGCG)	3.511	81.407	TargetScan Human	High (predicted)	Akt3	AKT serine/threonine kinase 3	kinase
MIMAT0000162	miR-148a-3p (and other miRNAs w/seed CAGUGCA)	-3.663	5324.18	TargetScan Human	High (predicted)	Aktip	AKT interacting protein	other
MIMAT0000386	miR-17-5p (and other miRNAs w/seed AAAGUGC)	-0.958	690.303	TargetScan Human	High (predicted)	Aktip	AKT interacting protein	other
MIMAT0000548	miR-16-5p (and other miRNAs w/seed AGCAGCA)	3.477	119.651	TargetScan Human	High (predicted)	Alad	aminolevulinate dehydratase	enzyme
MIMAT0005438	miR-30c-1-3p (and other miRNAs w/seed UGGGAGA)	-1.022	728.54	TargetScan Human	High (predicted)	Aldh16a1	aldehyde dehydrogenase 16 family member A1	enzyme
MIMAT0004653	miR-342-5p (and other miRNAs w/seed GGGGUGC)	-0.557	26.905	TargetScan Human	High (predicted)	Aldh16a1	aldehyde dehydrogenase 16 family member A1	enzyme
MIMAT0000660	miR-181a-1-3p (and other miRNAs w/seed CCAUCGA)	-1.093	201.426	TargetScan Human	High (predicted)	Aldh18a1	aldehyde dehydrogenase 18 family member A1	kinase
MIMAT0017060	miR-221-5p (and other miRNAs w/seed CCUGGCA)	-0.507	597.632	TargetScan Human	High (predicted)	Aldh1a2	aldehyde dehydrogenase 1 family member A2	enzyme
MIMAT0003172	miR-542-3p (miRNAs w/seed GUGACAG)	3.859	33.836	TargetScan Human	High (predicted)	Aldh1a2	aldehyde dehydrogenase 1 family member A2	enzyme
MIMAT0004820	miR-744-3p (miRNAs w/seed UGUUGCC)	-1.033	19.462	TargetScan Human	High (predicted)	Aldh1a2	aldehyde dehydrogenase 1 family member A2	enzyme
MIMAT0000248	miR-30c-5p (and other miRNAs w/seed GUAAACA)	-2.288	454.5	TargetScan Human	High (predicted)	Aldh2	aldehyde dehydrogenase 2 family member	enzyme
MIMAT0017061	miR-222-5p (miRNAs w/seed UCAGUAG)	2.022	27.585	TargetScan Human	High (predicted)	Aldh3a2	aldehyde dehydrogenase 3 family member A2	enzyme
MIMAT0004528	miR-125a-3p (miRNAs w/seed CAGGUGA)	-0.939	68.31	TargetScan Human	High (predicted)	Aldh3b1	aldehyde dehydrogenase 3 family member B1	enzyme
MIMAT0017066	miR-92a-1-5p (miRNAs w/seed GGUUGGG)	-0.875	38.316	TargetScan Human	High (predicted)	Aldh3b1	aldehyde dehydrogenase 3 family member B1	enzyme
MIMAT0000214	miR-185-5p (and other miRNAs w/seed GGAGAGA)	-1.038	5180.95	TargetScan Human	High (predicted)	Aldh9a1	aldehyde dehydrogenase 9 family member A1	enzyme
MIMAT0017073	miR-194-3p (and other miRNAs w/seed CAGUGGG)	-0.756	152.084	TargetScan Human	High (predicted)	Aldh9a1	aldehyde dehydrogenase 9 family member A1	enzyme
MIMAT0000565	miR-328-3p (and other miRNAs w/seed UGGCCCU)	-1.514	3199.18	TargetScan Human	High (predicted)	Aldoc	aldolase, fructose-bisphosphate C	enzyme
MIMAT0004825	miR-423-5p (and other miRNAs w/seed GAGGGGC)	-1.049	1544.57	TargetScan Human	High (predicted)	Aldoc	aldolase, fructose-bisphosphate C	enzyme
MIMAT0028065	miR-6505-3p (and other miRNAs w/seed GACUUCU)	-1.688	13.013	TargetScan Human	High (predicted)	Aldoc	aldolase, fructose-bisphosphate C	enzyme
MIMAT0004619	miR-200a-5p (and other miRNAs w/seed AUCUUAC)	-4.419	163.79	TargetScan Human	High (predicted)	Alg10b	ALG10 alpha-1,2-glucosyltransferase B	transporter
MIMAT0000711	miR-365-3p (and other miRNAs w/seed AAUGCCC)	-3.659	236.911	TargetScan Human	High (predicted)	Alg10b	ALG10 alpha-1,2-glucosyltransferase B	transporter
MIMAT0003182	miR-494-3p (miRNAs w/seed GAAACAU)	2.013	14.615	TargetScan Human	High (predicted)	Alg10b	ALG10 alpha-1,2-glucosyltransferase B	transporter
MIMAT0004670	miR-7-1-3p (and other miRNAs w/seed AACAAAU)	-1.397	79.281	TargetScan Human	High (predicted)	Alg10b	ALG10 alpha-1,2-glucosyltransferase B	transporter
MIMAT0004631	miR-29a-5p (miRNAs w/seed CUGAUUU)	-2.933	30.151	TargetScan Human	High (predicted)	Alg11	ALG11 alpha-1,2-mannosyltransferase	other
MIMAT0000513	miR-19b-3p (and other miRNAs w/seed GUGCAAA)	1261.13	1160.22	TargetScan Human	High (predicted)	Alg2	ALG2 alpha-1,3/1,6-mannosyltransferase	enzyme
MIMAT0017063	miR-29b-5p (and other miRNAs w/seed UGGUUUC)	-0.512	26.905	TargetScan Human	High (predicted)	Alg2	ALG2 alpha-1,3/1,6-mannosyltransferase	enzyme
MIMAT0004636	miR-93-3p (miRNAs w/seed CUGCUGA)	-1.035	56.971	TargetScan Human	High (predicted)	Alg2	ALG2 alpha-1,3/1,6-mannosyltransferase	enzyme
MIMAT0000532	miR-23a-3p (and other miRNAs w/seed UCACAUU)	-0.954	26835.3	TargetScan Human	High (predicted)	Alg6	ALG6 alpha-1,3-glucosyltransferase	enzyme
MIMAT0000584	miR-339-5p (and other miRNAs w/seed CCCUGUC)	-1.065	3731.32	TargetScan Human	High (predicted)	Alkbh1	alkB homolog 1, histone H2A dioxygenase	enzyme
MIMAT0000548	miR-16-5p (and other miRNAs w/seed AGCAGCA)	3.477	119.651	TargetScan Human	High (predicted)	Alkbh3	alkB homolog 3, alpha-ketoglutaratedependent dioxygenase	enzyme
MIMAT0003451	miR-4276 (and other miRNAs w/seed UCAGUGA)	-1.166	106.782	TargetScan Human	High (predicted)	Alkbh3	alkB homolog 3, alpha-ketoglutaratedependent dioxygenase	enzyme
MIMAT0016996	miR-185-3p (and other miRNAs w/seed GGGGCUG)	-0.799	29.47	TargetScan Human	High (predicted)	Alkbh4	alkB homolog 4, lysine demethylase	enzyme
MIMAT0017060	miR-221-5p (and other miRNAs w/seed CCUGGCA)	-0.507	597.632	TargetScan Human	High (predicted)	Alkbh4	alkB homolog 4, lysine demethylase	enzyme
MIMAT0017060	miR-221-5p (and other miRNAs w/seed CCUGGCA)	-0.507	597.632	TargetScan Human	High (predicted)	Alkbh5	alkB homolog 5, RNA demethylase	enzyme
MIMAT0004825	miR-423-5p (and other miRNAs w/seed GAGGGGC)	-1.049	1544.57	TargetScan Human	High (predicted)	Alkbh5	alkB homolog 5, RNA demethylase	enzyme
MIMAT0003512	miR-450a-1-3p (and other miRNAs w/seed UUGGGAA)	4.401	13.495	TargetScan Human	High (predicted)	Alkbh5	alkB homolog 5, RNA demethylase	enzyme
MIMAT0000590	miR-342-3p (miRNAs w/seed CUCACAC)	2.7	422.51	TargetScan Human	High (predicted)	Alkbh6	alkB homolog 6	other
MIMAT0004187	miR-744-5p (and other miRNAs w/seed GCGGGGC)	-0.97	1562.28	TargetScan Human	High (predicted)	Alkbh6	alkB homolog 6	other
MIMAT0000136	miR-125b-5p (and other miRNAs w/seed CCCUGAG)	-4.232	27181.3	Ingenuity Expert Findings	Experimentally Observed	Alox5	arachidonate 5-lipoxygenase	enzyme
MIMAT0000513	miR-19b-3p (and other miRNAs w/seed GUGCAAA)	1261.13	1160.22	Ingenuity Expert Findings	Experimentally Observed	Alox5	arachidonate 5-lipoxygenase	enzyme
MIMAT0000229	miR-199a-5p (and other miRNAs w/seed CCAGUGU)	-1.534	22.226	miRecords	Experimentally Observed	Alox5ap	arachidonate 5-lipoxygenase activating protein	other
MIMAT0004524	miR-30b-3p (and other miRNAs w/seed UGGGAUG)	-1.176	382.828	TargetScan Human	High (predicted)	Aloxe3	arachidonate lipoxygenase 3	enzyme
MIMAT0000668	miR-204-5p (and other miRNAs w/seed UCCCUUU)	-3.862	31.524	TargetScan Human	High (predicted)	Alpl	alkaline phosphatase, biomineralization associated	phosphatase
MIMAT0000229	miR-199a-5p (and other miRNAs w/seed CCAGUGU)	-1.534	22.226	TargetScan Human	High (predicted)	Als2	alsin Rho guanine nucleotide exchange factor ALS2	other
MIMAT0000376	miR-298-5p (and other miRNAs w/seed GCAGAGG)	-1.109	24.267	TargetScan Human	High (predicted)	Als2	alsin Rho guanine nucleotide exchange factor ALS2	other
MIMAT0000165	miR-155-5p (miRNAs w/seed UAAUGCU)	-1.78	27.826	TarBase	Experimentally Observed	Amigo2	adhesion molecule with Ig like domain 2	other
MIMAT0000546	miR-103-3p (and other miRNAs w/seed GCAGCAU)	-1.005	5238.57	TargetScan Human	High (predicted)	Ammecr1	AMMECR nuclear protein 1	other
MIMAT0000220	miR-190a-5p (and other miRNAs w/seed GAUAUGU)	-2.909	97.539	TargetScan Human	High (predicted)	Ammecr1	AMMECR nuclear protein 1	other
MIMAT0000669	miR-221-3p (and other miRNAs w/seed GCUACAU)	2.229	7342.21	TargetScan Human	High (predicted)	Ammecr1	AMMECR nuclear protein 1	other
MIMAT0000374	miR-296-5p (miRNAs w/seed GGGCCCC)	-1.566	20.739	TargetScan Human	High (predicted)	Ammecr1l	AMMECR1 like	other
MIMAT0000127	miR-29b-3p (and other miRNAs w/seed AGCACCA)	816.297	657.849	TargetScan Human	High (predicted)	Ammecr1l	AMMECR1 like	other
MIMAT0017173	miR-412-5p (miRNAs w/seed GGUCGAC)	-0.591	20.54	TargetScan Human	High (predicted)	Ammecr1l	AMMECR1 like	other
MIMAT0000230	miR-199a-3p (and other miRNAs w/seed CAGUAGU)	-0.977	18626.2	TargetScan Human	High (predicted)	Amz2	archaelysin family metallopeptidase 2	other
MIMAT0027723	miR-4705 (and other miRNAs w/seed CAAUCAC)	-2.375	14.657	TargetScan Human	High (predicted)	Amz2	archaelysin family metallopeptidase 2	other
MIMAT0025580	let-7a-5p (and other miRNAs w/seed GAGGUAG)	-2.946	96.63	TarBase	Experimentally Observed	Anapc1	anaphase promoting complex subunit 1	other
MIMAT0000582	miR-338-3p (miRNAs w/seed CCAGCAU)	-1.783	83.461	TargetScan Human	High (predicted)	Anapc11	anaphase promoting complex subunit 11	enzyme
MIMAT0003513	miR-505-3p (miRNAs w/seed GUCAACA)	2.48	27.784	TargetScan Human	High (predicted)	Anapc11	anaphase promoting complex subunit 11	enzyme
MIMAT0027723	miR-4705 (and other miRNAs w/seed CAAUCAC)	-2.375	14.657	TargetScan Human	High (predicted)	Anapc13	anaphase promoting complex subunit 13	other
MIMAT0000136	miR-125b-5p (and other miRNAs w/seed CCCUGAG)	-4.232	27181.3	miRecords	Experimentally Observed	Anapc16	anaphase promoting complex subunit 16	other
MIMAT0000548	miR-16-5p (and other miRNAs w/seed AGCAGCA)	3.477	119.651	miRecords	Experimentally Observed	Anapc16	anaphase promoting complex subunit 16	other
MIMAT0003451	miR-4276 (and other miRNAs w/seed UCAGUGA)	-1.166	106.782	TargetScan Human	High (predicted)	Anapc16	anaphase promoting complex subunit 16	other
MIMAT0004820	miR-744-3p (miRNAs w/seed UGUUGCC)	-1.033	19.462	TargetScan Human	High (predicted)	Anapc16	anaphase promoting complex subunit 16	other
MIMAT0005438	miR-30c-1-3p (and other miRNAs w/seed UGGGAGA)	-1.022	728.54	TargetScan Human	High (predicted)	Anapc7	anaphase promoting complex subunit 7	other
MIMAT0000376	miR-298-5p (and other miRNAs w/seed GCAGAGG)	-1.109	24.267	TargetScan Human	High (predicted)	Ang	angiogenin	enzyme
MIMAT0000229	miR-199a-5p (and other miRNAs w/seed CCAGUGU)	-1.534	22.226	TargetScan Human	High (predicted)	Angel2	angel homolog 2	other
MIMAT0001342	miR-425-3p (miRNAs w/seed UCGGGAA)	-1.422	352.407	TargetScan Human	High (predicted)	Angel2	angel homolog 2	other
MIMAT0017066	miR-92a-1-5p (miRNAs w/seed GGUUGGG)	-0.875	38.316	TargetScan Human	High (predicted)	Ank1	ankyrin 1	other
MIMAT0000246	miR-122-5p (miRNAs w/seed GGAGUGU)	-0.547	2447.49	miRecords	Experimentally Observed	Ank2	ankyrin 2	other
MIMAT0000142	miR-9-5p (and other miRNAs w/seed CUUUGGU)	63.467	38.57	TargetScan Human	High (predicted)	Ank2	ankyrin 2	other
MIMAT0000151	miR-140-5p (and other miRNAs w/seed AGUGGUU)	-0.992	3992.5	TargetScan Human	High (predicted)	Ankdd1b	ankyrin repeat and death domain containing 1B	other
MIMAT0000584	miR-339-5p (and other miRNAs w/seed CCCUGUC)	-1.065	3731.32	TargetScan Human	High (predicted)	Ankdd1b	ankyrin repeat and death domain containing 1B	other
MIMAT0000165	miR-155-5p (miRNAs w/seed UAAUGCU)	-1.78	27.826	TarBase	Experimentally Observed	Ankfy1	ankyrin repeat and FYVE domain containing 1	transcription regulator
MIMAT0004520	let-7i-3p (miRNAs w/seed UGCGCAA)	-1.022	112.534	TargetScan Human	High (predicted)	Ankib1	ankyrin repeat and IBR domain containing 1	transcription regulator
MIMAT0000546	miR-103-3p (and other miRNAs w/seed GCAGCAU)	-1.005	5238.57	TargetScan Human	High (predicted)	Ankmy2	ankyrin repeat and MYND domain containing 2	other
MIMAT0000248	miR-30c-5p (and other miRNAs w/seed GUAAACA)	-2.288	454.5	TargetScan Human	High (predicted)	Ankra2	ankyrin repeat family A member 2	transcription regulator
MIMAT0003727	miR-374b-5p (and other miRNAs w/seed UAUAAUA)	-1.19	889.306	TargetScan Human	High (predicted)	Ankra2	ankyrin repeat family A member 2	transcription regulator
MIMAT0000138	miR-126a-3p (and other miRNAs w/seed CGUACCG)	-14.366	4689.23	TargetScan Human	High (predicted)	Ankrd10	ankyrin repeat domain 10	transcription regulator
MIMAT0003172	miR-542-3p (miRNAs w/seed GUGACAG)	3.859	33.836	TargetScan Human	High (predicted)	Ankrd10	ankyrin repeat domain 10	transcription regulator
MIMAT0000155	miR-142-3p (and other miRNAs w/seed GUAGUGU)	-1.006	5326.72	TargetScan Human	High (predicted)	Ankrd11	ankyrin repeat domain 11	other
MIMAT0004583	miR-130b-5p (and other miRNAs w/seed CUCUUUC)	-5.969	318.812	TargetScan Human	High (predicted)	Ankrd12	ankyrin repeat domain 12	other
MIMAT0014805	miR-1843a-5p (and other miRNAs w/seed AUGGAGG)	-1.669	1543.59	TargetScan Human	High (predicted)	Ankrd13a	ankyrin repeat domain 13A	other
MIMAT0000531	miR-22-3p (miRNAs w/seed AGCUGCC)	-0.929	83832.4	TargetScan Human	High (predicted)	Ankrd13a	ankyrin repeat domain 13A	other
MIMAT0000668	miR-204-5p (and other miRNAs w/seed UCCCUUU)	-3.862	31.524	TargetScan Human	High (predicted)	Ankrd13c	ankyrin repeat domain 13C	other
MIMAT0016981	miR-99a-3p (and other miRNAs w/seed AAGCUCG)	-3.809	161.411	TargetScan Human	High (predicted)	Ankrd13c	ankyrin repeat domain 13C	other
MIMAT0000144	miR-132-3p (and other miRNAs w/seed AACAGUC)	-0.903	18.98	TargetScan Human	High (predicted)	Ankrd29	ankyrin repeat domain 29	other
MIMAT0004629	miR-22-5p (and other miRNAs w/seed GUUCUUC)	-0.931	677.554	TargetScan Human	High (predicted)	Ankrd37	ankyrin repeat domain 37	other
MIMAT0000582	miR-338-3p (miRNAs w/seed CCAGCAU)	-1.783	83.461	TargetScan Human	High (predicted)	Ankrd37	ankyrin repeat domain 37	other
MIMAT0000663	miR-218-5p (and other miRNAs w/seed UGUGCUU)	-6.207	280.821	TargetScan Human	High (predicted)	Ankrd40	ankyrin repeat domain 40	other
MIMAT0000387	miR-130a-3p (and other miRNAs w/seed AGUGCAA)	-3.12	63.222	TargetScan Human	High (predicted)	Ankrd44	ankyrin repeat domain 44	other
MIMAT0003451	miR-4276 (and other miRNAs w/seed UCAGUGA)	-1.166	106.782	TargetScan Human	High (predicted)	Ankrd44	ankyrin repeat domain 44	other
MIMAT0025580	let-7a-5p (and other miRNAs w/seed GAGGUAG)	-2.946	96.63	TargetScan Human	High (predicted)	Ankrd49	ankyrin repeat domain 49	transcription regulator
MIMAT0017281	miR-511-3p (miRNAs w/seed AUGUGUA)	25.951	13.735	TargetScan Human	High (predicted)	Ankrd49	ankyrin repeat domain 49	transcription regulator
MIMAT0000386	miR-17-5p (and other miRNAs w/seed AAAGUGC)	-0.958	690.303	TargetScan Human	High (predicted)	Ankrd52	ankyrin repeat domain 52	transcription regulator
MIMAT0017073	miR-194-3p (and other miRNAs w/seed CAGUGGG)	-0.756	152.084	TargetScan Human	High (predicted)	Ankrd52	ankyrin repeat domain 52	transcription regulator
MIMAT0000542	miR-34a-5p (and other miRNAs w/seed GGCAGUG)	6.754	19.619	TargetScan Human	High (predicted)	Ankrd52	ankyrin repeat domain 52	transcription regulator
MIMAT0017075	miR-361-3p (miRNAs w/seed CCCCCAG)	-1.271	3328.09	TargetScan Human	High (predicted)	Ankrd52	ankyrin repeat domain 52	transcription regulator
MIMAT0004825	miR-423-5p (and other miRNAs w/seed GAGGGGC)	-1.049	1544.57	TargetScan Human	High (predicted)	Ankrd52	ankyrin repeat domain 52	transcription regulator
MIMAT0017027	miR-486-3p (and other miRNAs w/seed GGGGCAG)	-2.227	44.452	TargetScan Human	High (predicted)	Ankrd52	ankyrin repeat domain 52	transcription regulator
MIMAT0009408	miR-6967-5p (and other miRNAs w/seed AGGGAGG)	-0.814	44.326	TargetScan Human	High (predicted)	Ankrd52	ankyrin repeat domain 52	transcription regulator
MIMAT0017027	miR-486-3p (and other miRNAs w/seed GGGGCAG)	-2.227	44.452	TargetScan Human	High (predicted)	Ankrd54	ankyrin repeat domain 54	transcription regulator
MIMAT0000548	miR-16-5p (and other miRNAs w/seed AGCAGCA)	3.477	119.651	Ingenuity Expert Findings,TargetScan Human	Experimentally Observed,Moderate (predicted)	Anln	anillin actin binding protein	other
MIMAT0003188	miR-503-5p (miRNAs w/seed AGCAGCG)	3.511	81.407	Ingenuity Expert Findings,TargetScan Human	Experimentally Observed,Moderate (predicted)	Anln	anillin actin binding protein	other
MIMAT0000144	miR-132-3p (and other miRNAs w/seed AACAGUC)	-0.903	18.98	TargetScan Human	High (predicted)	Anp32a	acidic nuclear phosphoprotein 32 family member A	other
MIMAT0004825	miR-423-5p (and other miRNAs w/seed GAGGGGC)	-1.049	1544.57	TargetScan Human	High (predicted)	Anp32a	acidic nuclear phosphoprotein 32 family member A	other
MIMAT0001546	miR-450a-5p (and other miRNAs w/seed UUUGCGA)	2.638	71.682	TargetScan Human	High (predicted)	Anp32a	acidic nuclear phosphoprotein 32 family member A	other
MIMAT0017027	miR-486-3p (and other miRNAs w/seed GGGGCAG)	-2.227	44.452	TargetScan Human	High (predicted)	Anp32a	acidic nuclear phosphoprotein 32 family member A	other
MIMAT0000519	miR-141-3p (and other miRNAs w/seed AACACUG)	-5.32	182.234	TargetScan Human	High (predicted)	Anp32e	acidic nuclear phosphoprotein 32 family member E	other
MIMAT0000660	miR-181a-1-3p (and other miRNAs w/seed CCAUCGA)	-1.093	201.426	TargetScan Human	High (predicted)	Anp32e	acidic nuclear phosphoprotein 32 family member E	other
MIMAT0003151	miR-378a-3p (and other miRNAs w/seed CUGGACU)	-0.726	13461.7	TargetScan Human	High (predicted)	Anp32e	acidic nuclear phosphoprotein 32 family member E	other
MIMAT0000539	miR-92a-3p (and other miRNAs w/seed AUUGCAC)	-1.479	21994.1	TargetScan Human	High (predicted)	Anp32e	acidic nuclear phosphoprotein 32 family member E	other
MIMAT0017017	let-7f-2-3p (and other miRNAs w/seed UAUACAG)	-1.406	139.734	TargetScan Human	High (predicted)	Anxa1	annexin A1	enzyme
MIMAT0000669	miR-221-3p (and other miRNAs w/seed GCUACAU)	2.229	7342.21	TargetScan Human	High (predicted)	Anxa1	annexin A1	enzyme
MIMAT0003727	miR-374b-5p (and other miRNAs w/seed UAUAAUA)	-1.19	889.306	TargetScan Human	High (predicted)	Anxa1	annexin A1	enzyme
MIMAT0004942	miR-598-3p (miRNAs w/seed ACGUCAU)	-1.994	86.153	TargetScan Human	High (predicted)	Anxa1	annexin A1	enzyme
MIMAT0003735	miR-377-5p (and other miRNAs w/seed GAGGUUG)	-1.239	100.092	TargetScan Human	High (predicted)	Anxa2	annexin A2	other
MIMAT0004750	miR-425-5p (and other miRNAs w/seed AUGACAC)	-1.187	3068.98	TargetScan Human	High (predicted)	Anxa2	annexin A2	other
MIMAT0000669	miR-221-3p (and other miRNAs w/seed GCUACAU)	2.229	7342.21	TargetScan Human	High (predicted)	Anxa3	annexin A3	enzyme
MIMAT0004576	miR-296-3p (miRNAs w/seed AGGGUUG)	-2.081	47.728	TargetScan Human	High (predicted)	Aoah	acyloxyacyl hydrolase	enzyme
MIMAT0000131	miR-100-5p (and other miRNAs w/seed ACCCGUA)	-4.295	1.1443e+06	TargetScan Human	High (predicted)	Ap1ar	adaptor related protein complex 1 associated regulatory protein	other
MIMAT0000159	miR-149-5p (miRNAs w/seed CUGGCUC)	-2.859	21.305	TargetScan Human	High (predicted)	Ap1b1	adaptor related protein complex 1 subunit beta 1	other
MIMAT0000229	miR-199a-5p (and other miRNAs w/seed CCAGUGU)	-1.534	22.226	TargetScan Human	High (predicted)	Ap1g1	adaptor related protein complex 1 subunit gamma 1	other
MIMAT0000571	miR-331-3p (miRNAs w/seed CCCCUGG)	-0.898	65.787	TargetScan Human	High (predicted)	Ap1m1	adaptor related protein complex 1 subunit mu 1	transporter
MIMAT0025580	let-7a-5p (and other miRNAs w/seed GAGGUAG)	-2.946	96.63	TargetScan Human	High (predicted)	Ap1s1	adaptor related protein complex 1 subunit sigma 1	transporter
MIMAT0017073	miR-194-3p (and other miRNAs w/seed CAGUGGG)	-0.756	152.084	TargetScan Human	High (predicted)	Ap1s1	adaptor related protein complex 1 subunit sigma 1	transporter
MIMAT0000668	miR-204-5p (and other miRNAs w/seed UCCCUUU)	-3.862	31.524	TargetScan Human	High (predicted)	Ap1s1	adaptor related protein complex 1 subunit sigma 1	transporter
MIMAT0000376	miR-298-5p (and other miRNAs w/seed GCAGAGG)	-1.109	24.267	TargetScan Human	High (predicted)	Ap1s1	adaptor related protein complex 1 subunit sigma 1	transporter
MIMAT0009408	miR-6967-5p (and other miRNAs w/seed AGGGAGG)	-0.814	44.326	TargetScan Human	High (predicted)	Ap1s1	adaptor related protein complex 1 subunit sigma 1	transporter
MIMAT0000656	miR-139-5p (miRNAs w/seed CUACAGU)	-1.158	45340.5	TargetScan Human	High (predicted)	Ap1s2	adaptor related protein complex 1 subunit sigma 2	transporter
MIMAT0004542	miR-17-2-3p (and other miRNAs w/seed CUGCACU)	-1.474	60.867	TargetScan Human	High (predicted)	Ap1s2	adaptor related protein complex 1 subunit sigma 2	transporter
MIMAT0000220	miR-190a-5p (and other miRNAs w/seed GAUAUGU)	-2.909	97.539	TargetScan Human	High (predicted)	Ap1s2	adaptor related protein complex 1 subunit sigma 2	transporter
MIMAT0000233	miR-200b-3p (and other miRNAs w/seed AAUACUG)	-3.814	1042.65	TargetScan Human	High (predicted)	Ap1s2	adaptor related protein complex 1 subunit sigma 2	transporter
MIMAT0000668	miR-204-5p (and other miRNAs w/seed UCCCUUU)	-3.862	31.524	TargetScan Human	High (predicted)	Ap1s2	adaptor related protein complex 1 subunit sigma 2	transporter
MIMAT0000663	miR-218-5p (and other miRNAs w/seed UGUGCUU)	-6.207	280.821	TargetScan Human	High (predicted)	Ap1s2	adaptor related protein complex 1 subunit sigma 2	transporter
MIMAT0017060	miR-221-5p (and other miRNAs w/seed CCUGGCA)	-0.507	597.632	TargetScan Human	High (predicted)	Ap1s2	adaptor related protein complex 1 subunit sigma 2	transporter
MIMAT0017063	miR-29b-5p (and other miRNAs w/seed UGGUUUC)	-0.512	26.905	TargetScan Human	High (predicted)	Ap1s2	adaptor related protein complex 1 subunit sigma 2	transporter
MIMAT0003485	miR-455-5p (and other miRNAs w/seed AUGUGCC)	-1.35	24.948	TargetScan Human	High (predicted)	Ap1s2	adaptor related protein complex 1 subunit sigma 2	transporter
MIMAT0000142	miR-9-5p (and other miRNAs w/seed CUUUGGU)	63.467	38.57	TargetScan Human	High (predicted)	Ap1s2	adaptor related protein complex 1 subunit sigma 2	transporter
MIMAT0000668	miR-204-5p (and other miRNAs w/seed UCCCUUU)	-3.862	31.524	TargetScan Human	High (predicted)	Ap2a2	adaptor related protein complex 2 subunit alpha 2	transporter
MIMAT0004529	miR-125b-2-3p (and other miRNAs w/seed CAAGUCA)	-3.463	1567.98	miRecords	Experimentally Observed	Ap2m1	adaptor related protein complex 2 subunit mu 1	other
MIMAT0004825	miR-423-5p (and other miRNAs w/seed GAGGGGC)	-1.049	1544.57	TargetScan Human	High (predicted)	Ap2m1	adaptor related protein complex 2 subunit mu 1	other
MIMAT0004653	miR-342-5p (and other miRNAs w/seed GGGGUGC)	-0.557	26.905	TargetScan Human	High (predicted)	Ap2s1	adaptor related protein complex 2 subunit sigma 1	transporter
MIMAT0000142	miR-9-5p (and other miRNAs w/seed CUUUGGU)	63.467	38.57	TargetScan Human	High (predicted)	Ap3b1	adaptor related protein complex 3 subunit beta 1	transporter
MIMAT0017016	let-7e-3p (miRNAs w/seed UAUACGG)	-1.132	103.152	TargetScan Human	High (predicted)	Ap3d1	adaptor related protein complex 3 subunit delta 1	other
MIMAT0004524	miR-30b-3p (and other miRNAs w/seed UGGGAUG)	-1.176	382.828	TargetScan Human	High (predicted)	Ap3m1	adaptor related protein complex 3 subunit mu 1	transporter
MIMAT0000246	miR-122-5p (miRNAs w/seed GGAGUGU)	-0.547	2447.49	miRecords	Experimentally Observed	Ap3m2	adaptor related protein complex 3 subunit mu 2	transporter
MIMAT0000133	miR-101-3p (and other miRNAs w/seed ACAGUAC)	-1.691	12902.9	TargetScan Human	High (predicted)	Ap3s1	adaptor related protein complex 3 subunit sigma 1	transporter
MIMAT0000528	miR-18a-5p (and other miRNAs w/seed AAGGUGC)	-0.681	110.48	TargetScan Human	High (predicted)	Ap3s1	adaptor related protein complex 3 subunit sigma 1	transporter
MIMAT0004626	miR-18a-3p (and other miRNAs w/seed CUGCCCU)	-0.679	53.129	TargetScan Human	High (predicted)	Ap3s2	adaptor related protein complex 3 subunit sigma 2	transporter
MIMAT0000528	miR-18a-5p (and other miRNAs w/seed AAGGUGC)	-0.681	110.48	TargetScan Human	High (predicted)	Ap3s2	adaptor related protein complex 3 subunit sigma 2	transporter
MIMAT0005438	miR-30c-1-3p (and other miRNAs w/seed UGGGAGA)	-1.022	728.54	TargetScan Human	High (predicted)	Ap3s2	adaptor related protein complex 3 subunit sigma 2	transporter
MIMAT0000542	miR-34a-5p (and other miRNAs w/seed GGCAGUG)	6.754	19.619	TargetScan Human	High (predicted)	Ap3s2	adaptor related protein complex 3 subunit sigma 2	transporter
MIMAT0000152	miR-140-3p (and other miRNAs w/seed ACCACAG)	-1.212	23653.5	TargetScan Human	High (predicted)	Ap4m1	adaptor related protein complex 4 subunit mu 1	other
MIMAT0004617	miR-148a-5p (and other miRNAs w/seed AAGUUCU)	-3.176	467.662	TargetScan Human	High (predicted)	Ap4m1	adaptor related protein complex 4 subunit mu 1	other
MIMAT0003512	miR-450a-1-3p (and other miRNAs w/seed UUGGGAA)	4.401	13.495	TargetScan Human	High (predicted)	Ap4s1	adaptor related protein complex 4 subunit sigma 1	other
MIMAT0000648	miR-10a-5p (and other miRNAs w/seed ACCCUGU)	-1.062	119521	Ingenuity Expert Findings	Experimentally Observed	Apaf1	apoptotic peptidase activating factor 1	other
MIMAT0000165	miR-155-5p (miRNAs w/seed UAAUGCU)	-1.78	27.826	TargetScan Human	High (predicted)	Apaf1	apoptotic peptidase activating factor 1	other
MIMAT0000530	miR-21-5p (and other miRNAs w/seed AGCUUAU)	-0.739	831281	miRecords	Experimentally Observed	Apaf1	apoptotic peptidase activating factor 1	other
MIMAT0000669	miR-221-3p (and other miRNAs w/seed GCUACAU)	2.229	7342.21	Ingenuity Expert Findings,TargetScan Human	Experimentally Observed,Moderate (predicted)	Apaf1	apoptotic peptidase activating factor 1	other
MIMAT0000532	miR-23a-3p (and other miRNAs w/seed UCACAUU)	-0.954	26835.3	TargetScan Human	High (predicted)	Apaf1	apoptotic peptidase activating factor 1	other
MIMAT0000584	miR-339-5p (and other miRNAs w/seed CCCUGUC)	-1.065	3731.32	TargetScan Human	High (predicted)	Apaf1	apoptotic peptidase activating factor 1	other
MIMAT0003512	miR-450a-1-3p (and other miRNAs w/seed UUGGGAA)	4.401	13.495	TargetScan Human	High (predicted)	Apaf1	apoptotic peptidase activating factor 1	other
MIMAT0000219	miR-24-3p (and other miRNAs w/seed GGCUCAG)	-0.963	43576.4	TargetScan Human	High (predicted)	Apba1	amyloid beta precursor protein binding family A member 1	transporter
MIMAT0000229	miR-199a-5p (and other miRNAs w/seed CCAGUGU)	-1.534	22.226	TargetScan Human	High (predicted)	Apbb1	amyloid beta precursor protein binding family B member 1	transcription regulator
MIMAT0000155	miR-142-3p (and other miRNAs w/seed GUAGUGU)	-1.006	5326.72	TargetScan Human	High (predicted)	Apc	APC regulator of WNT signaling pathway	enzyme
MIMAT0000387	miR-130a-3p (and other miRNAs w/seed AGUGCAA)	-3.12	63.222	TargetScan Human	High (predicted)	Apcdd1	APC down-regulated 1	other
MIMAT0000386	miR-17-5p (and other miRNAs w/seed AAAGUGC)	-0.958	690.303	TargetScan Human	High (predicted)	Apcdd1	APC down-regulated 1	other
MIMAT0000213	miR-184 (and other miRNAs w/seed GGACGGA)	4.532	41.832	TargetScan Human	High (predicted)	Apcdd1	APC down-regulated 1	other
MIMAT0000582	miR-338-3p (miRNAs w/seed CCAGCAU)	-1.783	83.461	TargetScan Human	High (predicted)	Apcdd1	APC down-regulated 1	other
MIMAT0017040	miR-519a-3p (and other miRNAs w/seed AAGUGCA)	-0.723	86.086	TargetScan Human	High (predicted)	Apcdd1	APC down-regulated 1	other
MIMAT0000140	miR-128-3p (and other miRNAs w/seed CACAGUG)	-1.585	2977.13	TargetScan Human	High (predicted)	Apex1	apurinic/apyrimidinic endodeoxyribonuclease 1	enzyme
MIMAT0004633	miR-27a-5p (miRNAs w/seed GGGCUUA)	-1.314	1243.46	TargetScan Human	High (predicted)	Apex1	apurinic/apyrimidinic endodeoxyribonuclease 1	enzyme
MIMAT0000666	miR-320b (and other miRNAs w/seed AAAGCUG)	-1.124	3814.07	TargetScan Human	High (predicted)	Apex1	apurinic/apyrimidinic endodeoxyribonuclease 1	enzyme
MIMAT0000556	miR-324-3p (and other miRNAs w/seed CACUGCC)	-0.862	30.391	TargetScan Human	High (predicted)	Apex1	apurinic/apyrimidinic endodeoxyribonuclease 1	enzyme
MIMAT0000582	miR-338-3p (miRNAs w/seed CCAGCAU)	-1.783	83.461	TargetScan Human	High (predicted)	Apex1	apurinic/apyrimidinic endodeoxyribonuclease 1	enzyme
MIMAT0003485	miR-455-5p (and other miRNAs w/seed AUGUGCC)	-1.35	24.948	TargetScan Human	High (predicted)	Apex1	apurinic/apyrimidinic endodeoxyribonuclease 1	enzyme
MIMAT0004536	miR-151-5p (and other miRNAs w/seed CGAGGAG)	-1.184	916.724	TargetScan Human	High (predicted)	Aph1a	aph-1 homolog A, gamma-secretase subunit	peptidase
MIMAT0004529	miR-125b-2-3p (and other miRNAs w/seed CAAGUCA)	-3.463	1567.98	TarBase,miRecords	Experimentally Observed	Api5	apoptosis inhibitor 5	other
MIMAT0027343	miR-6516-5p (miRNAs w/seed UUGCAGU)	-2.895	45.163	TargetScan Human	High (predicted)	Apip	APAF1 interacting protein	enzyme
MIMAT0000546	miR-103-3p (and other miRNAs w/seed GCAGCAU)	-1.005	5238.57	TargetScan Human	High (predicted)	Apln	apelin	other
MIMAT0000136	miR-125b-5p (and other miRNAs w/seed CCCUGAG)	-4.232	27181.3	TarBase	Experimentally Observed	Apln	apelin	other
MIMAT0000548	miR-16-5p (and other miRNAs w/seed AGCAGCA)	3.477	119.651	TargetScan Human	High (predicted)	Apln	apelin	other
MIMAT0000213	miR-184 (and other miRNAs w/seed GGACGGA)	4.532	41.832	TargetScan Human	High (predicted)	Apln	apelin	other
MIMAT0014805	miR-1843a-5p (and other miRNAs w/seed AUGGAGG)	-1.669	1543.59	TargetScan Human	High (predicted)	Apln	apelin	other
MIMAT0016996	miR-185-3p (and other miRNAs w/seed GGGGCUG)	-0.799	29.47	TargetScan Human	High (predicted)	Apln	apelin	other
MIMAT0004626	miR-18a-3p (and other miRNAs w/seed CUGCCCU)	-0.679	53.129	TargetScan Human	High (predicted)	Apln	apelin	other
MIMAT0000374	miR-296-5p (miRNAs w/seed GGGCCCC)	-1.566	20.739	TargetScan Human	High (predicted)	Apln	apelin	other
MIMAT0017075	miR-361-3p (miRNAs w/seed CCCCCAG)	-1.271	3328.09	TargetScan Human	High (predicted)	Apln	apelin	other
MIMAT0003188	miR-503-5p (miRNAs w/seed AGCAGCG)	3.511	81.407	TargetScan Human	High (predicted)	Apln	apelin	other
MIMAT0009408	miR-6967-5p (and other miRNAs w/seed AGGGAGG)	-0.814	44.326	TargetScan Human	High (predicted)	Apln	apelin	other
MIMAT0000656	miR-139-5p (miRNAs w/seed CUACAGU)	-1.158	45340.5	TargetScan Human	High (predicted)	Aplp2	amyloid beta precursor like protein 2	other
MIMAT0000555	miR-324-5p (miRNAs w/seed GCAUCCC)	-0.782	39.846	TargetScan Human	High (predicted)	Aplp2	amyloid beta precursor like protein 2	other
MIMAT0016996	miR-185-3p (and other miRNAs w/seed GGGGCUG)	-0.799	29.47	TargetScan Human	High (predicted)	Apoc2	apolipoprotein C2	transporter
MIMAT0004544	miR-193a-5p (miRNAs w/seed GGGUCUU)	-2.672	64.414	TargetScan Human	High (predicted)	Apoc2	apolipoprotein C2	transporter
MIMAT0003151	miR-378a-3p (and other miRNAs w/seed CUGGACU)	-0.726	13461.7	TargetScan Human	High (predicted)	Apoc2	apolipoprotein C2	transporter
MIMAT0004825	miR-423-5p (and other miRNAs w/seed GAGGGGC)	-1.049	1544.57	TargetScan Human	High (predicted)	Apoc2	apolipoprotein C2	transporter
MIMAT0017353	miR-664-1-5p (and other miRNAs w/seed UGGCUGG)	-0.996	58.416	TargetScan Human	High (predicted)	Apoc2	apolipoprotein C2	transporter
MIMAT0009408	miR-6967-5p (and other miRNAs w/seed AGGGAGG)	-0.814	44.326	TargetScan Human	High (predicted)	Apoc2	apolipoprotein C2	transporter
MIMAT0004528	miR-125a-3p (miRNAs w/seed CAGGUGA)	-0.939	68.31	TargetScan Human	High (predicted)	Apoc4	apolipoprotein C4	transporter
MIMAT0000136	miR-125b-5p (and other miRNAs w/seed CCCUGAG)	-4.232	27181.3	TargetScan Human	High (predicted)	Apoc4	apolipoprotein C4	transporter
MIMAT0016996	miR-185-3p (and other miRNAs w/seed GGGGCUG)	-0.799	29.47	TargetScan Human	High (predicted)	Apoc4	apolipoprotein C4	transporter
MIMAT0000210	miR-181a-5p (and other miRNAs w/seed ACAUUCA)	-1.195	9231.03	TargetScan Human	High (predicted)	Apoo	apolipoprotein O	other
MIMAT0000233	miR-200b-3p (and other miRNAs w/seed AAUACUG)	-3.814	1042.65	TargetScan Human	High (predicted)	Apoo	apolipoprotein O	other
MIMAT0004631	miR-29a-5p (miRNAs w/seed CUGAUUU)	-2.933	30.151	TargetScan Human	High (predicted)	Apoo	apolipoprotein O	other
MIMAT0028065	miR-6505-3p (and other miRNAs w/seed GACUUCU)	-1.688	13.013	TargetScan Human	High (predicted)	Apoo	apolipoprotein O	other
MIMAT0000133	miR-101-3p (and other miRNAs w/seed ACAGUAC)	-1.691	12902.9	TargetScan Human	High (predicted)	App	amyloid beta precursor protein	other
MIMAT0000386	miR-17-5p (and other miRNAs w/seed AAAGUGC)	-0.958	690.303	Ingenuity Expert Findings,TargetScan Human,miRecords	Experimentally Observed,Moderate (predicted)	App	amyloid beta precursor protein	other
MIMAT0000539	miR-92a-3p (and other miRNAs w/seed AUUGCAC)	-1.479	21994.1	TargetScan Human	High (predicted)	Appl1	adaptor protein, phosphotyrosine interacting with PH domain and leucine zipper 1	other
MIMAT0004642	miR-330-5p (and other miRNAs w/seed CUCUGGG)	-1.725	17.336	TargetScan Human	High (predicted)	Aqp8	aquaporin 8	transporter
MIMAT0004653	miR-342-5p (and other miRNAs w/seed GGGGUGC)	-0.557	26.905	TargetScan Human	High (predicted)	Aqp8	aquaporin 8	transporter
MIMAT0000555	miR-324-5p (miRNAs w/seed GCAUCCC)	-0.782	39.846	TargetScan Human	High (predicted)	Aqp9	aquaporin 9	transporter
MIMAT0000571	miR-331-3p (miRNAs w/seed CCCCUGG)	-0.898	65.787	TargetScan Human	High (predicted)	Aqp9	aquaporin 9	transporter
MIMAT0000663	miR-218-5p (and other miRNAs w/seed UGUGCUU)	-6.207	280.821	Ingenuity Expert Findings,TargetScan Human	Experimentally Observed,Moderate (predicted)	Araf	A-Raf proto-oncogene, serine/threonine kinase	kinase
MIMAT0004653	miR-342-5p (and other miRNAs w/seed GGGGUGC)	-0.557	26.905	TargetScan Human	High (predicted)	Araf	A-Raf proto-oncogene, serine/threonine kinase	kinase
MIMAT0017353	miR-664-1-5p (and other miRNAs w/seed UGGCUGG)	-0.996	58.416	TargetScan Human	High (predicted)	Araf	A-Raf proto-oncogene, serine/threonine kinase	kinase
MIMAT0004653	miR-342-5p (and other miRNAs w/seed GGGGUGC)	-0.557	26.905	TargetScan Human	High (predicted)	Arap1	ArfGAP with RhoGAP domain, ankyrin repeat and PH domain 1	other
MIMAT0004544	miR-193a-5p (miRNAs w/seed GGGUCUU)	-2.672	64.414	TargetScan Human	High (predicted)	Arap3	ArfGAP with RhoGAP domain, ankyrin repeat and PH domain 3	other
MIMAT0004653	miR-342-5p (and other miRNAs w/seed GGGGUGC)	-0.557	26.905	TargetScan Human	High (predicted)	Arf1	ADP ribosylation factor 1	enzyme
MIMAT0003735	miR-377-5p (and other miRNAs w/seed GAGGUUG)	-1.239	100.092	TargetScan Human	High (predicted)	Arf1	ADP ribosylation factor 1	enzyme
MIMAT0014805	miR-1843a-5p (and other miRNAs w/seed AUGGAGG)	-1.669	1543.59	TargetScan Human	High (predicted)	Arf3	ADP ribosylation factor 3	enzyme
MIMAT0000214	miR-185-5p (and other miRNAs w/seed GGAGAGA)	-1.038	5180.95	TargetScan Human	High (predicted)	Arf3	ADP ribosylation factor 3	enzyme
MIMAT0000537	miR-27a-3p (and other miRNAs w/seed UCACAGU)	-2.745	1316.96	TargetScan Human	High (predicted)	Arf3	ADP ribosylation factor 3	enzyme
MIMAT0004653	miR-342-5p (and other miRNAs w/seed GGGGUGC)	-0.557	26.905	TargetScan Human	High (predicted)	Arf3	ADP ribosylation factor 3	enzyme
MIMAT0017075	miR-361-3p (miRNAs w/seed CCCCCAG)	-1.271	3328.09	TargetScan Human	High (predicted)	Arf3	ADP ribosylation factor 3	enzyme
MIMAT0017027	miR-486-3p (and other miRNAs w/seed GGGGCAG)	-2.227	44.452	TargetScan Human	High (predicted)	Arf3	ADP ribosylation factor 3	enzyme
MIMAT0000127	miR-29b-3p (and other miRNAs w/seed AGCACCA)	816.297	657.849	TargetScan Human	High (predicted)	Arf5	ADP ribosylation factor 5	enzyme
MIMAT0000158	miR-146a-5p (and other miRNAs w/seed GAGAACU)	2.747	6273.45	TargetScan Human	High (predicted)	Arf6	ADP ribosylation factor 6	transporter
MIMAT0000210	miR-181a-5p (and other miRNAs w/seed ACAUUCA)	-1.195	9231.03	TargetScan Human	High (predicted)	Arf6	ADP ribosylation factor 6	transporter
MIMAT0000229	miR-199a-5p (and other miRNAs w/seed CCAGUGU)	-1.534	22.226	TargetScan Human	High (predicted)	Arf6	ADP ribosylation factor 6	transporter
MIMAT0000374	miR-296-5p (miRNAs w/seed GGGCCCC)	-1.566	20.739	TargetScan Human	High (predicted)	Arfgap1	ADP ribosylation factor GTPase activating protein 1	transporter
MIMAT0004649	miR-339-3p (miRNAs w/seed GAGCGCC)	-1.104	544.788	TargetScan Human	High (predicted)	Arfgap1	ADP ribosylation factor GTPase activating protein 1	transporter
MIMAT0000219	miR-24-3p (and other miRNAs w/seed GGCUCAG)	-0.963	43576.4	TargetScan Human	High (predicted)	Arfgap2	ADP ribosylation factor GTPase activating protein 2	other
MIMAT0000376	miR-298-5p (and other miRNAs w/seed GCAGAGG)	-1.109	24.267	TargetScan Human	High (predicted)	Arfgap2	ADP ribosylation factor GTPase activating protein 2	other
MIMAT0004649	miR-339-3p (miRNAs w/seed GAGCGCC)	-1.104	544.788	TargetScan Human	High (predicted)	Arfgap2	ADP ribosylation factor GTPase activating protein 2	other
MIMAT0004820	miR-744-3p (miRNAs w/seed UGUUGCC)	-1.033	19.462	TargetScan Human	High (predicted)	Arfgap2	ADP ribosylation factor GTPase activating protein 2	other
MIMAT0000247	miR-143-3p (and other miRNAs w/seed GAGAUGA)	2.738	90.735	TargetScan Human	High (predicted)	Arfgap3	ADP ribosylation factor GTPase activating protein 3	transporter
MIMAT0003151	miR-378a-3p (and other miRNAs w/seed CUGGACU)	-0.726	13461.7	TargetScan Human	High (predicted)	Arfgap3	ADP ribosylation factor GTPase activating protein 3	transporter
MIMAT0000162	miR-148a-3p (and other miRNAs w/seed CAGUGCA)	-3.663	5324.18	TargetScan Human	High (predicted)	Arfip1	ADP ribosylation factor interacting protein 1	other
MIMAT0000165	miR-155-5p (miRNAs w/seed UAAUGCU)	-1.78	27.826	TarBase	Experimentally Observed	Arfip1	ADP ribosylation factor interacting protein 1	other
MIMAT0000513	miR-19b-3p (and other miRNAs w/seed GUGCAAA)	1261.13	1160.22	TargetScan Human	High (predicted)	Arfip1	ADP ribosylation factor interacting protein 1	other
MIMAT0000666	miR-320b (and other miRNAs w/seed AAAGCUG)	-1.124	3814.07	TargetScan Human	High (predicted)	Arfip1	ADP ribosylation factor interacting protein 1	other
MIMAT0009411	miR-1306-3p (miRNAs w/seed CGUUGGC)	-1.361	29.91	TargetScan Human	High (predicted)	Arfip2	ADP ribosylation factor interacting protein 2	other
MIMAT0000165	miR-155-5p (miRNAs w/seed UAAUGCU)	-1.78	27.826	TarBase	Experimentally Observed	Arfip2	ADP ribosylation factor interacting protein 2	other
MIMAT0016996	miR-185-3p (and other miRNAs w/seed GGGGCUG)	-0.799	29.47	TargetScan Human	High (predicted)	Arfip2	ADP ribosylation factor interacting protein 2	other
MIMAT0004781	miR-532-3p (miRNAs w/seed CUCCCAC)	-0.705	262.099	TargetScan Human	High (predicted)	Arfip2	ADP ribosylation factor interacting protein 2	other
MIMAT0000374	miR-296-5p (miRNAs w/seed GGGCCCC)	-1.566	20.739	TargetScan Human	High (predicted)	Arfrp1	ADP ribosylation factor related protein 1	enzyme
MIMAT0004187	miR-744-5p (and other miRNAs w/seed GCGGGGC)	-0.97	1562.28	TargetScan Human	High (predicted)	Arfrp1	ADP ribosylation factor related protein 1	enzyme
MIMAT0017073	miR-194-3p (and other miRNAs w/seed CAGUGGG)	-0.756	152.084	TargetScan Human	High (predicted)	Arglu1	arginine and glutamate rich 1	other
MIMAT0000704	miR-361-5p (miRNAs w/seed UAUCAGA)	-1.075	335.034	TargetScan Human	High (predicted)	Arglu1	arginine and glutamate rich 1	other
MIMAT0016996	miR-185-3p (and other miRNAs w/seed GGGGCUG)	-0.799	29.47	TargetScan Human	High (predicted)	Arhgap1	Rho GTPase activating protein 1	other
MIMAT0000542	miR-34a-5p (and other miRNAs w/seed GGCAGUG)	6.754	19.619	TargetScan Human	High (predicted)	Arhgap1	Rho GTPase activating protein 1	other
MIMAT0017027	miR-486-3p (and other miRNAs w/seed GGGGCAG)	-2.227	44.452	TargetScan Human	High (predicted)	Arhgap1	Rho GTPase activating protein 1	other
MIMAT0009408	miR-6967-5p (and other miRNAs w/seed AGGGAGG)	-0.814	44.326	TargetScan Human	High (predicted)	Arhgap1	Rho GTPase activating protein 1	other
MIMAT0000387	miR-130a-3p (and other miRNAs w/seed AGUGCAA)	-3.12	63.222	TargetScan Human	High (predicted)	Arhgap12	Rho GTPase activating protein 12	other
MIMAT0000386	miR-17-5p (and other miRNAs w/seed AAAGUGC)	-0.958	690.303	TargetScan Human	High (predicted)	Arhgap12	Rho GTPase activating protein 12	other
MIMAT0000229	miR-199a-5p (and other miRNAs w/seed CCAGUGU)	-1.534	22.226	TargetScan Human	High (predicted)	Arhgap12	Rho GTPase activating protein 12	other
MIMAT0000711	miR-365-3p (and other miRNAs w/seed AAUGCCC)	-3.659	236.911	TargetScan Human	High (predicted)	Arhgap12	Rho GTPase activating protein 12	other
MIMAT0000546	miR-103-3p (and other miRNAs w/seed GCAGCAU)	-1.005	5238.57	TargetScan Human	High (predicted)	Arhgap17	Rho GTPase activating protein 17	other
MIMAT0004582	miR-106b-3p (miRNAs w/seed CGCACUG)	-0.845	951.511	TargetScan Human	High (predicted)	Arhgap17	Rho GTPase activating protein 17	other
MIMAT0000213	miR-184 (and other miRNAs w/seed GGACGGA)	4.532	41.832	TargetScan Human	High (predicted)	Arhgap17	Rho GTPase activating protein 17	other
MIMAT0016996	miR-185-3p (and other miRNAs w/seed GGGGCUG)	-0.799	29.47	TargetScan Human	High (predicted)	Arhgap17	Rho GTPase activating protein 17	other
MIMAT0000582	miR-338-3p (miRNAs w/seed CCAGCAU)	-1.783	83.461	TargetScan Human	High (predicted)	Arhgap17	Rho GTPase activating protein 17	other
MIMAT0004825	miR-423-5p (and other miRNAs w/seed GAGGGGC)	-1.049	1544.57	TargetScan Human	High (predicted)	Arhgap17	Rho GTPase activating protein 17	other
MIMAT0000229	miR-199a-5p (and other miRNAs w/seed CCAGUGU)	-1.534	22.226	TargetScan Human	High (predicted)	Arhgap21	Rho GTPase activating protein 21	other
MIMAT0009408	miR-6967-5p (and other miRNAs w/seed AGGGAGG)	-0.814	44.326	TargetScan Human	High (predicted)	Arhgap23	Rho GTPase activating protein 23	other
MIMAT0000387	miR-130a-3p (and other miRNAs w/seed AGUGCAA)	-3.12	63.222	TargetScan Human	High (predicted)	Arhgap24	Rho GTPase activating protein 24	other
MIMAT0000530	miR-21-5p (and other miRNAs w/seed AGCUUAU)	-0.739	831281	TargetScan Human	High (predicted)	Arhgap24	Rho GTPase activating protein 24	other
MIMAT0016996	miR-185-3p (and other miRNAs w/seed GGGGCUG)	-0.799	29.47	TargetScan Human	High (predicted)	Arhgap25	Rho GTPase activating protein 25	other
MIMAT0004624	miR-15a-3p (miRNAs w/seed AGGCCAU)	-0.891	51.341	TargetScan Human	High (predicted)	Arhgap26	Rho GTPase activating protein 26	other
MIMAT0000542	miR-34a-5p (and other miRNAs w/seed GGCAGUG)	6.754	19.619	TargetScan Human	High (predicted)	Arhgap26	Rho GTPase activating protein 26	other
MIMAT0004633	miR-27a-5p (miRNAs w/seed GGGCUUA)	-1.314	1243.46	TargetScan Human	High (predicted)	Arhgap28	Rho GTPase activating protein 28	other
MIMAT0000376	miR-298-5p (and other miRNAs w/seed GCAGAGG)	-1.109	24.267	TargetScan Human	High (predicted)	Arhgap30	Rho GTPase activating protein 30	other
MIMAT0000584	miR-339-5p (and other miRNAs w/seed CCCUGUC)	-1.065	3731.32	TargetScan Human	High (predicted)	Arhgap30	Rho GTPase activating protein 30	other
MIMAT0004825	miR-423-5p (and other miRNAs w/seed GAGGGGC)	-1.049	1544.57	TargetScan Human	High (predicted)	Arhgap4	Rho GTPase activating protein 4	other
MIMAT0000211	miR-182-5p (and other miRNAs w/seed UUGGCAA)	-2.538	372.131	TargetScan Human	High (predicted)	Arhgap6	Rho GTPase activating protein 6	other
MIMAT0005438	miR-30c-1-3p (and other miRNAs w/seed UGGGAGA)	-1.022	728.54	TargetScan Human	High (predicted)	Arhgap9	Rho GTPase activating protein 9	other
MIMAT0000548	miR-16-5p (and other miRNAs w/seed AGCAGCA)	3.477	119.651	TarBase,TargetScan Human	Experimentally Observed,Moderate (predicted)	Arhgdia	Rho GDP dissociation inhibitor alpha	other
MIMAT0016996	miR-185-3p (and other miRNAs w/seed GGGGCUG)	-0.799	29.47	TargetScan Human	High (predicted)	Arhgdia	Rho GDP dissociation inhibitor alpha	other
MIMAT0000555	miR-324-5p (miRNAs w/seed GCAUCCC)	-0.782	39.846	TargetScan Human	High (predicted)	Arhgdia	Rho GDP dissociation inhibitor alpha	other
MIMAT0004825	miR-423-5p (and other miRNAs w/seed GAGGGGC)	-1.049	1544.57	TargetScan Human	High (predicted)	Arhgdia	Rho GDP dissociation inhibitor alpha	other
MIMAT0004187	miR-744-5p (and other miRNAs w/seed GCGGGGC)	-0.97	1562.28	TargetScan Human	High (predicted)	Arhgdia	Rho GDP dissociation inhibitor alpha	other
MIMAT0004662	miR-139-3p (miRNAs w/seed GGAGACG)	-1.27	2048.22	TargetScan Human	High (predicted)	Arhgdib	Rho GDP dissociation inhibitor beta	enzyme
MIMAT0000542	miR-34a-5p (and other miRNAs w/seed GGCAGUG)	6.754	19.619	TargetScan Human	High (predicted)	Arhgdib	Rho GDP dissociation inhibitor beta	enzyme
MIMAT0000374	miR-296-5p (miRNAs w/seed GGGCCCC)	-1.566	20.739	TargetScan Human	High (predicted)	Arhgef1	Rho guanine nucleotide exchange factor 1	other
MIMAT0017075	miR-361-3p (miRNAs w/seed CCCCCAG)	-1.271	3328.09	TargetScan Human	High (predicted)	Arhgef1	Rho guanine nucleotide exchange factor 1	other
MIMAT0004187	miR-744-5p (and other miRNAs w/seed GCGGGGC)	-0.97	1562.28	TargetScan Human	High (predicted)	Arhgef1	Rho guanine nucleotide exchange factor 1	other
MIMAT0000211	miR-182-5p (and other miRNAs w/seed UUGGCAA)	-2.538	372.131	TargetScan Human	High (predicted)	Arhgef12	Rho guanine nucleotide exchange factor 12	other
MIMAT0000159	miR-149-5p (miRNAs w/seed CUGGCUC)	-2.859	21.305	TargetScan Human	High (predicted)	Arhgef18	Rho/Rac guanine nucleotide exchange factor 18	other
MIMAT0016996	miR-185-3p (and other miRNAs w/seed GGGGCUG)	-0.799	29.47	TargetScan Human	High (predicted)	Arhgef18	Rho/Rac guanine nucleotide exchange factor 18	other
MIMAT0004653	miR-342-5p (and other miRNAs w/seed GGGGUGC)	-0.557	26.905	TargetScan Human	High (predicted)	Arhgef18	Rho/Rac guanine nucleotide exchange factor 18	other
MIMAT0000211	miR-182-5p (and other miRNAs w/seed UUGGCAA)	-2.538	372.131	TargetScan Human	High (predicted)	Arhgef2	Rho/Rac guanine nucleotide exchange factor 2	other
MIMAT0004629	miR-22-5p (and other miRNAs w/seed GUUCUUC)	-0.931	677.554	TargetScan Human	High (predicted)	Arhgef2	Rho/Rac guanine nucleotide exchange factor 2	other
MIMAT0017173	miR-412-5p (miRNAs w/seed GGUCGAC)	-0.591	20.54	TargetScan Human	High (predicted)	Arhgef2	Rho/Rac guanine nucleotide exchange factor 2	other
MIMAT0004624	miR-15a-3p (miRNAs w/seed AGGCCAU)	-0.891	51.341	TargetScan Human	High (predicted)	Arhgef3	Rho guanine nucleotide exchange factor 3	other
MIMAT0000211	miR-182-5p (and other miRNAs w/seed UUGGCAA)	-2.538	372.131	TargetScan Human	High (predicted)	Arhgef3	Rho guanine nucleotide exchange factor 3	other
MIMAT0000376	miR-298-5p (and other miRNAs w/seed GCAGAGG)	-1.109	24.267	TargetScan Human	High (predicted)	Arhgef4	Rho guanine nucleotide exchange factor 4	other
MIMAT0004825	miR-423-5p (and other miRNAs w/seed GAGGGGC)	-1.049	1544.57	TargetScan Human	High (predicted)	Arhgef4	Rho guanine nucleotide exchange factor 4	other
MIMAT0003711	miR-652-3p (miRNAs w/seed AUGGCGC)	-1.596	7617.26	TargetScan Human	High (predicted)	Arhgef6	Rac/Cdc42 guanine nucleotide exchange factor 6	other
MIMAT0000546	miR-103-3p (and other miRNAs w/seed GCAGCAU)	-1.005	5238.57	TargetScan Human	High (predicted)	Arid2	AT-rich interaction domain 2	transcription regulator
MIMAT0000156	miR-144-3p (miRNAs w/seed ACAGUAU)	-0.67	23.828	TargetScan Human	High (predicted)	Arid2	AT-rich interaction domain 2	transcription regulator
MIMAT0000165	miR-155-5p (miRNAs w/seed UAAUGCU)	-1.78	27.826	TarBase,TargetScan Human	Experimentally Observed,High (predicted)	Arid2	AT-rich interaction domain 2	transcription regulator
MIMAT0025580	let-7a-5p (and other miRNAs w/seed GAGGUAG)	-2.946	96.63	TargetScan Human	High (predicted)	Arid3a	AT-rich interaction domain 3A	transcription regulator
MIMAT0000136	miR-125b-5p (and other miRNAs w/seed CCCUGAG)	-4.232	27181.3	TarBase,TargetScan Human	Experimentally Observed,High (predicted)	Arid3a	AT-rich interaction domain 3A	transcription regulator
MIMAT0000374	miR-296-5p (miRNAs w/seed GGGCCCC)	-1.566	20.739	TargetScan Human	High (predicted)	Arid3a	AT-rich interaction domain 3A	transcription regulator
MIMAT0017075	miR-361-3p (miRNAs w/seed CCCCCAG)	-1.271	3328.09	TargetScan Human	High (predicted)	Arid3a	AT-rich interaction domain 3A	transcription regulator
MIMAT0000386	miR-17-5p (and other miRNAs w/seed AAAGUGC)	-0.958	690.303	TargetScan Human	High (predicted)	Arid4a	AT-rich interaction domain 4A	transcription regulator
MIMAT0000678	miR-7a-5p (and other miRNAs w/seed GGAAGAC)	-1.386	33.396	TargetScan Human	High (predicted)	Arid4a	AT-rich interaction domain 4A	transcription regulator
MIMAT0017023	let-7a-3p (and other miRNAs w/seed UAUACAA)	-1.788	23.828	TargetScan Human	High (predicted)	Arid4b	AT-rich interaction domain 4B	transcription regulator
MIMAT0004622	let-7c-1-3p (and other miRNAs w/seed UGUACAA)	-3.007	228.023	TargetScan Human	High (predicted)	Arid4b	AT-rich interaction domain 4B	transcription regulator
MIMAT0000386	miR-17-5p (and other miRNAs w/seed AAAGUGC)	-0.958	690.303	TarBase,TargetScan Human,miRecords	Experimentally Observed,High (predicted)	Arid4b	AT-rich interaction domain 4B	transcription regulator
MIMAT0014943	miR-486-5p (and other miRNAs w/seed CCUGUAC)	-1.156	337.412	Ingenuity Expert Findings,TargetScan Human	Experimentally Observed,Moderate (predicted)	Arid4b	AT-rich interaction domain 4B	transcription regulator
MIMAT0017040	miR-519a-3p (and other miRNAs w/seed AAGUGCA)	-0.723	86.086	TargetScan Human	High (predicted)	Arid4b	AT-rich interaction domain 4B	transcription regulator
MIMAT0000546	miR-103-3p (and other miRNAs w/seed GCAGCAU)	-1.005	5238.57	TargetScan Human	High (predicted)	Arih2	ariadne RBR E3 ubiquitin protein ligase 2	enzyme
MIMAT0004528	miR-125a-3p (miRNAs w/seed CAGGUGA)	-0.939	68.31	TargetScan Human	High (predicted)	Arl1	ADP ribosylation factor like GTPase 1	enzyme
MIMAT0000155	miR-142-3p (and other miRNAs w/seed GUAGUGU)	-1.006	5326.72	TargetScan Human	High (predicted)	Arl1	ADP ribosylation factor like GTPase 1	enzyme
MIMAT0000656	miR-139-5p (miRNAs w/seed CUACAGU)	-1.158	45340.5	TargetScan Human	High (predicted)	Arl15	ADP ribosylation factor like GTPase 15	other
MIMAT0000155	miR-142-3p (and other miRNAs w/seed GUAGUGU)	-1.006	5326.72	TargetScan Human	High (predicted)	Arl15	ADP ribosylation factor like GTPase 15	other
MIMAT0000156	miR-144-3p (miRNAs w/seed ACAGUAU)	-0.67	23.828	TargetScan Human	High (predicted)	Arl15	ADP ribosylation factor like GTPase 15	other
MIMAT0000528	miR-18a-5p (and other miRNAs w/seed AAGGUGC)	-0.681	110.48	TargetScan Human	High (predicted)	Arl15	ADP ribosylation factor like GTPase 15	other
MIMAT0000230	miR-199a-3p (and other miRNAs w/seed CAGUAGU)	-0.977	18626.2	TargetScan Human	High (predicted)	Arl15	ADP ribosylation factor like GTPase 15	other
MIMAT0003742	miR-455-3p (miRNAs w/seed CAGUCCA)	-1.311	365.534	TargetScan Human	High (predicted)	Arl15	ADP ribosylation factor like GTPase 15	other
MIMAT0016981	miR-99a-3p (and other miRNAs w/seed AAGCUCG)	-3.809	161.411	TargetScan Human	High (predicted)	Arl15	ADP ribosylation factor like GTPase 15	other
MIMAT0004528	miR-125a-3p (miRNAs w/seed CAGGUGA)	-0.939	68.31	TargetScan Human	High (predicted)	Arl16	ADP ribosylation factor like GTPase 16	other
MIMAT0004939	miR-208a-3p (and other miRNAs w/seed UAAGACG)	-6.172	15.295	TargetScan Human	High (predicted)	Arl16	ADP ribosylation factor like GTPase 16	other
MIMAT0004820	miR-744-3p (miRNAs w/seed UGUUGCC)	-1.033	19.462	TargetScan Human	High (predicted)	Arl16	ADP ribosylation factor like GTPase 16	other
MIMAT0000548	miR-16-5p (and other miRNAs w/seed AGCAGCA)	3.477	119.651	TarBase,TargetScan Human,miRecords	Experimentally Observed,High (predicted)	Arl2	ADP ribosylation factor like GTPase 2	enzyme
MIMAT0003188	miR-503-5p (miRNAs w/seed AGCAGCG)	3.511	81.407	TargetScan Human	High (predicted)	Arl2	ADP ribosylation factor like GTPase 2	enzyme
MIMAT0000517	miR-192-5p (and other miRNAs w/seed UGACCUA)	-1.025	35826	TargetScan Human	High (predicted)	Arl2bp	ADP ribosylation factor like GTPase 2 binding protein	transcription regulator
MIMAT0000548	miR-16-5p (and other miRNAs w/seed AGCAGCA)	3.477	119.651	TargetScan Human	High (predicted)	Arl3	ADP ribosylation factor like GTPase 3	enzyme
MIMAT0000376	miR-298-5p (and other miRNAs w/seed GCAGAGG)	-1.109	24.267	TargetScan Human	High (predicted)	Arl3	ADP ribosylation factor like GTPase 3	enzyme
MIMAT0000660	miR-181a-1-3p (and other miRNAs w/seed CCAUCGA)	-1.093	201.426	TargetScan Human	High (predicted)	Arl4a	ADP ribosylation factor like GTPase 4A	enzyme
MIMAT0000248	miR-30c-5p (and other miRNAs w/seed GUAAACA)	-2.288	454.5	TargetScan Human	High (predicted)	Arl4a	ADP ribosylation factor like GTPase 4A	enzyme
MIMAT0000546	miR-103-3p (and other miRNAs w/seed GCAGCAU)	-1.005	5238.57	TargetScan Human	High (predicted)	Arl4c	ADP ribosylation factor like GTPase 4C	enzyme
MIMAT0000582	miR-338-3p (miRNAs w/seed CCAGCAU)	-1.783	83.461	TargetScan Human	High (predicted)	Arl4c	ADP ribosylation factor like GTPase 4C	enzyme
MIMAT0025580	let-7a-5p (and other miRNAs w/seed GAGGUAG)	-2.946	96.63	TargetScan Human	High (predicted)	Arl4d	ADP ribosylation factor like GTPase 4D	enzyme
MIMAT0000537	miR-27a-3p (and other miRNAs w/seed UCACAGU)	-2.745	1316.96	TargetScan Human	High (predicted)	Arl4d	ADP ribosylation factor like GTPase 4D	enzyme
MIMAT0027723	miR-4705 (and other miRNAs w/seed CAAUCAC)	-2.375	14.657	TargetScan Human	High (predicted)	Arl5a	ADP ribosylation factor like GTPase 5A	enzyme
MIMAT0009408	miR-6967-5p (and other miRNAs w/seed AGGGAGG)	-0.814	44.326	TargetScan Human	High (predicted)	Arl5a	ADP ribosylation factor like GTPase 5A	enzyme
MIMAT0000165	miR-155-5p (miRNAs w/seed UAAUGCU)	-1.78	27.826	TarBase	Experimentally Observed	Arl5b	ADP ribosylation factor like GTPase 5B	enzyme
MIMAT0017066	miR-92a-1-5p (miRNAs w/seed GGUUGGG)	-0.875	38.316	TargetScan Human	High (predicted)	Arl5b	ADP ribosylation factor like GTPase 5B	enzyme
MIMAT0004625	miR-16-1-3p (miRNAs w/seed CAGUAUU)	-0.882	420.17	TargetScan Human	High (predicted)	Arl6ip6	ADP ribosylation factor like GTPase 6 interacting protein 6	other
MIMAT0009408	miR-6967-5p (and other miRNAs w/seed AGGGAGG)	-0.814	44.326	TargetScan Human	High (predicted)	Arl8a	ADP ribosylation factor like GTPase 8A	enzyme
MIMAT0000162	miR-148a-3p (and other miRNAs w/seed CAGUGCA)	-3.663	5324.18	TargetScan Human	High (predicted)	Arl8b	ADP ribosylation factor like GTPase 8B	enzyme
MIMAT0004625	miR-16-1-3p (miRNAs w/seed CAGUAUU)	-0.882	420.17	TargetScan Human	High (predicted)	Arl8b	ADP ribosylation factor like GTPase 8B	enzyme
MIMAT0000532	miR-23a-3p (and other miRNAs w/seed UCACAUU)	-0.954	26835.3	TargetScan Human	High (predicted)	Arl8b	ADP ribosylation factor like GTPase 8B	enzyme
MIMAT0000666	miR-320b (and other miRNAs w/seed AAAGCUG)	-1.124	3814.07	TargetScan Human	High (predicted)	Arl8b	ADP ribosylation factor like GTPase 8B	enzyme
MIMAT0000546	miR-103-3p (and other miRNAs w/seed GCAGCAU)	-1.005	5238.57	TargetScan Human	High (predicted)	Armc1	armadillo repeat containing 1	other
MIMAT0004544	miR-193a-5p (miRNAs w/seed GGGUCUU)	-2.672	64.414	TargetScan Human	High (predicted)	Armc1	armadillo repeat containing 1	other
MIMAT0017073	miR-194-3p (and other miRNAs w/seed CAGUGGG)	-0.756	152.084	TargetScan Human	High (predicted)	Armc1	armadillo repeat containing 1	other
MIMAT0000658	miR-210-3p (miRNAs w/seed UGUGCGU)	-2.076	215.564	TargetScan Human	High (predicted)	Armc1	armadillo repeat containing 1	other
MIMAT0000665	miR-223-3p (miRNAs w/seed GUCAGUU)	-2.643	57578.7	TargetScan Human	High (predicted)	Armc1	armadillo repeat containing 1	other
MIMAT0000249	miR-30a-3p (and other miRNAs w/seed UUUCAGU)	-1.596	1574.68	TargetScan Human	High (predicted)	Armc1	armadillo repeat containing 1	other
MIMAT0000539	miR-92a-3p (and other miRNAs w/seed AUUGCAC)	-1.479	21994.1	TargetScan Human	High (predicted)	Armc1	armadillo repeat containing 1	other
MIMAT0009408	miR-6967-5p (and other miRNAs w/seed AGGGAGG)	-0.814	44.326	TargetScan Human	High (predicted)	Armc10	armadillo repeat containing 10	other
MIMAT0000374	miR-296-5p (miRNAs w/seed GGGCCCC)	-1.566	20.739	TargetScan Human	High (predicted)	Armc5	armadillo repeat containing 5	other
MIMAT0004821	miR-671-3p (and other miRNAs w/seed CCGGUUC)	-1.626	176.947	TargetScan Human	High (predicted)	Armc5	armadillo repeat containing 5	other
MIMAT0016996	miR-185-3p (and other miRNAs w/seed GGGGCUG)	-0.799	29.47	TargetScan Human	High (predicted)	Armc6	armadillo repeat containing 6	other
MIMAT0000136	miR-125b-5p (and other miRNAs w/seed CCCUGAG)	-4.232	27181.3	TargetScan Human	High (predicted)	Armc7	armadillo repeat containing 7	other
MIMAT0000139	miR-127-3p (miRNAs w/seed CGGAUCC)	-0.945	19.859	TargetScan Human	High (predicted)	Armc7	armadillo repeat containing 7	other
MIMAT0017027	miR-486-3p (and other miRNAs w/seed GGGGCAG)	-2.227	44.452	TargetScan Human	High (predicted)	Armc7	armadillo repeat containing 7	other
MIMAT0027991	miR-6529-3p (and other miRNAs w/seed CUGUGCC)	-1.365	945.084	TargetScan Human	High (predicted)	Armc7	armadillo repeat containing 7	other
MIMAT0000546	miR-103-3p (and other miRNAs w/seed GCAGCAU)	-1.005	5238.57	TargetScan Human	High (predicted)	Armc8	armadillo repeat containing 8	other
MIMAT0000513	miR-19b-3p (and other miRNAs w/seed GUGCAAA)	1261.13	1160.22	TargetScan Human	High (predicted)	Armc8	armadillo repeat containing 8	other
MIMAT0004624	miR-15a-3p (miRNAs w/seed AGGCCAU)	-0.891	51.341	TargetScan Human	High (predicted)	Armcx2	armadillo repeat containing X-linked 2	other
MIMAT0000665	miR-223-3p (miRNAs w/seed GUCAGUU)	-2.643	57578.7	TargetScan Human	High (predicted)	Armcx2	armadillo repeat containing X-linked 2	other
MIMAT0000142	miR-9-5p (and other miRNAs w/seed CUUUGGU)	63.467	38.57	TargetScan Human	High (predicted)	Armcx2	armadillo repeat containing X-linked 2	other
MIMAT0012774	miR-664-3p (and other miRNAs w/seed AUUCAUU)	-1.855	250.688	TargetScan Human	High (predicted)	Armcx3	armadillo repeat containing X-linked 3	other
MIMAT0017063	miR-29b-5p (and other miRNAs w/seed UGGUUUC)	-0.512	26.905	TargetScan Human	High (predicted)	Armcx5	armadillo repeat containing X-linked 5	other
MIMAT0000155	miR-142-3p (and other miRNAs w/seed GUAGUGU)	-1.006	5326.72	TargetScan Human	High (predicted)	Arntl	aryl hydrocarbon receptor nuclear translocator like	transcription regulator
MIMAT0000133	miR-101-3p (and other miRNAs w/seed ACAGUAC)	-1.691	12902.9	TargetScan Human	High (predicted)	Arntl2	aryl hydrocarbon receptor nuclear translocator like 2	transcription regulator
MIMAT0016996	miR-185-3p (and other miRNAs w/seed GGGGCUG)	-0.799	29.47	TargetScan Human	High (predicted)	Arpc1a	actin related protein 2/3 complex subunit 1A	other
MIMAT0000220	miR-190a-5p (and other miRNAs w/seed GAUAUGU)	-2.909	97.539	TargetScan Human	High (predicted)	Arpc1a	actin related protein 2/3 complex subunit 1A	other
MIMAT0004662	miR-139-3p (miRNAs w/seed GGAGACG)	-1.27	2048.22	TargetScan Human	High (predicted)	Arpc3	actin related protein 2/3 complex subunit 3	other
MIMAT0000533	miR-26a-5p (and other miRNAs w/seed UCAAGUA)	68348.2	55762.4	TargetScan Human	High (predicted)	Arpc3	actin related protein 2/3 complex subunit 3	other
MIMAT0000127	miR-29b-3p (and other miRNAs w/seed AGCACCA)	816.297	657.849	Ingenuity Expert Findings	Experimentally Observed	Arpc3	actin related protein 2/3 complex subunit 3	other
MIMAT0004781	miR-532-3p (miRNAs w/seed CUCCCAC)	-0.705	262.099	TargetScan Human	High (predicted)	Arpc3	actin related protein 2/3 complex subunit 3	other
MIMAT0000374	miR-296-5p (miRNAs w/seed GGGCCCC)	-1.566	20.739	TargetScan Human	High (predicted)	Arpc4	actin related protein 2/3 complex subunit 4	other
MIMAT0000565	miR-328-3p (and other miRNAs w/seed UGGCCCU)	-1.514	3199.18	TargetScan Human	High (predicted)	Arpc4	actin related protein 2/3 complex subunit 4	other
MIMAT0017027	miR-486-3p (and other miRNAs w/seed GGGGCAG)	-2.227	44.452	TargetScan Human	High (predicted)	Arpc4	actin related protein 2/3 complex subunit 4	other
MIMAT0000519	miR-141-3p (and other miRNAs w/seed AACACUG)	-5.32	182.234	TargetScan Human	High (predicted)	Arpc5	actin related protein 2/3 complex subunit 5	other
MIMAT0000220	miR-190a-5p (and other miRNAs w/seed GAUAUGU)	-2.909	97.539	TargetScan Human	High (predicted)	Arpc5	actin related protein 2/3 complex subunit 5	other
MIMAT0000531	miR-22-3p (miRNAs w/seed AGCUGCC)	-0.929	83832.4	TargetScan Human	High (predicted)	Arpc5	actin related protein 2/3 complex subunit 5	other
MIMAT0004825	miR-423-5p (and other miRNAs w/seed GAGGGGC)	-1.049	1544.57	TargetScan Human	High (predicted)	Arpc5	actin related protein 2/3 complex subunit 5	other
MIMAT0000650	miR-17-3p (and other miRNAs w/seed CUGCAGU)	-1.112	233.268	TargetScan Human	High (predicted)	Arpc5l	actin related protein 2/3 complex subunit 5 like	other
MIMAT0000665	miR-223-3p (miRNAs w/seed GUCAGUU)	-2.643	57578.7	TargetScan Human	High (predicted)	Arpc5l	actin related protein 2/3 complex subunit 5 like	other
MIMAT0004642	miR-330-5p (and other miRNAs w/seed CUCUGGG)	-1.725	17.336	TargetScan Human	High (predicted)	Arpc5l	actin related protein 2/3 complex subunit 5 like	other
MIMAT0017075	miR-361-3p (miRNAs w/seed CCCCCAG)	-1.271	3328.09	TargetScan Human	High (predicted)	Arpc5l	actin related protein 2/3 complex subunit 5 like	other
MIMAT0000513	miR-19b-3p (and other miRNAs w/seed GUGCAAA)	1261.13	1160.22	TargetScan Human	High (predicted)	Arpp19	cAMP regulated phosphoprotein 19	transporter
MIMAT0000533	miR-26a-5p (and other miRNAs w/seed UCAAGUA)	68348.2	55762.4	TargetScan Human	High (predicted)	Arpp19	cAMP regulated phosphoprotein 19	transporter
MIMAT0000666	miR-320b (and other miRNAs w/seed AAAGCUG)	-1.124	3814.07	TargetScan Human	High (predicted)	Arpp19	cAMP regulated phosphoprotein 19	transporter
MIMAT0004869	miR-421-3p (and other miRNAs w/seed UCAACAG)	-0.704	62.174	TargetScan Human	High (predicted)	Arpp19	cAMP regulated phosphoprotein 19	transporter
MIMAT0000531	miR-22-3p (miRNAs w/seed AGCUGCC)	-0.929	83832.4	TargetScan Human	High (predicted)	Arrb1	arrestin beta 1	other
MIMAT0016996	miR-185-3p (and other miRNAs w/seed GGGGCUG)	-0.799	29.47	TargetScan Human	High (predicted)	Arrb2	arrestin beta 2	other
MIMAT0000711	miR-365-3p (and other miRNAs w/seed AAUGCCC)	-3.659	236.911	TargetScan Human	High (predicted)	Arrb2	arrestin beta 2	other
MIMAT0003735	miR-377-5p (and other miRNAs w/seed GAGGUUG)	-1.239	100.092	TargetScan Human	High (predicted)	Arrb2	arrestin beta 2	other
MIMAT0004825	miR-423-5p (and other miRNAs w/seed GAGGGGC)	-1.049	1544.57	TargetScan Human	High (predicted)	Arrb2	arrestin beta 2	other
MIMAT0000159	miR-149-5p (miRNAs w/seed CUGGCUC)	-2.859	21.305	TargetScan Human	High (predicted)	Arrdc2	arrestin domain containing 2	other
MIMAT0000162	miR-148a-3p (and other miRNAs w/seed CAGUGCA)	-3.663	5324.18	TargetScan Human	High (predicted)	Arrdc3	arrestin domain containing 3	other
MIMAT0000513	miR-19b-3p (and other miRNAs w/seed GUGCAAA)	1261.13	1160.22	TargetScan Human	High (predicted)	Arrdc3	arrestin domain containing 3	other
MIMAT0000127	miR-29b-3p (and other miRNAs w/seed AGCACCA)	816.297	657.849	TargetScan Human	High (predicted)	Arrdc3	arrestin domain containing 3	other
MIMAT0000711	miR-365-3p (and other miRNAs w/seed AAUGCCC)	-3.659	236.911	TargetScan Human	High (predicted)	Arrdc3	arrestin domain containing 3	other
MIMAT0000539	miR-92a-3p (and other miRNAs w/seed AUUGCAC)	-1.479	21994.1	TargetScan Human	High (predicted)	Arrdc3	arrestin domain containing 3	other
MIMAT0002889	miR-532-5p (and other miRNAs w/seed AUGCCUU)	-0.739	19813	TargetScan Human	High (predicted)	Arsg	arylsulfatase G	enzyme
MIMAT0000648	miR-10a-5p (and other miRNAs w/seed ACCCUGU)	-1.062	119521	TargetScan Human	High (predicted)	Arsk	arylsulfatase family member K	enzyme
MIMAT0001546	miR-450a-5p (and other miRNAs w/seed UUUGCGA)	2.638	71.682	TargetScan Human	High (predicted)	Arsk	arylsulfatase family member K	enzyme
MIMAT0003451	miR-4276 (and other miRNAs w/seed UCAGUGA)	-1.166	106.782	TargetScan Human	High (predicted)	As3mt	arsenite methyltransferase	enzyme
MIMAT0000653	miR-708-5p (and other miRNAs w/seed AGGAGCU)	-1.175	380.305	TargetScan Human	High (predicted)	As3mt	arsenite methyltransferase	enzyme
MIMAT0017017	let-7f-2-3p (and other miRNAs w/seed UAUACAG)	-1.406	139.734	TargetScan Human	High (predicted)	Asah1	N-acylsphingosine amidohydrolase 1	enzyme
MIMAT0003513	miR-505-3p (miRNAs w/seed GUCAACA)	2.48	27.784	TargetScan Human	High (predicted)	Asah2	N-acylsphingosine amidohydrolase 2	enzyme
MIMAT0000220	miR-190a-5p (and other miRNAs w/seed GAUAUGU)	-2.909	97.539	TargetScan Human	High (predicted)	Asap2	ArfGAP with SH3 domain, ankyrin repeat and PH domain 2	other
MIMAT0000136	miR-125b-5p (and other miRNAs w/seed CCCUGAG)	-4.232	27181.3	TargetScan Human	High (predicted)	Asb13	ankyrin repeat and SOCS box containing 13	other
MIMAT0004522	miR-27b-5p (miRNAs w/seed GAGCUUA)	-0.698	19.42	TargetScan Human	High (predicted)	Asb4	ankyrin repeat and SOCS box containing 4	transcription regulator
MIMAT0000582	miR-338-3p (miRNAs w/seed CCAGCAU)	-1.783	83.461	TargetScan Human	High (predicted)	Asb4	ankyrin repeat and SOCS box containing 4	transcription regulator
MIMAT0000542	miR-34a-5p (and other miRNAs w/seed GGCAGUG)	6.754	19.619	TargetScan Human	High (predicted)	Asb4	ankyrin repeat and SOCS box containing 4	transcription regulator
MIMAT0000653	miR-708-5p (and other miRNAs w/seed AGGAGCU)	-1.175	380.305	TargetScan Human	High (predicted)	Asb5	ankyrin repeat and SOCS box containing 5	transcription regulator
MIMAT0014805	miR-1843a-5p (and other miRNAs w/seed AUGGAGG)	-1.669	1543.59	TargetScan Human	High (predicted)	Asb8	ankyrin repeat and SOCS box containing 8	transcription regulator
MIMAT0003512	miR-450a-1-3p (and other miRNAs w/seed UUGGGAA)	4.401	13.495	TargetScan Human	High (predicted)	Asb8	ankyrin repeat and SOCS box containing 8	transcription regulator
MIMAT0027991	miR-6529-3p (and other miRNAs w/seed CUGUGCC)	-1.365	945.084	TargetScan Human	High (predicted)	Ascl2	achaete-scute family bHLH transcription factor 2	transcription regulator
MIMAT0017056	miR-223-5p (miRNAs w/seed GUGUAUU)	-2.059	8491.27	TargetScan Human	High (predicted)	Asf1a	anti-silencing function 1A histone chaperone	other
MIMAT0000532	miR-23a-3p (and other miRNAs w/seed UCACAUU)	-0.954	26835.3	TargetScan Human	High (predicted)	Asf1a	anti-silencing function 1A histone chaperone	other
MIMAT0016996	miR-185-3p (and other miRNAs w/seed GGGGCUG)	-0.799	29.47	TargetScan Human	High (predicted)	Asf1b	anti-silencing function 1B histone chaperone	other
MIMAT0004583	miR-130b-5p (and other miRNAs w/seed CUCUUUC)	-5.969	318.812	TargetScan Human	High (predicted)	Ash1l	ASH1 like histone lysine methyltransferase	transcription regulator
MIMAT0000155	miR-142-3p (and other miRNAs w/seed GUAGUGU)	-1.006	5326.72	TargetScan Human	High (predicted)	Ash1l	ASH1 like histone lysine methyltransferase	transcription regulator
MIMAT0005438	miR-30c-1-3p (and other miRNAs w/seed UGGGAGA)	-1.022	728.54	TargetScan Human	High (predicted)	Ash2l	ASH2 like, histone lysine methyltransferase complex subunit	transcription regulator
MIMAT0017075	miR-361-3p (miRNAs w/seed CCCCCAG)	-1.271	3328.09	TargetScan Human	High (predicted)	Ash2l	ASH2 like, histone lysine methyltransferase complex subunit	transcription regulator
MIMAT0003512	miR-450a-1-3p (and other miRNAs w/seed UUGGGAA)	4.401	13.495	TargetScan Human	High (predicted)	Ash2l	ASH2 like, histone lysine methyltransferase complex subunit	transcription regulator
MIMAT0000532	miR-23a-3p (and other miRNAs w/seed UCACAUU)	-0.954	26835.3	TargetScan Human	High (predicted)	Asns	asparagine synthetase (glutamine-hydrolyzing)	enzyme
MIMAT0017023	let-7a-3p (and other miRNAs w/seed UAUACAA)	-1.788	23.828	TargetScan Human	High (predicted)	Asnsd1	asparagine synthetase domain containing 1	enzyme
MIMAT0000548	miR-16-5p (and other miRNAs w/seed AGCAGCA)	3.477	119.651	TargetScan Human	High (predicted)	Asnsd1	asparagine synthetase domain containing 1	enzyme
MIMAT0004619	miR-200a-5p (and other miRNAs w/seed AUCUUAC)	-4.419	163.79	TargetScan Human	High (predicted)	Asnsd1	asparagine synthetase domain containing 1	enzyme
MIMAT0004633	miR-27a-5p (miRNAs w/seed GGGCUUA)	-1.314	1243.46	TargetScan Human	High (predicted)	Aspa	aspartoacylase	enzyme
MIMAT0004522	miR-27b-5p (miRNAs w/seed GAGCUUA)	-0.698	19.42	TargetScan Human	High (predicted)	Aspa	aspartoacylase	enzyme
MIMAT0000653	miR-708-5p (and other miRNAs w/seed AGGAGCU)	-1.175	380.305	TargetScan Human	High (predicted)	Aspa	aspartoacylase	enzyme
MIMAT0003509	miR-501-3p (and other miRNAs w/seed AUGCACC)	2.308	2195.49	TargetScan Human	High (predicted)	Asph	aspartate beta-hydroxylase	enzyme
MIMAT0000539	miR-92a-3p (and other miRNAs w/seed AUUGCAC)	-1.479	21994.1	TargetScan Human	High (predicted)	Asph	aspartate beta-hydroxylase	enzyme
MIMAT0000229	miR-199a-5p (and other miRNAs w/seed CCAGUGU)	-1.534	22.226	TargetScan Human	High (predicted)	Asrgl1	asparaginase and isoaspartyl peptidase 1	enzyme
MIMAT0000668	miR-204-5p (and other miRNAs w/seed UCCCUUU)	-3.862	31.524	TargetScan Human	High (predicted)	Asrgl1	asparaginase and isoaspartyl peptidase 1	enzyme
MIMAT0027879	miR-6821-3p (and other miRNAs w/seed GACCUCU)	-1.425	15.054	TargetScan Human	High (predicted)	Asrgl1	asparaginase and isoaspartyl peptidase 1	enzyme
MIMAT0000548	miR-16-5p (and other miRNAs w/seed AGCAGCA)	3.477	119.651	miRecords	Experimentally Observed	Asxl2	ASXL transcriptional regulator 2	other
MIMAT0000528	miR-18a-5p (and other miRNAs w/seed AAGGUGC)	-0.681	110.48	TargetScan Human	High (predicted)	Asxl2	ASXL transcriptional regulator 2	other
MIMAT0014943	miR-486-5p (and other miRNAs w/seed CCUGUAC)	-1.156	337.412	TargetScan Human	High (predicted)	Asz1	ankyrin repeat, SAM and basic leucine zipper domain containing 1	transcription regulator
MIMAT0000532	miR-23a-3p (and other miRNAs w/seed UCACAUU)	-0.954	26835.3	TargetScan Human	High (predicted)	Atad1	ATPase family AAA domain containing 1	enzyme
MIMAT0000669	miR-221-3p (and other miRNAs w/seed GCUACAU)	2.229	7342.21	TargetScan Human	High (predicted)	Atad2b	ATPase family AAA domain containing 2B	other
MIMAT0000127	miR-29b-3p (and other miRNAs w/seed AGCACCA)	816.297	657.849	TargetScan Human	High (predicted)	Atad2b	ATPase family AAA domain containing 2B	other
MIMAT0004653	miR-342-5p (and other miRNAs w/seed GGGGUGC)	-0.557	26.905	TargetScan Human	High (predicted)	Atad3a	ATPase family AAA domain containing 3A	other
MIMAT0004861	miR-877-5p (and other miRNAs w/seed UAGAGGA)	-0.597	18.258	TargetScan Human	High (predicted)	Ate1	arginyltransferase 1	enzyme
MIMAT0005438	miR-30c-1-3p (and other miRNAs w/seed UGGGAGA)	-1.022	728.54	TargetScan Human	High (predicted)	Atf3	activating transcription factor 3	transcription regulator
MIMAT0000548	miR-16-5p (and other miRNAs w/seed AGCAGCA)	3.477	119.651	Ingenuity Expert Findings,TargetScan Human	Experimentally Observed,Moderate (predicted)	Atf6	activating transcription factor 6	transcription regulator
MIMAT0003188	miR-503-5p (miRNAs w/seed AGCAGCG)	3.511	81.407	Ingenuity Expert Findings	Experimentally Observed	Atf6	activating transcription factor 6	transcription regulator
MIMAT0000211	miR-182-5p (and other miRNAs w/seed UUGGCAA)	-2.538	372.131	TargetScan Human	High (predicted)	Atf7	activating transcription factor 7	transcription regulator
MIMAT0004523	miR-29b-1-5p (miRNAs w/seed CUGGUUU)	-1.328	20.498	TargetScan Human	High (predicted)	Atf7	activating transcription factor 7	transcription regulator
MIMAT0000571	miR-331-3p (miRNAs w/seed CCCCUGG)	-0.898	65.787	TargetScan Human	High (predicted)	Atf7	activating transcription factor 7	transcription regulator
MIMAT0003727	miR-374b-5p (and other miRNAs w/seed UAUAAUA)	-1.19	889.306	TargetScan Human	High (predicted)	Atf7	activating transcription factor 7	transcription regulator
MIMAT0000211	miR-182-5p (and other miRNAs w/seed UUGGCAA)	-2.538	372.131	TargetScan Human	High (predicted)	Atf7ip	activating transcription factor 7 interacting protein	transcription regulator
MIMAT0000217	miR-188-5p (and other miRNAs w/seed AUCCCUU)	-0.547	43.928	TargetScan Human	High (predicted)	Atg10	autophagy related 10	enzyme
MIMAT0004619	miR-200a-5p (and other miRNAs w/seed AUCUUAC)	-4.419	163.79	TargetScan Human	High (predicted)	Atg10	autophagy related 10	enzyme
MIMAT0017017	let-7f-2-3p (and other miRNAs w/seed UAUACAG)	-1.406	139.734	TargetScan Human	High (predicted)	Atg12	autophagy related 12	other
MIMAT0000158	miR-146a-5p (and other miRNAs w/seed GAGAACU)	2.747	6273.45	TargetScan Human	High (predicted)	Atg12	autophagy related 12	other
MIMAT0000532	miR-23a-3p (and other miRNAs w/seed UCACAUU)	-0.954	26835.3	TargetScan Human	High (predicted)	Atg12	autophagy related 12	other
MIMAT0000248	miR-30c-5p (and other miRNAs w/seed GUAAACA)	-2.288	454.5	TargetScan Human	High (predicted)	Atg12	autophagy related 12	other
MIMAT0004653	miR-342-5p (and other miRNAs w/seed GGGGUGC)	-0.557	26.905	TargetScan Human	High (predicted)	Atg13	autophagy related 13	other
MIMAT0000387	miR-130a-3p (and other miRNAs w/seed AGUGCAA)	-3.12	63.222	TargetScan Human	High (predicted)	Atg16l1	autophagy related 16 like 1	enzyme
MIMAT0000386	miR-17-5p (and other miRNAs w/seed AAAGUGC)	-0.958	690.303	TargetScan Human	High (predicted)	Atg16l1	autophagy related 16 like 1	enzyme
MIMAT0000387	miR-130a-3p (and other miRNAs w/seed AGUGCAA)	-3.12	63.222	Ingenuity Expert Findings,TargetScan Human	Experimentally Observed,Moderate (predicted)	Atg2b	autophagy related 2B	other
MIMAT0000374	miR-296-5p (miRNAs w/seed GGGCCCC)	-1.566	20.739	TargetScan Human	High (predicted)	Atg2b	autophagy related 2B	other
MIMAT0000165	miR-155-5p (miRNAs w/seed UAAUGCU)	-1.78	27.826	TarBase	Experimentally Observed	Atg3	autophagy related 3	enzyme
MIMAT0000653	miR-708-5p (and other miRNAs w/seed AGGAGCU)	-1.175	380.305	TargetScan Human	High (predicted)	Atg3	autophagy related 3	enzyme
MIMAT0000219	miR-24-3p (and other miRNAs w/seed GGCUCAG)	-0.963	43576.4	TargetScan Human	High (predicted)	Atg4a	autophagy related 4A cysteine peptidase	peptidase
MIMAT0000678	miR-7a-5p (and other miRNAs w/seed GGAAGAC)	-1.386	33.396	TargetScan Human	High (predicted)	Atg4a	autophagy related 4A cysteine peptidase	peptidase
MIMAT0000542	miR-34a-5p (and other miRNAs w/seed GGCAGUG)	6.754	19.619	TargetScan Human	High (predicted)	Atg4b	autophagy related 4B cysteine peptidase	peptidase
MIMAT0000565	miR-328-3p (and other miRNAs w/seed UGGCCCU)	-1.514	3199.18	TargetScan Human	High (predicted)	Atg4d	autophagy related 4D cysteine peptidase	peptidase
MIMAT0004825	miR-423-5p (and other miRNAs w/seed GAGGGGC)	-1.049	1544.57	TargetScan Human	High (predicted)	Atg4d	autophagy related 4D cysteine peptidase	peptidase
MIMAT0027935	miR-1304-3p (and other miRNAs w/seed CUCACUG)	-0.889	25.062	TargetScan Human	High (predicted)	Atg5	autophagy related 5	other
MIMAT0004521	miR-15b-3p (miRNAs w/seed GAAUCAU)	-0.981	283.104	TargetScan Human	High (predicted)	Atg5	autophagy related 5	other
MIMAT0000376	miR-298-5p (and other miRNAs w/seed GCAGAGG)	-1.109	24.267	TargetScan Human	High (predicted)	Atg5	autophagy related 5	other
MIMAT0000248	miR-30c-5p (and other miRNAs w/seed GUAAACA)	-2.288	454.5	TargetScan Human	High (predicted)	Atg5	autophagy related 5	other
MIMAT0000542	miR-34a-5p (and other miRNAs w/seed GGCAGUG)	6.754	19.619	TargetScan Human	High (predicted)	Atg5	autophagy related 5	other
MIMAT0000548	miR-16-5p (and other miRNAs w/seed AGCAGCA)	3.477	119.651	TarBase,TargetScan Human	Experimentally Observed,High (predicted)	Atg9a	autophagy related 9A	other
MIMAT0016996	miR-185-3p (and other miRNAs w/seed GGGGCUG)	-0.799	29.47	TargetScan Human	High (predicted)	Atg9a	autophagy related 9A	other
MIMAT0016996	miR-185-3p (and other miRNAs w/seed GGGGCUG)	-0.799	29.47	TargetScan Human	High (predicted)	Atg9b	autophagy related 9B	other
MIMAT0004825	miR-423-5p (and other miRNAs w/seed GAGGGGC)	-1.049	1544.57	TargetScan Human	High (predicted)	Atg9b	autophagy related 9B	other
MIMAT0001342	miR-425-3p (miRNAs w/seed UCGGGAA)	-1.422	352.407	TargetScan Human	High (predicted)	Atg9b	autophagy related 9B	other
MIMAT0004187	miR-744-5p (and other miRNAs w/seed GCGGGGC)	-0.97	1562.28	TargetScan Human	High (predicted)	Atg9b	autophagy related 9B	other
MIMAT0000546	miR-103-3p (and other miRNAs w/seed GCAGCAU)	-1.005	5238.57	TargetScan Human	High (predicted)	Atl2	atlastin GTPase 2	other
MIMAT0000513	miR-19b-3p (and other miRNAs w/seed GUGCAAA)	1261.13	1160.22	TargetScan Human	High (predicted)	Atl2	atlastin GTPase 2	other
MIMAT0000542	miR-34a-5p (and other miRNAs w/seed GGCAGUG)	6.754	19.619	TargetScan Human	High (predicted)	Atmin	ATM interactor	other
MIMAT0004894	miR-574-3p (miRNAs w/seed ACGCUCA)	-2.689	366.244	TargetScan Human	High (predicted)	Atmin	ATM interactor	other
MIMAT0000247	miR-143-3p (and other miRNAs w/seed GAGAUGA)	2.738	90.735	TargetScan Human	High (predicted)	Atox1	antioxidant 1 copper chaperone	transporter
MIMAT0000214	miR-185-5p (and other miRNAs w/seed GGAGAGA)	-1.038	5180.95	TargetScan Human	High (predicted)	Atox1	antioxidant 1 copper chaperone	transporter
MIMAT0000528	miR-18a-5p (and other miRNAs w/seed AAGGUGC)	-0.681	110.48	TargetScan Human	High (predicted)	Atox1	antioxidant 1 copper chaperone	transporter
MIMAT0002889	miR-532-5p (and other miRNAs w/seed AUGCCUU)	-0.739	19813	TargetScan Human	High (predicted)	Atox1	antioxidant 1 copper chaperone	transporter
MIMAT0017353	miR-664-1-5p (and other miRNAs w/seed UGGCUGG)	-0.996	58.416	TargetScan Human	High (predicted)	Atox1	antioxidant 1 copper chaperone	transporter
MIMAT0000136	miR-125b-5p (and other miRNAs w/seed CCCUGAG)	-4.232	27181.3	TargetScan Human	High (predicted)	Atp10d	ATPase phospholipid transporting 10D (putative)	transporter
MIMAT0000665	miR-223-3p (miRNAs w/seed GUCAGUU)	-2.643	57578.7	TargetScan Human	High (predicted)	Atp10d	ATPase phospholipid transporting 10D (putative)	transporter
MIMAT0000246	miR-122-5p (miRNAs w/seed GGAGUGU)	-0.547	2447.49	miRecords	Experimentally Observed	Atp11a	ATPase phospholipid transporting 11A	transporter
MIMAT0017281	miR-511-3p (miRNAs w/seed AUGUGUA)	25.951	13.735	TargetScan Human	High (predicted)	Atp11a	ATPase phospholipid transporting 11A	transporter
MIMAT0000131	miR-100-5p (and other miRNAs w/seed ACCCGUA)	-4.295	1.1443e+06	TargetScan Human	High (predicted)	Atp11c	ATPase phospholipid transporting 11C	transporter
MIMAT0000532	miR-23a-3p (and other miRNAs w/seed UCACAUU)	-0.954	26835.3	TargetScan Human	High (predicted)	Atp11c	ATPase phospholipid transporting 11C	transporter
MIMAT0016996	miR-185-3p (and other miRNAs w/seed GGGGCUG)	-0.799	29.47	TargetScan Human	High (predicted)	Atp13a1	ATPase 13A1	transporter
MIMAT0000219	miR-24-3p (and other miRNAs w/seed GGCUCAG)	-0.963	43576.4	TargetScan Human	High (predicted)	Atp13a2	ATPase cation transporting 13A2	transporter
MIMAT0000211	miR-182-5p (and other miRNAs w/seed UUGGCAA)	-2.538	372.131	TargetScan Human	High (predicted)	Atp13a3	ATPase 13A3	transporter
MIMAT0000214	miR-185-5p (and other miRNAs w/seed GGAGAGA)	-1.038	5180.95	TargetScan Human	High (predicted)	Atp1a3	ATPase Na+/K+ transporting subunit alpha 3	transporter
MIMAT0017027	miR-486-3p (and other miRNAs w/seed GGGGCAG)	-2.227	44.452	TargetScan Human	High (predicted)	Atp1a3	ATPase Na+/K+ transporting subunit alpha 3	transporter
MIMAT0000616	miR-101b-3p (miRNAs w/seed UACAGUA)	-1.789	9162.54	TargetScan Human	High (predicted)	Atp1b1	ATPase Na+/K+ transporting subunit beta 1	transporter
MIMAT0003509	miR-501-3p (and other miRNAs w/seed AUGCACC)	2.308	2195.49	TargetScan Human	High (predicted)	Atp1b1	ATPase Na+/K+ transporting subunit beta 1	transporter
MIMAT0000248	miR-30c-5p (and other miRNAs w/seed GUAAACA)	-2.288	454.5	TarBase	Experimentally Observed	Atp2a2	ATPase sarcoplasmic/endoplasmic reticulum Ca2+ transporting 2	transporter
MIMAT0004684	miR-329-3p (and other miRNAs w/seed ACACACC)	-0.783	534.3	TargetScan Human	High (predicted)	Atp2a2	ATPase sarcoplasmic/endoplasmic reticulum Ca2+ transporting 2	transporter
MIMAT0003188	miR-503-5p (miRNAs w/seed AGCAGCG)	3.511	81.407	TargetScan Human	High (predicted)	Atp2a2	ATPase sarcoplasmic/endoplasmic reticulum Ca2+ transporting 2	transporter
MIMAT0004187	miR-744-5p (and other miRNAs w/seed GCGGGGC)	-0.97	1562.28	TargetScan Human	High (predicted)	Atp2a2	ATPase sarcoplasmic/endoplasmic reticulum Ca2+ transporting 2	transporter
MIMAT0017075	miR-361-3p (miRNAs w/seed CCCCCAG)	-1.271	3328.09	TargetScan Human	High (predicted)	Atp2a3	ATPase sarcoplasmic/endoplasmic reticulum Ca2+ transporting 3	transporter
MIMAT0000668	miR-204-5p (and other miRNAs w/seed UCCCUUU)	-3.862	31.524	miRecords	Experimentally Observed	Atp2b1	ATPase plasma membrane Ca2+ transporting 1	transporter
MIMAT0000162	miR-148a-3p (and other miRNAs w/seed CAGUGCA)	-3.663	5324.18	TargetScan Human	High (predicted)	Atp2b4	ATPase plasma membrane Ca2+ transporting 4	transporter
MIMAT0000211	miR-182-5p (and other miRNAs w/seed UUGGCAA)	-2.538	372.131	TargetScan Human	High (predicted)	Atp2b4	ATPase plasma membrane Ca2+ transporting 4	transporter
MIMAT0017056	miR-223-5p (miRNAs w/seed GUGUAUU)	-2.059	8491.27	TargetScan Human	High (predicted)	Atp2c1	ATPase secretory pathway Ca2+ transporting 1	transporter
MIMAT0027723	miR-4705 (and other miRNAs w/seed CAAUCAC)	-2.375	14.657	TargetScan Human	High (predicted)	Atp2c1	ATPase secretory pathway Ca2+ transporting 1	transporter
MIMAT0000152	miR-140-3p (and other miRNAs w/seed ACCACAG)	-1.212	23653.5	TargetScan Human	High (predicted)	Atp6ap2	ATPase H+ transporting accessory protein 2	transporter
MIMAT0000162	miR-148a-3p (and other miRNAs w/seed CAGUGCA)	-3.663	5324.18	TargetScan Human	High (predicted)	Atp6ap2	ATPase H+ transporting accessory protein 2	transporter
MIMAT0003451	miR-4276 (and other miRNAs w/seed UCAGUGA)	-1.166	106.782	TargetScan Human	High (predicted)	Atp6ap2	ATPase H+ transporting accessory protein 2	transporter
MIMAT0025580	let-7a-5p (and other miRNAs w/seed GAGGUAG)	-2.946	96.63	TarBase	Experimentally Observed	Atp6v0a1	ATPase H+ transporting V0 subunit a1	transporter
MIMAT0004619	miR-200a-5p (and other miRNAs w/seed AUCUUAC)	-4.419	163.79	TargetScan Human	High (predicted)	Atp6v0a2	ATPase H+ transporting V0 subunit a2	transporter
MIMAT0003172	miR-542-3p (miRNAs w/seed GUGACAG)	3.859	33.836	TargetScan Human	High (predicted)	Atp6v0b	ATPase H+ transporting V0 subunit b	transporter
MIMAT0009408	miR-6967-5p (and other miRNAs w/seed AGGGAGG)	-0.814	44.326	TargetScan Human	High (predicted)	Atp6v0d1	ATPase H+ transporting V0 subunit d1	transporter
MIMAT0000584	miR-339-5p (and other miRNAs w/seed CCCUGUC)	-1.065	3731.32	TargetScan Human	High (predicted)	Atp6v0d2	ATPase H+ transporting V0 subunit d2	transporter
MIMAT0000247	miR-143-3p (and other miRNAs w/seed GAGAUGA)	2.738	90.735	TargetScan Human	High (predicted)	Atp6v1a	ATPase H+ transporting V1 subunit A	transporter
MIMAT0000165	miR-155-5p (miRNAs w/seed UAAUGCU)	-1.78	27.826	TarBase	Experimentally Observed	Atp6v1c1	ATPase H+ transporting V1 subunit C1	transporter
MIMAT0000152	miR-140-3p (and other miRNAs w/seed ACCACAG)	-1.212	23653.5	TargetScan Human	High (predicted)	Atp6v1d	ATPase H+ transporting V1 subunit D	transporter
MIMAT0017027	miR-486-3p (and other miRNAs w/seed GGGGCAG)	-2.227	44.452	TargetScan Human	High (predicted)	Atp6v1e1	ATPase H+ transporting V1 subunit E1	transporter
MIMAT0025580	let-7a-5p (and other miRNAs w/seed GAGGUAG)	-2.946	96.63	TarBase,TargetScan Human	Experimentally Observed,High (predicted)	Atp6v1f	ATPase H+ transporting V1 subunit F	enzyme
MIMAT0000214	miR-185-5p (and other miRNAs w/seed GGAGAGA)	-1.038	5180.95	TargetScan Human	High (predicted)	Atp6v1f	ATPase H+ transporting V1 subunit F	enzyme
MIMAT0000224	miR-194-5p (miRNAs w/seed GUAACAG)	-0.731	5958.91	TargetScan Human	High (predicted)	Atp6v1f	ATPase H+ transporting V1 subunit F	enzyme
MIMAT0004661	miR-28-3p (and other miRNAs w/seed ACUAGAU)	-1.48	684.731	TargetScan Human	High (predicted)	Atp6v1g1	ATPase H+ transporting V1 subunit G1	transporter
MIMAT0003498	miR-708-3p (miRNAs w/seed AACUAGA)	8.332	26.634	TargetScan Human	High (predicted)	Atp6v1g1	ATPase H+ transporting V1 subunit G1	transporter
MIMAT0000224	miR-194-5p (miRNAs w/seed GUAACAG)	-0.731	5958.91	TargetScan Human	High (predicted)	Atp6v1h	ATPase H+ transporting V1 subunit H	transporter
MIMAT0000665	miR-223-3p (miRNAs w/seed GUCAGUU)	-2.643	57578.7	TargetScan Human	High (predicted)	Atp7a	ATPase copper transporting alpha	transporter
MIMAT0000531	miR-22-3p (miRNAs w/seed AGCUGCC)	-0.929	83832.4	TargetScan Human	High (predicted)	Atp8a1	ATPase phospholipid transporting 8A1	transporter
MIMAT0000248	miR-30c-5p (and other miRNAs w/seed GUAAACA)	-2.288	454.5	TargetScan Human	High (predicted)	Atp8a1	ATPase phospholipid transporting 8A1	transporter
MIMAT0003182	miR-494-3p (miRNAs w/seed GAAACAU)	2.013	14.615	TargetScan Human	High (predicted)	Atp8a1	ATPase phospholipid transporting 8A1	transporter
MIMAT0027343	miR-6516-5p (miRNAs w/seed UUGCAGU)	-2.895	45.163	TargetScan Human	High (predicted)	Atp8a1	ATPase phospholipid transporting 8A1	transporter
MIMAT0004582	miR-106b-3p (miRNAs w/seed CGCACUG)	-0.845	951.511	TargetScan Human	High (predicted)	Atp9b	ATPase phospholipid transporting 9B (putative)	transporter
MIMAT0017060	miR-221-5p (and other miRNAs w/seed CCUGGCA)	-0.507	597.632	TargetScan Human	High (predicted)	Atp9b	ATPase phospholipid transporting 9B (putative)	transporter
MIMAT0004633	miR-27a-5p (miRNAs w/seed GGGCUUA)	-1.314	1243.46	TargetScan Human	High (predicted)	Atp9b	ATPase phospholipid transporting 9B (putative)	transporter
MIMAT0027991	miR-6529-3p (and other miRNAs w/seed CUGUGCC)	-1.365	945.084	TargetScan Human	High (predicted)	Atp9b	ATPase phospholipid transporting 9B (putative)	transporter
MIMAT0025580	let-7a-5p (and other miRNAs w/seed GAGGUAG)	-2.946	96.63	TargetScan Human	High (predicted)	Atpaf1	ATP synthase mitochondrial F1 complex assembly factor 1	other
MIMAT0000656	miR-139-5p (miRNAs w/seed CUACAGU)	-1.158	45340.5	TargetScan Human	High (predicted)	Atpaf1	ATP synthase mitochondrial F1 complex assembly factor 1	other
MIMAT0004825	miR-423-5p (and other miRNAs w/seed GAGGGGC)	-1.049	1544.57	TargetScan Human	High (predicted)	Atpaf1	ATP synthase mitochondrial F1 complex assembly factor 1	other
MIMAT0000249	miR-30a-3p (and other miRNAs w/seed UUUCAGU)	-1.596	1574.68	TargetScan Human	High (predicted)	Atrx	ATRX chromatin remodeler	transcription regulator
MIMAT0000248	miR-30c-5p (and other miRNAs w/seed GUAAACA)	-2.288	454.5	TarBase	Experimentally Observed	Atrx	ATRX chromatin remodeler	transcription regulator
MIMAT0000133	miR-101-3p (and other miRNAs w/seed ACAGUAC)	-1.691	12902.9	TargetScan Human	High (predicted)	Atxn1	ataxin 1	transcription regulator
MIMAT0000616	miR-101b-3p (miRNAs w/seed UACAGUA)	-1.789	9162.54	miRecords	Experimentally Observed	Atxn1	ataxin 1	transcription regulator
MIMAT0000513	miR-19b-3p (and other miRNAs w/seed GUGCAAA)	1261.13	1160.22	TargetScan Human	High (predicted)	Atxn1	ataxin 1	transcription regulator
MIMAT0003509	miR-501-3p (and other miRNAs w/seed AUGCACC)	2.308	2195.49	TargetScan Human	High (predicted)	Atxn1	ataxin 1	transcription regulator
MIMAT0000530	miR-21-5p (and other miRNAs w/seed AGCUUAU)	-0.739	831281	TargetScan Human	High (predicted)	Atxn10	ataxin 10	other
MIMAT0017075	miR-361-3p (miRNAs w/seed CCCCCAG)	-1.271	3328.09	TargetScan Human	High (predicted)	Atxn1l	ataxin 1 like	other
MIMAT0000548	miR-16-5p (and other miRNAs w/seed AGCAGCA)	3.477	119.651	TargetScan Human	High (predicted)	Atxn2	ataxin 2	other
MIMAT0004636	miR-93-3p (miRNAs w/seed CUGCUGA)	-1.035	56.971	TargetScan Human	High (predicted)	Atxn2	ataxin 2	other
MIMAT0016996	miR-185-3p (and other miRNAs w/seed GGGGCUG)	-0.799	29.47	TargetScan Human	High (predicted)	Atxn2l	ataxin 2 like	other
MIMAT0017027	miR-486-3p (and other miRNAs w/seed GGGGCAG)	-2.227	44.452	TargetScan Human	High (predicted)	Atxn2l	ataxin 2 like	other
MIMAT0000586	miR-340-3p (and other miRNAs w/seed CCGUCUC)	-0.985	57.098	TargetScan Human	High (predicted)	Atxn3	ataxin 3	peptidase
MIMAT0003182	miR-494-3p (miRNAs w/seed GAAACAU)	2.013	14.615	TargetScan Human	High (predicted)	Atxn3	ataxin 3	peptidase
MIMAT0000539	miR-92a-3p (and other miRNAs w/seed AUUGCAC)	-1.479	21994.1	TargetScan Human	High (predicted)	Atxn3	ataxin 3	peptidase
MIMAT0000513	miR-19b-3p (and other miRNAs w/seed GUGCAAA)	1261.13	1160.22	TargetScan Human	High (predicted)	Atxn7l1	ataxin 7 like 1	other
MIMAT0000139	miR-127-3p (miRNAs w/seed CGGAUCC)	-0.945	19.859	TargetScan Human	High (predicted)	Atxn7l3	ataxin 7 like 3	transcription regulator
MIMAT0000548	miR-16-5p (and other miRNAs w/seed AGCAGCA)	3.477	119.651	TargetScan Human	High (predicted)	Atxn7l3	ataxin 7 like 3	transcription regulator
MIMAT0017075	miR-361-3p (miRNAs w/seed CCCCCAG)	-1.271	3328.09	TargetScan Human	High (predicted)	Atxn7l3	ataxin 7 like 3	transcription regulator
MIMAT0004825	miR-423-5p (and other miRNAs w/seed GAGGGGC)	-1.049	1544.57	TargetScan Human	High (predicted)	Atxn7l3	ataxin 7 like 3	transcription regulator
MIMAT0017027	miR-486-3p (and other miRNAs w/seed GGGGCAG)	-2.227	44.452	TargetScan Human	High (predicted)	Atxn7l3	ataxin 7 like 3	transcription regulator
MIMAT0000376	miR-298-5p (and other miRNAs w/seed GCAGAGG)	-1.109	24.267	TargetScan Human	High (predicted)	Atxn7l3b	ataxin 7 like 3B	other
MIMAT0003151	miR-378a-3p (and other miRNAs w/seed CUGGACU)	-0.726	13461.7	TargetScan Human	High (predicted)	Atxn7l3b	ataxin 7 like 3B	other
MIMAT0017027	miR-486-3p (and other miRNAs w/seed GGGGCAG)	-2.227	44.452	TargetScan Human	High (predicted)	Atxn7l3b	ataxin 7 like 3B	other
MIMAT0000532	miR-23a-3p (and other miRNAs w/seed UCACAUU)	-0.954	26835.3	TargetScan Human	High (predicted)	Auh	AU RNA binding methylglutaconyl-CoA hydratase	enzyme
MIMAT0000668	miR-204-5p (and other miRNAs w/seed UCCCUUU)	-3.862	31.524	TargetScan Human	High (predicted)	Aup1	AUP1 lipid droplet regulating VLDL assembly factor	other
MIMAT0025580	let-7a-5p (and other miRNAs w/seed GAGGUAG)	-2.946	96.63	TarBase,TargetScan Human	Experimentally Observed,Moderate (predicted)	Aurkb	aurora kinase B	kinase
MIMAT0000668	miR-204-5p (and other miRNAs w/seed UCCCUUU)	-3.862	31.524	miRecords	Experimentally Observed	Aurkb	aurora kinase B	kinase
MIMAT0000219	miR-24-3p (and other miRNAs w/seed GGCUCAG)	-0.963	43576.4	miRecords	Experimentally Observed	Aurkb	aurora kinase B	kinase
MIMAT0017027	miR-486-3p (and other miRNAs w/seed GGGGCAG)	-2.227	44.452	TargetScan Human	High (predicted)	Aurkb	aurora kinase B	kinase
MIMAT0025580	let-7a-5p (and other miRNAs w/seed GAGGUAG)	-2.946	96.63	TargetScan Human	High (predicted)	Aven	apoptosis and caspase activation inhibitor	other
MIMAT0000248	miR-30c-5p (and other miRNAs w/seed GUAAACA)	-2.288	454.5	TargetScan Human	High (predicted)	Aven	apoptosis and caspase activation inhibitor	other
MIMAT0000219	miR-24-3p (and other miRNAs w/seed GGCUCAG)	-0.963	43576.4	TargetScan Human	High (predicted)	Avl9	AVL9 cell migration associated	other
MIMAT0000161	miR-151-3p (and other miRNAs w/seed UAGACUG)	-1.011	6740.42	TargetScan Human	High (predicted)	Avpi1	arginine vasopressin induced 1	other
MIMAT0000542	miR-34a-5p (and other miRNAs w/seed GGCAGUG)	6.754	19.619	TargetScan Human	High (predicted)	Axl	AXL receptor tyrosine kinase	kinase
MIMAT0004820	miR-744-3p (miRNAs w/seed UGUUGCC)	-1.033	19.462	TargetScan Human	High (predicted)	Azin1	antizyme inhibitor 1	enzyme
MIMAT0017260	miR-652-5p (miRNAs w/seed AACCCUA)	-1.112	13.735	TargetScan Human	High (predicted)	B2m	beta-2-microglobulin	transmembrane receptor
MIMAT0003451	miR-4276 (and other miRNAs w/seed UCAGUGA)	-1.166	106.782	TargetScan Human	High (predicted)	B3galnt1	beta-1,3-N-acetylgalactosaminyltransferase 1 (globoside blood group)	enzyme
MIMAT0000546	miR-103-3p (and other miRNAs w/seed GCAGCAU)	-1.005	5238.57	TargetScan Human	High (predicted)	B3galt4	beta-1,3-galactosyltransferase 4	enzyme
MIMAT0000136	miR-125b-5p (and other miRNAs w/seed CCCUGAG)	-4.232	27181.3	miRecords	Experimentally Observed	B3galt4	beta-1,3-galactosyltransferase 4	enzyme
MIMAT0004626	miR-18a-3p (and other miRNAs w/seed CUGCCCU)	-0.679	53.129	TargetScan Human	High (predicted)	B3galt4	beta-1,3-galactosyltransferase 4	enzyme
MIMAT0004825	miR-423-5p (and other miRNAs w/seed GAGGGGC)	-1.049	1544.57	TargetScan Human	High (predicted)	B4galnt1	beta-1,4-N-acetyl-galactosaminyltransferase 1	enzyme
MIMAT0000376	miR-298-5p (and other miRNAs w/seed GCAGAGG)	-1.109	24.267	TargetScan Human	High (predicted)	B4galt1	beta-1,4-galactosyltransferase 1	enzyme
MIMAT0000537	miR-27a-3p (and other miRNAs w/seed UCACAGU)	-2.745	1316.96	TargetScan Human	High (predicted)	B4galt3	beta-1,4-galactosyltransferase 3	enzyme
MIMAT0000582	miR-338-3p (miRNAs w/seed CCAGCAU)	-1.783	83.461	TargetScan Human	High (predicted)	B4galt3	beta-1,4-galactosyltransferase 3	enzyme
MIMAT0004825	miR-423-5p (and other miRNAs w/seed GAGGGGC)	-1.049	1544.57	TargetScan Human	High (predicted)	B4galt3	beta-1,4-galactosyltransferase 3	enzyme
MIMAT0000162	miR-148a-3p (and other miRNAs w/seed CAGUGCA)	-3.663	5324.18	TargetScan Human	High (predicted)	B4galt5	beta-1,4-galactosyltransferase 5	enzyme
MIMAT0000658	miR-210-3p (miRNAs w/seed UGUGCGU)	-2.076	215.564	TargetScan Human	High (predicted)	B4galt5	beta-1,4-galactosyltransferase 5	enzyme
MIMAT0017060	miR-221-5p (and other miRNAs w/seed CCUGGCA)	-0.507	597.632	TargetScan Human	High (predicted)	B4galt5	beta-1,4-galactosyltransferase 5	enzyme
MIMAT0003509	miR-501-3p (and other miRNAs w/seed AUGCACC)	2.308	2195.49	TargetScan Human	High (predicted)	B4galt5	beta-1,4-galactosyltransferase 5	enzyme
MIMAT0004894	miR-574-3p (miRNAs w/seed ACGCUCA)	-2.689	366.244	TargetScan Human	High (predicted)	B4galt5	beta-1,4-galactosyltransferase 5	enzyme
MIMAT0000162	miR-148a-3p (and other miRNAs w/seed CAGUGCA)	-3.663	5324.18	TargetScan Human	High (predicted)	B4galt6	beta-1,4-galactosyltransferase 6	enzyme
MIMAT0000221	miR-191-5p (and other miRNAs w/seed AACGGAA)	-1.29	34779.8	TargetScan Human	High (predicted)	B4galt6	beta-1,4-galactosyltransferase 6	enzyme
MIMAT0000582	miR-338-3p (miRNAs w/seed CCAGCAU)	-1.783	83.461	TargetScan Human	High (predicted)	B4galt6	beta-1,4-galactosyltransferase 6	enzyme
MIMAT0027991	miR-6529-3p (and other miRNAs w/seed CUGUGCC)	-1.365	945.084	TargetScan Human	High (predicted)	B9d2	B9 domain containing 2	other
MIMAT0025580	let-7a-5p (and other miRNAs w/seed GAGGUAG)	-2.946	96.63	TargetScan Human	High (predicted)	Bach1	BTB domain and CNC homolog 1	transcription regulator
MIMAT0000160	miR-150-5p (and other miRNAs w/seed CUCCCAA)	3.708	287.504	Ingenuity Expert Findings	Experimentally Observed	Bach1	BTB domain and CNC homolog 1	transcription regulator
MIMAT0000165	miR-155-5p (miRNAs w/seed UAAUGCU)	-1.78	27.826	Ingenuity Expert Findings,TarBase,TargetScan Human,miRecords	Experimentally Observed,High (predicted)	Bach1	BTB domain and CNC homolog 1	transcription regulator
MIMAT0000650	miR-17-3p (and other miRNAs w/seed CUGCAGU)	-1.112	233.268	TargetScan Human	High (predicted)	Bach1	BTB domain and CNC homolog 1	transcription regulator
MIMAT0000246	miR-122-5p (miRNAs w/seed GGAGUGU)	-0.547	2447.49	miRecords	Experimentally Observed	Bach2	BTB domain and CNC homolog 2	transcription regulator
MIMAT0000139	miR-127-3p (miRNAs w/seed CGGAUCC)	-0.945	19.859	TargetScan Human	High (predicted)	Bad	BCL2 associated agonist of cell death	other
MIMAT0004187	miR-744-5p (and other miRNAs w/seed GCGGGGC)	-0.97	1562.28	TargetScan Human	High (predicted)	Bad	BCL2 associated agonist of cell death	other
MIMAT0000653	miR-708-5p (and other miRNAs w/seed AGGAGCU)	-1.175	380.305	TargetScan Human	High (predicted)	Bag1	BCL2 associated athanogene 1	other
MIMAT0000140	miR-128-3p (and other miRNAs w/seed CACAGUG)	-1.585	2977.13	TargetScan Human	High (predicted)	Bag2	BCL2 associated athanogene 2	other
MIMAT0000151	miR-140-5p (and other miRNAs w/seed AGUGGUU)	-0.992	3992.5	TargetScan Human	High (predicted)	Bag2	BCL2 associated athanogene 2	other
MIMAT0000210	miR-181a-5p (and other miRNAs w/seed ACAUUCA)	-1.195	9231.03	TargetScan Human	High (predicted)	Bag2	BCL2 associated athanogene 2	other
MIMAT0000665	miR-223-3p (miRNAs w/seed GUCAGUU)	-2.643	57578.7	TargetScan Human	High (predicted)	Bag2	BCL2 associated athanogene 2	other
MIMAT0017056	miR-223-5p (miRNAs w/seed GUGUAUU)	-2.059	8491.27	TargetScan Human	High (predicted)	Bag2	BCL2 associated athanogene 2	other
MIMAT0000537	miR-27a-3p (and other miRNAs w/seed UCACAGU)	-2.745	1316.96	TargetScan Human	High (predicted)	Bag2	BCL2 associated athanogene 2	other
MIMAT0000533	miR-26a-5p (and other miRNAs w/seed UCAAGUA)	68348.2	55762.4	TargetScan Human	High (predicted)	Bag4	BCL2 associated athanogene 4	other
MIMAT0000139	miR-127-3p (miRNAs w/seed CGGAUCC)	-0.945	19.859	TargetScan Human	High (predicted)	Bag5	BCL2 associated athanogene 5	other
MIMAT0017027	miR-486-3p (and other miRNAs w/seed GGGGCAG)	-2.227	44.452	TargetScan Human	High (predicted)	Baiap2	BAR/IMD domain containing adaptor protein 2	kinase
MIMAT0000546	miR-103-3p (and other miRNAs w/seed GCAGCAU)	-1.005	5238.57	TargetScan Human	High (predicted)	Bak1	BCL2 antagonist/killer 1	other
MIMAT0004528	miR-125a-3p (miRNAs w/seed CAGGUGA)	-0.939	68.31	TargetScan Human	High (predicted)	Bak1	BCL2 antagonist/killer 1	other
MIMAT0004529	miR-125b-2-3p (and other miRNAs w/seed CAAGUCA)	-3.463	1567.98	Ingenuity Expert Findings	Experimentally Observed	Bak1	BCL2 antagonist/killer 1	other
MIMAT0000136	miR-125b-5p (and other miRNAs w/seed CCCUGAG)	-4.232	27181.3	Ingenuity Expert Findings,TargetScan Human,miRecords	Experimentally Observed,High (predicted)	Bak1	BCL2 antagonist/killer 1	other
MIMAT0000533	miR-26a-5p (and other miRNAs w/seed UCAAGUA)	68348.2	55762.4	Ingenuity Expert Findings,TargetScan Human	Experimentally Observed,Moderate (predicted)	Bak1	BCL2 antagonist/killer 1	other
MIMAT0000127	miR-29b-3p (and other miRNAs w/seed AGCACCA)	816.297	657.849	TargetScan Human	High (predicted)	Bak1	BCL2 antagonist/killer 1	other
MIMAT0005438	miR-30c-1-3p (and other miRNAs w/seed UGGGAGA)	-1.022	728.54	TargetScan Human	High (predicted)	Bak1	BCL2 antagonist/killer 1	other
MIMAT0000571	miR-331-3p (miRNAs w/seed CCCCUGG)	-0.898	65.787	TargetScan Human	High (predicted)	Bak1	BCL2 antagonist/killer 1	other
MIMAT0017075	miR-361-3p (miRNAs w/seed CCCCCAG)	-1.271	3328.09	TargetScan Human	High (predicted)	Bak1	BCL2 antagonist/killer 1	other
MIMAT0009408	miR-6967-5p (and other miRNAs w/seed AGGGAGG)	-0.814	44.326	TargetScan Human	High (predicted)	Bak1	BCL2 antagonist/killer 1	other
MIMAT0000386	miR-17-5p (and other miRNAs w/seed AAAGUGC)	-0.958	690.303	Ingenuity Expert Findings,TargetScan Human	Experimentally Observed,High (predicted)	Bambi	BMP and activin membrane bound inhibitor	other
MIMAT0000513	miR-19b-3p (and other miRNAs w/seed GUGCAAA)	1261.13	1160.22	TargetScan Human	High (predicted)	Bambi	BMP and activin membrane bound inhibitor	other
MIMAT0000376	miR-298-5p (and other miRNAs w/seed GCAGAGG)	-1.109	24.267	TargetScan Human	High (predicted)	Bambi	BMP and activin membrane bound inhibitor	other
MIMAT0017259	miR-505-5p (and other miRNAs w/seed GGAGCCA)	-0.502	15.975	TargetScan Human	High (predicted)	Banf1	barrier to autointegration factor 1	other
MIMAT0000571	miR-331-3p (miRNAs w/seed CCCCUGG)	-0.898	65.787	TargetScan Human	High (predicted)	Banp	BTG3 associated nuclear protein	other
MIMAT0000586	miR-340-3p (and other miRNAs w/seed CCGUCUC)	-0.985	57.098	TargetScan Human	High (predicted)	Banp	BTG3 associated nuclear protein	other
MIMAT0004750	miR-425-5p (and other miRNAs w/seed AUGACAC)	-1.187	3068.98	TargetScan Human	High (predicted)	Banp	BTG3 associated nuclear protein	other
MIMAT0000136	miR-125b-5p (and other miRNAs w/seed CCCUGAG)	-4.232	27181.3	TargetScan Human	High (predicted)	Bap1	BRCA1 associated protein 1	peptidase
MIMAT0000519	miR-141-3p (and other miRNAs w/seed AACACUG)	-5.32	182.234	miRecords	Experimentally Observed	Bap1	BRCA1 associated protein 1	peptidase
MIMAT0016996	miR-185-3p (and other miRNAs w/seed GGGGCUG)	-0.799	29.47	TargetScan Human	High (predicted)	Bap1	BRCA1 associated protein 1	peptidase
MIMAT0000233	miR-200b-3p (and other miRNAs w/seed AAUACUG)	-3.814	1042.65	TargetScan Human,miRecords	Experimentally Observed,Moderate (predicted)	Bap1	BRCA1 associated protein 1	peptidase
MIMAT0000376	miR-298-5p (and other miRNAs w/seed GCAGAGG)	-1.109	24.267	TargetScan Human	High (predicted)	Bap1	BRCA1 associated protein 1	peptidase
MIMAT0004825	miR-423-5p (and other miRNAs w/seed GAGGGGC)	-1.049	1544.57	TargetScan Human	High (predicted)	Bap1	BRCA1 associated protein 1	peptidase
MIMAT0000214	miR-185-5p (and other miRNAs w/seed GGAGAGA)	-1.038	5180.95	TargetScan Human	High (predicted)	Basp1	brain abundant membrane attached signal protein 1	transcription regulator
MIMAT0027991	miR-6529-3p (and other miRNAs w/seed CUGUGCC)	-1.365	945.084	TargetScan Human	High (predicted)	Batf	basic leucine zipper ATF-like transcription factor	transcription regulator
MIMAT0000531	miR-22-3p (miRNAs w/seed AGCUGCC)	-0.929	83832.4	TargetScan Human	High (predicted)	Batf3	basic leucine zipper ATF-like transcription factor 3	transcription regulator
MIMAT0004529	miR-125b-2-3p (and other miRNAs w/seed CAAGUCA)	-3.463	1567.98	Ingenuity Expert Findings	Experimentally Observed	Bax	BCL2 associated X, apoptosis regulator	transporter
MIMAT0000140	miR-128-3p (and other miRNAs w/seed CACAGUG)	-1.585	2977.13	TargetScan Human	High (predicted)	Bax	BCL2 associated X, apoptosis regulator	transporter
MIMAT0014805	miR-1843a-5p (and other miRNAs w/seed AUGGAGG)	-1.669	1543.59	TargetScan Human	High (predicted)	Bax	BCL2 associated X, apoptosis regulator	transporter
MIMAT0017073	miR-194-3p (and other miRNAs w/seed CAGUGGG)	-0.756	152.084	TargetScan Human	High (predicted)	Bax	BCL2 associated X, apoptosis regulator	transporter
MIMAT0000219	miR-24-3p (and other miRNAs w/seed GGCUCAG)	-0.963	43576.4	Ingenuity Expert Findings	Experimentally Observed	Bax	BCL2 associated X, apoptosis regulator	transporter
MIMAT0000537	miR-27a-3p (and other miRNAs w/seed UCACAGU)	-2.745	1316.96	Ingenuity Expert Findings	Experimentally Observed	Bax	BCL2 associated X, apoptosis regulator	transporter
MIMAT0000374	miR-296-5p (miRNAs w/seed GGGCCCC)	-1.566	20.739	miRecords	Experimentally Observed	Bax	BCL2 associated X, apoptosis regulator	transporter
MIMAT0000711	miR-365-3p (and other miRNAs w/seed AAUGCCC)	-3.659	236.911	TargetScan Human	High (predicted)	Bax	BCL2 associated X, apoptosis regulator	transporter
MIMAT0000155	miR-142-3p (and other miRNAs w/seed GUAGUGU)	-1.006	5326.72	TargetScan Human	High (predicted)	Baz1a	bromodomain adjacent to zinc finger domain 1A	other
MIMAT0004629	miR-22-5p (and other miRNAs w/seed GUUCUUC)	-0.931	677.554	TargetScan Human	High (predicted)	Baz1b	bromodomain adjacent to zinc finger domain 1B	transcription regulator
MIMAT0000131	miR-100-5p (and other miRNAs w/seed ACCCGUA)	-4.295	1.1443e+06	TargetScan Human	High (predicted)	Baz2a	bromodomain adjacent to zinc finger domain 2A	transcription regulator
MIMAT0000214	miR-185-5p (and other miRNAs w/seed GGAGAGA)	-1.038	5180.95	TargetScan Human	High (predicted)	Baz2a	bromodomain adjacent to zinc finger domain 2A	transcription regulator
MIMAT0000140	miR-128-3p (and other miRNAs w/seed CACAGUG)	-1.585	2977.13	TargetScan Human	High (predicted)	Baz2b	bromodomain adjacent to zinc finger domain 2B	other
MIMAT0000159	miR-149-5p (miRNAs w/seed CUGGCUC)	-2.859	21.305	TargetScan Human	High (predicted)	Bbc3	BCL2 binding component 3	other
MIMAT0016996	miR-185-3p (and other miRNAs w/seed GGGGCUG)	-0.799	29.47	TargetScan Human	High (predicted)	Bbc3	BCL2 binding component 3	other
MIMAT0000669	miR-221-3p (and other miRNAs w/seed GCUACAU)	2.229	7342.21	Ingenuity Expert Findings,TargetScan Human	Experimentally Observed,Moderate (predicted)	Bbc3	BCL2 binding component 3	other
MIMAT0000219	miR-24-3p (and other miRNAs w/seed GGCUCAG)	-0.963	43576.4	Ingenuity Expert Findings,TargetScan Human	Experimentally Observed,High (predicted)	Bbc3	BCL2 binding component 3	other
MIMAT0000537	miR-27a-3p (and other miRNAs w/seed UCACAGU)	-2.745	1316.96	Ingenuity Expert Findings,TargetScan Human	Experimentally Observed,Moderate (predicted)	Bbc3	BCL2 binding component 3	other
MIMAT0000374	miR-296-5p (miRNAs w/seed GGGCCCC)	-1.566	20.739	TargetScan Human	High (predicted)	Bbc3	BCL2 binding component 3	other
MIMAT0004631	miR-29a-5p (miRNAs w/seed CUGAUUU)	-2.933	30.151	TargetScan Human	High (predicted)	Bbc3	BCL2 binding component 3	other
MIMAT0003188	miR-503-5p (miRNAs w/seed AGCAGCG)	3.511	81.407	TargetScan Human	High (predicted)	Bbc3	BCL2 binding component 3	other
MIMAT0000386	miR-17-5p (and other miRNAs w/seed AAAGUGC)	-0.958	690.303	TargetScan Human	High (predicted)	Bbip1	BBSome interacting protein 1	other
MIMAT0017073	miR-194-3p (and other miRNAs w/seed CAGUGGG)	-0.756	152.084	TargetScan Human	High (predicted)	Bbip1	BBSome interacting protein 1	other
MIMAT0000220	miR-190a-5p (and other miRNAs w/seed GAUAUGU)	-2.909	97.539	TargetScan Human	High (predicted)	Bbs4	Bardet-Biedl syndrome 4	other
MIMAT0017027	miR-486-3p (and other miRNAs w/seed GGGGCAG)	-2.227	44.452	TargetScan Human	High (predicted)	Bbs4	Bardet-Biedl syndrome 4	other
MIMAT0017060	miR-221-5p (and other miRNAs w/seed CCUGGCA)	-0.507	597.632	TargetScan Human	High (predicted)	Bbs9	Bardet-Biedl syndrome 9	other
MIMAT0000528	miR-18a-5p (and other miRNAs w/seed AAGGUGC)	-0.681	110.48	TargetScan Human	High (predicted)	Bbx	BBX high mobility group box domain containing	transcription regulator
MIMAT0000142	miR-9-5p (and other miRNAs w/seed CUUUGGU)	63.467	38.57	TargetScan Human	High (predicted)	Bbx	BBX high mobility group box domain containing	transcription regulator
MIMAT0000229	miR-199a-5p (and other miRNAs w/seed CCAGUGU)	-1.534	22.226	TargetScan Human	High (predicted)	Bcam	basal cell adhesion molecule (Lutheran blood group)	transmembrane receptor
MIMAT0000556	miR-324-3p (and other miRNAs w/seed CACUGCC)	-0.862	30.391	TargetScan Human	High (predicted)	Bcap29	B cell receptor associated protein 29	transporter
MIMAT0003512	miR-450a-1-3p (and other miRNAs w/seed UUGGGAA)	4.401	13.495	TargetScan Human	High (predicted)	Bcap29	B cell receptor associated protein 29	transporter
MIMAT0004684	miR-329-3p (and other miRNAs w/seed ACACACC)	-0.783	534.3	TargetScan Human	High (predicted)	Bcap31	B cell receptor associated protein 31	transporter
MIMAT0000230	miR-199a-3p (and other miRNAs w/seed CAGUAGU)	-0.977	18626.2	TargetScan Human	High (predicted)	Bcar3	BCAR3 adaptor protein, NSP family member	other
MIMAT0000152	miR-140-3p (and other miRNAs w/seed ACCACAG)	-1.212	23653.5	TargetScan Human	High (predicted)	Bcas2	BCAS2 pre-mRNA processing factor	other
MIMAT0004750	miR-425-5p (and other miRNAs w/seed AUGACAC)	-1.187	3068.98	TargetScan Human	High (predicted)	Bcas2	BCAS2 pre-mRNA processing factor	other
MIMAT0003512	miR-450a-1-3p (and other miRNAs w/seed UUGGGAA)	4.401	13.495	TargetScan Human	High (predicted)	Bcas2	BCAS2 pre-mRNA processing factor	other
MIMAT0014943	miR-486-5p (and other miRNAs w/seed CCUGUAC)	-1.156	337.412	TargetScan Human	High (predicted)	Bcas2	BCAS2 pre-mRNA processing factor	other
MIMAT0000139	miR-127-3p (miRNAs w/seed CGGAUCC)	-0.945	19.859	TargetScan Human	High (predicted)	Bcas3	BCAS3 microtubule associated cell migration factor	other
MIMAT0016996	miR-185-3p (and other miRNAs w/seed GGGGCUG)	-0.799	29.47	TargetScan Human	High (predicted)	Bcas3	BCAS3 microtubule associated cell migration factor	other
MIMAT0000546	miR-103-3p (and other miRNAs w/seed GCAGCAU)	-1.005	5238.57	TargetScan Human	High (predicted)	Bcat2	branched chain amino acid transaminase 2	enzyme
MIMAT0004528	miR-125a-3p (miRNAs w/seed CAGGUGA)	-0.939	68.31	TargetScan Human	High (predicted)	Bcat2	branched chain amino acid transaminase 2	enzyme
MIMAT0009408	miR-6967-5p (and other miRNAs w/seed AGGGAGG)	-0.814	44.326	TargetScan Human	High (predicted)	Bcat2	branched chain amino acid transaminase 2	enzyme
MIMAT0000539	miR-92a-3p (and other miRNAs w/seed AUUGCAC)	-1.479	21994.1	TargetScan Human	High (predicted)	Bcat2	branched chain amino acid transaminase 2	enzyme
MIMAT0004624	miR-15a-3p (miRNAs w/seed AGGCCAU)	-0.891	51.341	TargetScan Human	High (predicted)	Bcdin3d	BCDIN3 domain containing RNA methyltransferase	enzyme
MIMAT0003485	miR-455-5p (and other miRNAs w/seed AUGUGCC)	-1.35	24.948	TargetScan Human	High (predicted)	Bcdin3d	BCDIN3 domain containing RNA methyltransferase	enzyme
MIMAT0016996	miR-185-3p (and other miRNAs w/seed GGGGCUG)	-0.799	29.47	TargetScan Human	High (predicted)	Bckdha	branched chain keto acid dehydrogenase E1 subunit alpha	enzyme
MIMAT0004524	miR-30b-3p (and other miRNAs w/seed UGGGAUG)	-1.176	382.828	TargetScan Human	High (predicted)	Bckdhb	branched chain keto acid dehydrogenase E1 subunit beta	enzyme
MIMAT0004825	miR-423-5p (and other miRNAs w/seed GAGGGGC)	-1.049	1544.57	TargetScan Human	High (predicted)	Bckdhb	branched chain keto acid dehydrogenase E1 subunit beta	enzyme
MIMAT0000246	miR-122-5p (miRNAs w/seed GGAGUGU)	-0.547	2447.49	TarBase,miRecords	Experimentally Observed	Bckdk	branched chain keto acid dehydrogenase kinase	kinase
MIMAT0000211	miR-182-5p (and other miRNAs w/seed UUGGCAA)	-2.538	372.131	TargetScan Human	High (predicted)	Bcl10	BCL10 immune signaling adaptor	transcription regulator
MIMAT0000152	miR-140-3p (and other miRNAs w/seed ACCACAG)	-1.212	23653.5	TargetScan Human	High (predicted)	Bcl2	BCL2 apoptosis regulator	transporter
MIMAT0000247	miR-143-3p (and other miRNAs w/seed GAGAUGA)	2.738	90.735	Ingenuity Expert Findings,TargetScan Human	Experimentally Observed,Moderate (predicted)	Bcl2	BCL2 apoptosis regulator	transporter
MIMAT0004624	miR-15a-3p (miRNAs w/seed AGGCCAU)	-0.891	51.341	TargetScan Human	High (predicted)	Bcl2	BCL2 apoptosis regulator	transporter
MIMAT0000548	miR-16-5p (and other miRNAs w/seed AGCAGCA)	3.477	119.651	Ingenuity Expert Findings,TarBase,TargetScan Human,miRecords	Experimentally Observed,Moderate (predicted)	Bcl2	BCL2 apoptosis regulator	transporter
MIMAT0000386	miR-17-5p (and other miRNAs w/seed AAAGUGC)	-0.958	690.303	miRecords	Experimentally Observed	Bcl2	BCL2 apoptosis regulator	transporter
MIMAT0000210	miR-181a-5p (and other miRNAs w/seed ACAUUCA)	-1.195	9231.03	Ingenuity Expert Findings,TarBase,TargetScan Human,miRecords	Experimentally Observed,Moderate (predicted)	Bcl2	BCL2 apoptosis regulator	transporter
MIMAT0000374	miR-296-5p (miRNAs w/seed GGGCCCC)	-1.566	20.739	TargetScan Human,miRecords	Experimentally Observed,Moderate (predicted)	Bcl2	BCL2 apoptosis regulator	transporter
MIMAT0000542	miR-34a-5p (and other miRNAs w/seed GGCAGUG)	6.754	19.619	Ingenuity Expert Findings,TargetScan Human,miRecords	Experimentally Observed,Moderate (predicted)	Bcl2	BCL2 apoptosis regulator	transporter
MIMAT0025580	let-7a-5p (and other miRNAs w/seed GAGGUAG)	-2.946	96.63	Ingenuity Expert Findings,TargetScan Human	Experimentally Observed,Moderate (predicted)	Bcl2l1	BCL2 like 1	other
MIMAT0000155	miR-142-3p (and other miRNAs w/seed GUAGUGU)	-1.006	5326.72	Ingenuity Expert Findings	Experimentally Observed	Bcl2l1	BCL2 like 1	other
MIMAT0000213	miR-184 (and other miRNAs w/seed GGACGGA)	4.532	41.832	TargetScan Human	High (predicted)	Bcl2l1	BCL2 like 1	other
MIMAT0004653	miR-342-5p (and other miRNAs w/seed GGGGUGC)	-0.557	26.905	TargetScan Human	High (predicted)	Bcl2l1	BCL2 like 1	other
MIMAT0017027	miR-486-3p (and other miRNAs w/seed GGGGCAG)	-2.227	44.452	TargetScan Human	High (predicted)	Bcl2l1	BCL2 like 1	other
MIMAT0009408	miR-6967-5p (and other miRNAs w/seed AGGGAGG)	-0.814	44.326	TargetScan Human	High (predicted)	Bcl2l1	BCL2 like 1	other
MIMAT0000159	miR-149-5p (miRNAs w/seed CUGGCUC)	-2.859	21.305	TargetScan Human	High (predicted)	Bcl2l11	BCL2 like 11	other
MIMAT0000386	miR-17-5p (and other miRNAs w/seed AAAGUGC)	-0.958	690.303	Ingenuity Expert Findings,miRecords	Experimentally Observed	Bcl2l11	BCL2 like 11	other
MIMAT0004626	miR-18a-3p (and other miRNAs w/seed CUGCCCU)	-0.679	53.129	TargetScan Human	High (predicted)	Bcl2l11	BCL2 like 11	other
MIMAT0000528	miR-18a-5p (and other miRNAs w/seed AAGGUGC)	-0.681	110.48	Ingenuity Expert Findings,miRecords	Experimentally Observed	Bcl2l11	BCL2 like 11	other
MIMAT0004544	miR-193a-5p (miRNAs w/seed GGGUCUU)	-2.672	64.414	TargetScan Human	High (predicted)	Bcl2l11	BCL2 like 11	other
MIMAT0000513	miR-19b-3p (and other miRNAs w/seed GUGCAAA)	1261.13	1160.22	miRecords	Experimentally Observed	Bcl2l11	BCL2 like 11	other
MIMAT0000669	miR-221-3p (and other miRNAs w/seed GCUACAU)	2.229	7342.21	Ingenuity Expert Findings,miRecords	Experimentally Observed	Bcl2l11	BCL2 like 11	other
MIMAT0000219	miR-24-3p (and other miRNAs w/seed GGCUCAG)	-0.963	43576.4	TargetScan Human	High (predicted)	Bcl2l11	BCL2 like 11	other
MIMAT0000539	miR-92a-3p (and other miRNAs w/seed AUUGCAC)	-1.479	21994.1	Ingenuity Expert Findings,TargetScan Human,miRecords	Experimentally Observed,Moderate (predicted)	Bcl2l11	BCL2 like 11	other
MIMAT0004636	miR-93-3p (miRNAs w/seed CUGCUGA)	-1.035	56.971	TargetScan Human	High (predicted)	Bcl2l11	BCL2 like 11	other
MIMAT0000650	miR-17-3p (and other miRNAs w/seed CUGCAGU)	-1.112	233.268	TargetScan Human	High (predicted)	Bcl2l13	BCL2 like 13	other
MIMAT0000211	miR-182-5p (and other miRNAs w/seed UUGGCAA)	-2.538	372.131	TargetScan Human	High (predicted)	Bcl2l13	BCL2 like 13	other
MIMAT0000230	miR-199a-3p (and other miRNAs w/seed CAGUAGU)	-0.977	18626.2	TargetScan Human	High (predicted)	Bcl2l13	BCL2 like 13	other
MIMAT0017060	miR-221-5p (and other miRNAs w/seed CCUGGCA)	-0.507	597.632	TargetScan Human	High (predicted)	Bcl2l13	BCL2 like 13	other
MIMAT0017061	miR-222-5p (miRNAs w/seed UCAGUAG)	2.022	27.585	TargetScan Human	High (predicted)	Bcl2l13	BCL2 like 13	other
MIMAT0004642	miR-330-5p (and other miRNAs w/seed CUCUGGG)	-1.725	17.336	TargetScan Human	High (predicted)	Bcl2l13	BCL2 like 13	other
MIMAT0004653	miR-342-5p (and other miRNAs w/seed GGGGUGC)	-0.557	26.905	TargetScan Human	High (predicted)	Bcl2l13	BCL2 like 13	other
MIMAT0000542	miR-34a-5p (and other miRNAs w/seed GGCAGUG)	6.754	19.619	TargetScan Human	High (predicted)	Bcl2l13	BCL2 like 13	other
MIMAT0003451	miR-4276 (and other miRNAs w/seed UCAGUGA)	-1.166	106.782	TargetScan Human	High (predicted)	Bcl2l13	BCL2 like 13	other
MIMAT0000246	miR-122-5p (miRNAs w/seed GGAGUGU)	-0.547	2447.49	miRecords	Experimentally Observed	Bcl2l2	BCL2 like 2	other
MIMAT0000548	miR-16-5p (and other miRNAs w/seed AGCAGCA)	3.477	119.651	Ingenuity Expert Findings,TargetScan Human,miRecords	Experimentally Observed,High (predicted)	Bcl2l2	BCL2 like 2	other
MIMAT0004630	miR-26b-3p (and other miRNAs w/seed CUGUUCU)	-1.266	80.088	TargetScan Human	High (predicted)	Bcl2l2	BCL2 like 2	other
MIMAT0000537	miR-27a-3p (and other miRNAs w/seed UCACAGU)	-2.745	1316.96	TargetScan Human	High (predicted)	Bcl3	BCL3 transcription coactivator	transcription regulator
MIMAT0000139	miR-127-3p (miRNAs w/seed CGGAUCC)	-0.945	19.859	miRecords	Experimentally Observed	Bcl6	BCL6 transcription repressor	transcription regulator
MIMAT0004662	miR-139-3p (miRNAs w/seed GGAGACG)	-1.27	2048.22	TargetScan Human	High (predicted)	Bcl6	BCL6 transcription repressor	transcription regulator
MIMAT0004524	miR-30b-3p (and other miRNAs w/seed UGGGAUG)	-1.176	382.828	TargetScan Human	High (predicted)	Bcl6	BCL6 transcription repressor	transcription regulator
MIMAT0000248	miR-30c-5p (and other miRNAs w/seed GUAAACA)	-2.288	454.5	Ingenuity Expert Findings	Experimentally Observed	Bcl6	BCL6 transcription repressor	transcription regulator
MIMAT0000584	miR-339-5p (and other miRNAs w/seed CCCUGUC)	-1.065	3731.32	Ingenuity Expert Findings,TargetScan Human	Experimentally Observed,Moderate (predicted)	Bcl6	BCL6 transcription repressor	transcription regulator
MIMAT0025580	let-7a-5p (and other miRNAs w/seed GAGGUAG)	-2.946	96.63	TargetScan Human,miRecords	Experimentally Observed,Moderate (predicted)	Bcl7a	BAF chromatin remodeling complex subunit BCL7A	other
MIMAT0017027	miR-486-3p (and other miRNAs w/seed GGGGCAG)	-2.227	44.452	TargetScan Human	High (predicted)	Bcl7a	BAF chromatin remodeling complex subunit BCL7A	other
MIMAT0004653	miR-342-5p (and other miRNAs w/seed GGGGUGC)	-0.557	26.905	TargetScan Human	High (predicted)	Bcl7b	BAF chromatin remodeling complex subunit BCL7B	other
MIMAT0017027	miR-486-3p (and other miRNAs w/seed GGGGCAG)	-2.227	44.452	TargetScan Human	High (predicted)	Bcl7b	BAF chromatin remodeling complex subunit BCL7B	other
MIMAT0004544	miR-193a-5p (miRNAs w/seed GGGUCUU)	-2.672	64.414	TargetScan Human	High (predicted)	Bcl7c	BAF chromatin remodeling complex subunit BCL7C	other
MIMAT0000374	miR-296-5p (miRNAs w/seed GGGCCCC)	-1.566	20.739	TargetScan Human	High (predicted)	Bcl7c	BAF chromatin remodeling complex subunit BCL7C	other
MIMAT0000374	miR-296-5p (miRNAs w/seed GGGCCCC)	-1.566	20.739	TargetScan Human	High (predicted)	Bcl9l	BCL9 like	other
MIMAT0004825	miR-423-5p (and other miRNAs w/seed GAGGGGC)	-1.049	1544.57	TargetScan Human	High (predicted)	Bcl9l	BCL9 like	other
MIMAT0000155	miR-142-3p (and other miRNAs w/seed GUAGUGU)	-1.006	5326.72	Ingenuity Expert Findings,TargetScan Human	Experimentally Observed,Moderate (predicted)	Bclaf1	BCL2 associated transcription factor 1	transcription regulator
MIMAT0003508	miR-501-5p (miRNAs w/seed AUCCUUU)	-0.543	15.975	TargetScan Human	High (predicted)	Bdp1	B double prime 1, subunit of RNA polymerase III transcription initiation factor IIIB	transcription regulator
MIMAT0000133	miR-101-3p (and other miRNAs w/seed ACAGUAC)	-1.691	12902.9	TargetScan Human	High (predicted)	Bean1	brain expressed associated with NEDD4 1	other
MIMAT0000669	miR-221-3p (and other miRNAs w/seed GCUACAU)	2.229	7342.21	TargetScan Human	High (predicted)	Bean1	brain expressed associated with NEDD4 1	other
MIMAT0017075	miR-361-3p (miRNAs w/seed CCCCCAG)	-1.271	3328.09	TargetScan Human	High (predicted)	Bean1	brain expressed associated with NEDD4 1	other
MIMAT0000248	miR-30c-5p (and other miRNAs w/seed GUAAACA)	-2.288	454.5	TargetScan Human,miRecords	Experimentally Observed,High (predicted)	Becn1	beclin 1	other
MIMAT0017040	miR-519a-3p (and other miRNAs w/seed AAGUGCA)	-0.723	86.086	TargetScan Human	High (predicted)	Becn1	beclin 1	other
MIMAT0000210	miR-181a-5p (and other miRNAs w/seed ACAUUCA)	-1.195	9231.03	TargetScan Human	High (predicted)	Bend3	BEN domain containing 3	other
MIMAT0004825	miR-423-5p (and other miRNAs w/seed GAGGGGC)	-1.049	1544.57	TargetScan Human	High (predicted)	Bend3	BEN domain containing 3	other
MIMAT0025580	let-7a-5p (and other miRNAs w/seed GAGGUAG)	-2.946	96.63	TargetScan Human	High (predicted)	Bend4	BEN domain containing 4	other
MIMAT0000140	miR-128-3p (and other miRNAs w/seed CACAGUG)	-1.585	2977.13	TargetScan Human	High (predicted)	Bend4	BEN domain containing 4	other
MIMAT0000513	miR-19b-3p (and other miRNAs w/seed GUGCAAA)	1261.13	1160.22	TargetScan Human	High (predicted)	Bend4	BEN domain containing 4	other
MIMAT0000533	miR-26a-5p (and other miRNAs w/seed UCAAGUA)	68348.2	55762.4	TargetScan Human	High (predicted)	Bend4	BEN domain containing 4	other
MIMAT0003151	miR-378a-3p (and other miRNAs w/seed CUGGACU)	-0.726	13461.7	TargetScan Human	High (predicted)	Bend4	BEN domain containing 4	other
MIMAT0004869	miR-421-3p (and other miRNAs w/seed UCAACAG)	-0.704	62.174	TargetScan Human	High (predicted)	Bend4	BEN domain containing 4	other
MIMAT0004622	let-7c-1-3p (and other miRNAs w/seed UGUACAA)	-3.007	228.023	TargetScan Human	High (predicted)	Bend6	BEN domain containing 6	transcription regulator
MIMAT0004536	miR-151-5p (and other miRNAs w/seed CGAGGAG)	-1.184	916.724	TargetScan Human	High (predicted)	Bend6	BEN domain containing 6	transcription regulator
MIMAT0027723	miR-4705 (and other miRNAs w/seed CAAUCAC)	-2.375	14.657	TargetScan Human	High (predicted)	Bend6	BEN domain containing 6	transcription regulator
MIMAT0000156	miR-144-3p (miRNAs w/seed ACAGUAU)	-0.67	23.828	TargetScan Human	High (predicted)	Bet1	Bet1 golgi vesicular membrane trafficking protein	transporter
MIMAT0000165	miR-155-5p (miRNAs w/seed UAAUGCU)	-1.78	27.826	TarBase,TargetScan Human	Experimentally Observed,Moderate (predicted)	Bet1	Bet1 golgi vesicular membrane trafficking protein	transporter
MIMAT0004781	miR-532-3p (miRNAs w/seed CUCCCAC)	-0.705	262.099	TargetScan Human	High (predicted)	Bet1	Bet1 golgi vesicular membrane trafficking protein	transporter
MIMAT0000159	miR-149-5p (miRNAs w/seed CUGGCUC)	-2.859	21.305	TargetScan Human	High (predicted)	Bet1l	Bet1 golgi vesicular membrane trafficking protein like	transporter
MIMAT0014805	miR-1843a-5p (and other miRNAs w/seed AUGGAGG)	-1.669	1543.59	TargetScan Human	High (predicted)	Bet1l	Bet1 golgi vesicular membrane trafficking protein like	transporter
MIMAT0016996	miR-185-3p (and other miRNAs w/seed GGGGCUG)	-0.799	29.47	TargetScan Human	High (predicted)	Bet1l	Bet1 golgi vesicular membrane trafficking protein like	transporter
MIMAT0000139	miR-127-3p (miRNAs w/seed CGGAUCC)	-0.945	19.859	TargetScan Human	High (predicted)	Bfar	bifunctional apoptosis regulator	enzyme
MIMAT0000706	miR-362-5p (and other miRNAs w/seed AUCCUUG)	2.365	664.877	TargetScan Human	High (predicted)	Bfar	bifunctional apoptosis regulator	enzyme
MIMAT0003485	miR-455-5p (and other miRNAs w/seed AUGUGCC)	-1.35	24.948	TargetScan Human	High (predicted)	Bfar	bifunctional apoptosis regulator	enzyme
MIMAT0017066	miR-92a-1-5p (miRNAs w/seed GGUUGGG)	-0.875	38.316	TargetScan Human	High (predicted)	Bfar	bifunctional apoptosis regulator	enzyme
MIMAT0000546	miR-103-3p (and other miRNAs w/seed GCAGCAU)	-1.005	5238.57	TargetScan Human	High (predicted)	Bhlhe40	basic helix-loop-helix family member e40	transcription regulator
MIMAT0000210	miR-181a-5p (and other miRNAs w/seed ACAUUCA)	-1.195	9231.03	TargetScan Human	High (predicted)	Bhlhe40	basic helix-loop-helix family member e40	transcription regulator
MIMAT0004642	miR-330-5p (and other miRNAs w/seed CUCUGGG)	-1.725	17.336	TargetScan Human	High (predicted)	Bhlhe40	basic helix-loop-helix family member e40	transcription regulator
MIMAT0000533	miR-26a-5p (and other miRNAs w/seed UCAAGUA)	68348.2	55762.4	TargetScan Human	High (predicted)	Bid	BH3 interacting domain death agonist	other
MIMAT0000668	miR-204-5p (and other miRNAs w/seed UCCCUUU)	-3.862	31.524	TargetScan Human	High (predicted)	Bin1	bridging integrator 1	other
MIMAT0000374	miR-296-5p (miRNAs w/seed GGGCCCC)	-1.566	20.739	TargetScan Human	High (predicted)	Bin1	bridging integrator 1	other
MIMAT0004187	miR-744-5p (and other miRNAs w/seed GCGGGGC)	-0.97	1562.28	TargetScan Human	High (predicted)	Bin1	bridging integrator 1	other
MIMAT0025580	let-7a-5p (and other miRNAs w/seed GAGGUAG)	-2.946	96.63	TargetScan Human	High (predicted)	Bin3	bridging integrator 3	other
MIMAT0016996	miR-185-3p (and other miRNAs w/seed GGGGCUG)	-0.799	29.47	TargetScan Human	High (predicted)	Bin3	bridging integrator 3	other
MIMAT0004544	miR-193a-5p (miRNAs w/seed GGGUCUU)	-2.672	64.414	TargetScan Human	High (predicted)	Bin3	bridging integrator 3	other
MIMAT0000668	miR-204-5p (and other miRNAs w/seed UCCCUUU)	-3.862	31.524	TargetScan Human	High (predicted)	Birc2	baculoviral IAP repeat containing 2	enzyme
MIMAT0000528	miR-18a-5p (and other miRNAs w/seed AAGGUGC)	-0.681	110.48	TargetScan Human	High (predicted)	Bivm	basic, immunoglobulin-like variable motif containing	other
MIMAT0000517	miR-192-5p (and other miRNAs w/seed UGACCUA)	-1.025	35826	TargetScan Human	High (predicted)	Blcap	BLCAP apoptosis inducing factor	other
MIMAT0000532	miR-23a-3p (and other miRNAs w/seed UCACAUU)	-0.954	26835.3	TargetScan Human	High (predicted)	Blcap	BLCAP apoptosis inducing factor	other
MIMAT0000158	miR-146a-5p (and other miRNAs w/seed GAGAACU)	2.747	6273.45	miRecords	Experimentally Observed	Blmh	bleomycin hydrolase	peptidase
MIMAT0000127	miR-29b-3p (and other miRNAs w/seed AGCACCA)	816.297	657.849	TargetScan Human	High (predicted)	Blmh	bleomycin hydrolase	peptidase
MIMAT0003512	miR-450a-1-3p (and other miRNAs w/seed UUGGGAA)	4.401	13.495	TargetScan Human	High (predicted)	Blnk	B cell linker	other
MIMAT0004662	miR-139-3p (miRNAs w/seed GGAGACG)	-1.27	2048.22	TargetScan Human	High (predicted)	Bloc1s3	biogenesis of lysosomal organelles complex 1 subunit 3	transporter
MIMAT0000219	miR-24-3p (and other miRNAs w/seed GGCUCAG)	-0.963	43576.4	TargetScan Human	High (predicted)	Bloc1s3	biogenesis of lysosomal organelles complex 1 subunit 3	transporter
MIMAT0005438	miR-30c-1-3p (and other miRNAs w/seed UGGGAGA)	-1.022	728.54	TargetScan Human	High (predicted)	Bloc1s3	biogenesis of lysosomal organelles complex 1 subunit 3	transporter
MIMAT0000584	miR-339-5p (and other miRNAs w/seed CCCUGUC)	-1.065	3731.32	TargetScan Human	High (predicted)	Bloc1s3	biogenesis of lysosomal organelles complex 1 subunit 3	transporter
MIMAT0017259	miR-505-5p (and other miRNAs w/seed GGAGCCA)	-0.502	15.975	TargetScan Human	High (predicted)	Bloc1s3	biogenesis of lysosomal organelles complex 1 subunit 3	transporter
MIMAT0004187	miR-744-5p (and other miRNAs w/seed GCGGGGC)	-0.97	1562.28	TargetScan Human	High (predicted)	Bloc1s3	biogenesis of lysosomal organelles complex 1 subunit 3	transporter
MIMAT0000136	miR-125b-5p (and other miRNAs w/seed CCCUGAG)	-4.232	27181.3	TargetScan Human	High (predicted)	Blzf1	basic leucine zipper nuclear factor 1	transcription regulator
MIMAT0000387	miR-130a-3p (and other miRNAs w/seed AGUGCAA)	-3.12	63.222	TargetScan Human	High (predicted)	Blzf1	basic leucine zipper nuclear factor 1	transcription regulator
MIMAT0004522	miR-27b-5p (miRNAs w/seed GAGCUUA)	-0.698	19.42	TargetScan Human	High (predicted)	Blzf1	basic leucine zipper nuclear factor 1	transcription regulator
MIMAT0004529	miR-125b-2-3p (and other miRNAs w/seed CAAGUCA)	-3.463	1567.98	Ingenuity Expert Findings	Experimentally Observed	Bmf	Bcl2 modifying factor	other
MIMAT0000136	miR-125b-5p (and other miRNAs w/seed CCCUGAG)	-4.232	27181.3	TargetScan Human,miRecords	Experimentally Observed,High (predicted)	Bmf	Bcl2 modifying factor	other
MIMAT0000669	miR-221-3p (and other miRNAs w/seed GCUACAU)	2.229	7342.21	TargetScan Human,miRecords	Experimentally Observed,Moderate (predicted)	Bmf	Bcl2 modifying factor	other
MIMAT0000374	miR-296-5p (miRNAs w/seed GGGCCCC)	-1.566	20.739	TargetScan Human	High (predicted)	Bmf	Bcl2 modifying factor	other
MIMAT0000127	miR-29b-3p (and other miRNAs w/seed AGCACCA)	816.297	657.849	TargetScan Human	High (predicted)	Bmf	Bcl2 modifying factor	other
MIMAT0004825	miR-423-5p (and other miRNAs w/seed GAGGGGC)	-1.049	1544.57	TargetScan Human	High (predicted)	Bmf	Bcl2 modifying factor	other
MIMAT0000140	miR-128-3p (and other miRNAs w/seed CACAGUG)	-1.585	2977.13	TargetScan Human,miRecords	Experimentally Observed,Moderate (predicted)	Bmi1	BMI1 proto-oncogene, polycomb ring finger	transcription regulator
MIMAT0000548	miR-16-5p (and other miRNAs w/seed AGCAGCA)	3.477	119.651	miRecords	Experimentally Observed	Bmi1	BMI1 proto-oncogene, polycomb ring finger	transcription regulator
MIMAT0000663	miR-218-5p (and other miRNAs w/seed UGUGCUU)	-6.207	280.821	Ingenuity Expert Findings,TargetScan Human	Experimentally Observed,High (predicted)	Bmi1	BMI1 proto-oncogene, polycomb ring finger	transcription regulator
MIMAT0004647	miR-338-5p (miRNAs w/seed ACAAUAU)	-1.032	469.438	TargetScan Human	High (predicted)	Bmi1	BMI1 proto-oncogene, polycomb ring finger	transcription regulator
MIMAT0003151	miR-378a-3p (and other miRNAs w/seed CUGGACU)	-0.726	13461.7	TargetScan Human	High (predicted)	Bmp2	bone morphogenetic protein 2	growth factor
MIMAT0025580	let-7a-5p (and other miRNAs w/seed GAGGUAG)	-2.946	96.63	miRecords	Experimentally Observed	Bmp2k	BMP2 inducible kinase	kinase
MIMAT0000386	miR-17-5p (and other miRNAs w/seed AAAGUGC)	-0.958	690.303	TargetScan Human,miRecords	Experimentally Observed,High (predicted)	Bmpr2	bone morphogenetic protein receptor type 2	kinase
MIMAT0000513	miR-19b-3p (and other miRNAs w/seed GUGCAAA)	1261.13	1160.22	TargetScan Human,miRecords	Experimentally Observed,High (predicted)	Bmpr2	bone morphogenetic protein receptor type 2	kinase
MIMAT0000530	miR-21-5p (and other miRNAs w/seed AGCUUAU)	-0.739	831281	miRecords	Experimentally Observed	Bmpr2	bone morphogenetic protein receptor type 2	kinase
MIMAT0000539	miR-92a-3p (and other miRNAs w/seed AUUGCAC)	-1.479	21994.1	miRecords	Experimentally Observed	Bmpr2	bone morphogenetic protein receptor type 2	kinase
MIMAT0000249	miR-30a-3p (and other miRNAs w/seed UUUCAGU)	-1.596	1574.68	TargetScan Human	High (predicted)	Bmx	BMX non-receptor tyrosine kinase	kinase
MIMAT0002889	miR-532-5p (and other miRNAs w/seed AUGCCUU)	-0.739	19813	TargetScan Human	High (predicted)	Bmx	BMX non-receptor tyrosine kinase	kinase
MIMAT0000219	miR-24-3p (and other miRNAs w/seed GGCUCAG)	-0.963	43576.4	TargetScan Human	High (predicted)	Bnip1	BCL2 interacting protein 1	transporter
MIMAT0000386	miR-17-5p (and other miRNAs w/seed AAAGUGC)	-0.958	690.303	Ingenuity Expert Findings,TargetScan Human	Experimentally Observed,Moderate (predicted)	Bnip2	BCL2 interacting protein 2	other
MIMAT0000224	miR-194-5p (miRNAs w/seed GUAACAG)	-0.731	5958.91	TargetScan Human	High (predicted)	Bnip2	BCL2 interacting protein 2	other
MIMAT0017063	miR-29b-5p (and other miRNAs w/seed UGGUUUC)	-0.512	26.905	TargetScan Human	High (predicted)	Bnip3	BCL2 interacting protein 3	other
MIMAT0004747	miR-411-5p (and other miRNAs w/seed AGUAGAC)	-0.595	25.586	TargetScan Human	High (predicted)	Bnip3	BCL2 interacting protein 3	other
MIMAT0000650	miR-17-3p (and other miRNAs w/seed CUGCAGU)	-1.112	233.268	TargetScan Human	High (predicted)	Boc	BOC cell adhesion associated, oncogene regulated	other
MIMAT0000217	miR-188-5p (and other miRNAs w/seed AUCCCUU)	-0.547	43.928	TargetScan Human	High (predicted)	Boc	BOC cell adhesion associated, oncogene regulated	other
MIMAT0000668	miR-204-5p (and other miRNAs w/seed UCCCUUU)	-3.862	31.524	TargetScan Human	High (predicted)	Boc	BOC cell adhesion associated, oncogene regulated	other
MIMAT0004622	let-7c-1-3p (and other miRNAs w/seed UGUACAA)	-3.007	228.023	TargetScan Human	High (predicted)	Bod1	biorientation of chromosomes in cell division 1	other
MIMAT0027935	miR-1304-3p (and other miRNAs w/seed CUCACUG)	-0.889	25.062	TargetScan Human	High (predicted)	Bod1	biorientation of chromosomes in cell division 1	other
MIMAT0000155	miR-142-3p (and other miRNAs w/seed GUAGUGU)	-1.006	5326.72	TargetScan Human	High (predicted)	Bod1	biorientation of chromosomes in cell division 1	other
MIMAT0000533	miR-26a-5p (and other miRNAs w/seed UCAAGUA)	68348.2	55762.4	TargetScan Human	High (predicted)	Bod1	biorientation of chromosomes in cell division 1	other
MIMAT0000556	miR-324-3p (and other miRNAs w/seed CACUGCC)	-0.862	30.391	TargetScan Human	High (predicted)	Bod1	biorientation of chromosomes in cell division 1	other
MIMAT0004781	miR-532-3p (miRNAs w/seed CUCCCAC)	-0.705	262.099	TargetScan Human	High (predicted)	Bod1	biorientation of chromosomes in cell division 1	other
MIMAT0000139	miR-127-3p (miRNAs w/seed CGGAUCC)	-0.945	19.859	TargetScan Human	High (predicted)	Bola1	bolA family member 1	other
MIMAT0003727	miR-374b-5p (and other miRNAs w/seed UAUAAUA)	-1.19	889.306	TargetScan Human	High (predicted)	Bola3	bolA family member 3	other
MIMAT0000144	miR-132-3p (and other miRNAs w/seed AACAGUC)	-0.903	18.98	TargetScan Human	High (predicted)	Boll	boule homolog, RNA binding protein	translation regulator
MIMAT0014943	miR-486-5p (and other miRNAs w/seed CCUGUAC)	-1.156	337.412	TargetScan Human	High (predicted)	Boll	boule homolog, RNA binding protein	translation regulator
MIMAT0000217	miR-188-5p (and other miRNAs w/seed AUCCCUU)	-0.547	43.928	TargetScan Human	High (predicted)	Bpgm	bisphosphoglycerate mutase	phosphatase
MIMAT0000246	miR-122-5p (miRNAs w/seed GGAGUGU)	-0.547	2447.49	TargetScan Human	High (predicted)	Bphl	biphenyl hydrolase like	enzyme
MIMAT0004939	miR-208a-3p (and other miRNAs w/seed UAAGACG)	-6.172	15.295	TargetScan Human	High (predicted)	Bphl	biphenyl hydrolase like	enzyme
MIMAT0000158	miR-146a-5p (and other miRNAs w/seed GAGAACU)	2.747	6273.45	miRecords	Experimentally Observed	Brca1	BRCA1 DNA repair associated	transcription regulator
MIMAT0000219	miR-24-3p (and other miRNAs w/seed GGCUCAG)	-0.963	43576.4	miRecords	Experimentally Observed	Brca1	BRCA1 DNA repair associated	transcription regulator
MIMAT0004821	miR-671-3p (and other miRNAs w/seed CCGGUUC)	-1.626	176.947	TargetScan Human	High (predicted)	Brca1	BRCA1 DNA repair associated	transcription regulator
MIMAT0000530	miR-21-5p (and other miRNAs w/seed AGCUUAU)	-0.739	831281	TargetScan Human	High (predicted)	Brcc3	BRCA1/BRCA2-containing complex subunit 3	enzyme
MIMAT0000663	miR-218-5p (and other miRNAs w/seed UGUGCUU)	-6.207	280.821	TargetScan Human	High (predicted)	Brcc3	BRCA1/BRCA2-containing complex subunit 3	enzyme
MIMAT0004630	miR-26b-3p (and other miRNAs w/seed CUGUUCU)	-1.266	80.088	TargetScan Human	High (predicted)	Brcc3	BRCA1/BRCA2-containing complex subunit 3	enzyme
MIMAT0016996	miR-185-3p (and other miRNAs w/seed GGGGCUG)	-0.799	29.47	TargetScan Human	High (predicted)	Brd2	bromodomain containing 2	kinase
MIMAT0000555	miR-324-5p (miRNAs w/seed GCAUCCC)	-0.782	39.846	TargetScan Human	High (predicted)	Brd2	bromodomain containing 2	kinase
MIMAT0017027	miR-486-3p (and other miRNAs w/seed GGGGCAG)	-2.227	44.452	TargetScan Human	High (predicted)	Brd2	bromodomain containing 2	kinase
MIMAT0016996	miR-185-3p (and other miRNAs w/seed GGGGCUG)	-0.799	29.47	TargetScan Human	High (predicted)	Brd4	bromodomain containing 4	kinase
MIMAT0017353	miR-664-1-5p (and other miRNAs w/seed UGGCUGG)	-0.996	58.416	TargetScan Human	High (predicted)	Brd4	bromodomain containing 4	kinase
MIMAT0000152	miR-140-3p (and other miRNAs w/seed ACCACAG)	-1.212	23653.5	TargetScan Human	High (predicted)	Brd9	bromodomain containing 9	other
MIMAT0016996	miR-185-3p (and other miRNAs w/seed GGGGCUG)	-0.799	29.47	TargetScan Human	High (predicted)	Brd9	bromodomain containing 9	other
MIMAT0004636	miR-93-3p (miRNAs w/seed CUGCUGA)	-1.035	56.971	TargetScan Human	High (predicted)	Brd9	bromodomain containing 9	other
MIMAT0017027	miR-486-3p (and other miRNAs w/seed GGGGCAG)	-2.227	44.452	TargetScan Human	High (predicted)	Brf1	BRF1 RNA polymerase III transcription initiation factor subunit	transcription regulator
MIMAT0000154	miR-142-5p (and other miRNAs w/seed AUAAAGU)	-1.858	14738.7	TargetScan Human	High (predicted)	Brix1	biogenesis of ribosomes BRX1	other
MIMAT0004536	miR-151-5p (and other miRNAs w/seed CGAGGAG)	-1.184	916.724	TargetScan Human	High (predicted)	Brms1	BRMS1 transcriptional repressor and anoikis regulator	transcription regulator
MIMAT0004825	miR-423-5p (and other miRNAs w/seed GAGGGGC)	-1.049	1544.57	TargetScan Human	High (predicted)	Brms1	BRMS1 transcriptional repressor and anoikis regulator	transcription regulator
MIMAT0000519	miR-141-3p (and other miRNAs w/seed AACACUG)	-5.32	182.234	TargetScan Human	High (predicted)	Brms1l	BRMS1 like transcriptional repressor	other
MIMAT0000386	miR-17-5p (and other miRNAs w/seed AAAGUGC)	-0.958	690.303	TargetScan Human	High (predicted)	Brms1l	BRMS1 like transcriptional repressor	other
MIMAT0000211	miR-182-5p (and other miRNAs w/seed UUGGCAA)	-2.538	372.131	TargetScan Human	High (predicted)	Brms1l	BRMS1 like transcriptional repressor	other
MIMAT0000584	miR-339-5p (and other miRNAs w/seed CCCUGUC)	-1.065	3731.32	TargetScan Human	High (predicted)	Brms1l	BRMS1 like transcriptional repressor	other
MIMAT0017040	miR-519a-3p (and other miRNAs w/seed AAGUGCA)	-0.723	86.086	TargetScan Human	High (predicted)	Brox	BRO1 domain and CAAX motif containing	other
MIMAT0000565	miR-328-3p (and other miRNAs w/seed UGGCCCU)	-1.514	3199.18	TargetScan Human	High (predicted)	Brpf1	bromodomain and PHD finger containing 1	transporter
MIMAT0000159	miR-149-5p (miRNAs w/seed CUGGCUC)	-2.859	21.305	TargetScan Human	High (predicted)	Brpf3	bromodomain and PHD finger containing 3	other
MIMAT0000165	miR-155-5p (miRNAs w/seed UAAUGCU)	-1.78	27.826	TarBase	Experimentally Observed	Brpf3	bromodomain and PHD finger containing 3	other
MIMAT0004642	miR-330-5p (and other miRNAs w/seed CUCUGGG)	-1.725	17.336	TargetScan Human	High (predicted)	Brpf3	bromodomain and PHD finger containing 3	other
MIMAT0000530	miR-21-5p (and other miRNAs w/seed AGCUUAU)	-0.739	831281	TargetScan Human	High (predicted)	Brwd1	bromodomain and WD repeat domain containing 1	transcription regulator
MIMAT0000165	miR-155-5p (miRNAs w/seed UAAUGCU)	-1.78	27.826	TargetScan Human	High (predicted)	Brwd3	bromodomain and WD repeat domain containing 3	other
MIMAT0000531	miR-22-3p (miRNAs w/seed AGCUGCC)	-0.929	83832.4	TargetScan Human	High (predicted)	Brwd3	bromodomain and WD repeat domain containing 3	other
MIMAT0004670	miR-7-1-3p (and other miRNAs w/seed AACAAAU)	-1.397	79.281	TargetScan Human	High (predicted)	Brwd3	bromodomain and WD repeat domain containing 3	other
MIMAT0025580	let-7a-5p (and other miRNAs w/seed GAGGUAG)	-2.946	96.63	TargetScan Human	High (predicted)	Bsdc1	BSD domain containing 1	other
MIMAT0025580	let-7a-5p (and other miRNAs w/seed GAGGUAG)	-2.946	96.63	Ingenuity Expert Findings	Experimentally Observed	Bsg	basigin (Ok blood group)	transporter
MIMAT0000158	miR-146a-5p (and other miRNAs w/seed GAGAACU)	2.747	6273.45	TargetScan Human	High (predicted)	Bsg	basigin (Ok blood group)	transporter
MIMAT0003711	miR-652-3p (miRNAs w/seed AUGGCGC)	-1.596	7617.26	TargetScan Human	High (predicted)	Bsg	basigin (Ok blood group)	transporter
MIMAT0017023	let-7a-3p (and other miRNAs w/seed UAUACAA)	-1.788	23.828	TargetScan Human	High (predicted)	Bst1	bone marrow stromal cell antigen 1	enzyme
MIMAT0000546	miR-103-3p (and other miRNAs w/seed GCAGCAU)	-1.005	5238.57	TargetScan Human	High (predicted)	Bst1	bone marrow stromal cell antigen 1	enzyme
MIMAT0000746	miR-381-3p (and other miRNAs w/seed AUACAAG)	-0.882	59.946	TargetScan Human	High (predicted)	Bst1	bone marrow stromal cell antigen 1	enzyme
MIMAT0000548	miR-16-5p (and other miRNAs w/seed AGCAGCA)	3.477	119.651	TargetScan Human	High (predicted)	Btaf1	B-TFIID TATA-box binding protein associated factor 1	transcription regulator
MIMAT0014943	miR-486-5p (and other miRNAs w/seed CCUGUAC)	-1.156	337.412	TargetScan Human	High (predicted)	Btaf1	B-TFIID TATA-box binding protein associated factor 1	transcription regulator
MIMAT0000386	miR-17-5p (and other miRNAs w/seed AAAGUGC)	-0.958	690.303	TargetScan Human	High (predicted)	Btbd10	BTB domain containing 10	other
MIMAT0014943	miR-486-5p (and other miRNAs w/seed CCUGUAC)	-1.156	337.412	TargetScan Human	High (predicted)	Btbd11	BTB domain containing 11	transcription regulator
MIMAT0000586	miR-340-3p (and other miRNAs w/seed CCGUCUC)	-0.985	57.098	TargetScan Human	High (predicted)	Btbd19	BTB domain containing 19	other
MIMAT0004825	miR-423-5p (and other miRNAs w/seed GAGGGGC)	-1.049	1544.57	TargetScan Human	High (predicted)	Btbd19	BTB domain containing 19	other
MIMAT0001342	miR-425-3p (miRNAs w/seed UCGGGAA)	-1.422	352.407	TargetScan Human	High (predicted)	Btbd19	BTB domain containing 19	other
MIMAT0017027	miR-486-3p (and other miRNAs w/seed GGGGCAG)	-2.227	44.452	TargetScan Human	High (predicted)	Btbd19	BTB domain containing 19	other
MIMAT0000162	miR-148a-3p (and other miRNAs w/seed CAGUGCA)	-3.663	5324.18	TargetScan Human	High (predicted)	Btbd3	BTB domain containing 3	other
MIMAT0004542	miR-17-2-3p (and other miRNAs w/seed CUGCACU)	-1.474	60.867	TargetScan Human	High (predicted)	Btbd3	BTB domain containing 3	other
MIMAT0000513	miR-19b-3p (and other miRNAs w/seed GUGCAAA)	1261.13	1160.22	TargetScan Human	High (predicted)	Btbd7	BTB domain containing 7	other
MIMAT0004825	miR-423-5p (and other miRNAs w/seed GAGGGGC)	-1.049	1544.57	TargetScan Human	High (predicted)	Btbd9	BTB domain containing 9	other
MIMAT0017027	miR-486-3p (and other miRNAs w/seed GGGGCAG)	-2.227	44.452	TargetScan Human	High (predicted)	Btbd9	BTB domain containing 9	other
MIMAT0000159	miR-149-5p (miRNAs w/seed CUGGCUC)	-2.859	21.305	TargetScan Human	High (predicted)	Btd	biotinidase	enzyme
MIMAT0005438	miR-30c-1-3p (and other miRNAs w/seed UGGGAGA)	-1.022	728.54	TargetScan Human	High (predicted)	Btd	biotinidase	enzyme
MIMAT0000531	miR-22-3p (miRNAs w/seed AGCUGCC)	-0.929	83832.4	TargetScan Human	High (predicted)	Btf3	basic transcription factor 3	transcription regulator
MIMAT0004633	miR-27a-5p (miRNAs w/seed GGGCUUA)	-1.314	1243.46	TargetScan Human	High (predicted)	Btf3	basic transcription factor 3	transcription regulator
MIMAT0000704	miR-361-5p (miRNAs w/seed UAUCAGA)	-1.075	335.034	TargetScan Human	High (predicted)	Btf3	basic transcription factor 3	transcription regulator
MIMAT0003188	miR-503-5p (miRNAs w/seed AGCAGCG)	3.511	81.407	TargetScan Human	High (predicted)	Btf3	basic transcription factor 3	transcription regulator
MIMAT0000224	miR-194-5p (miRNAs w/seed GUAACAG)	-0.731	5958.91	TargetScan Human	High (predicted)	Btf3l4	basic transcription factor 3 like 4	other
MIMAT0000513	miR-19b-3p (and other miRNAs w/seed GUGCAAA)	1261.13	1160.22	TargetScan Human	High (predicted)	Btf3l4	basic transcription factor 3 like 4	other
MIMAT0004622	let-7c-1-3p (and other miRNAs w/seed UGUACAA)	-3.007	228.023	TargetScan Human	High (predicted)	Btg1	BTG anti-proliferation factor 1	transcription regulator
MIMAT0000387	miR-130a-3p (and other miRNAs w/seed AGUGCAA)	-3.12	63.222	TargetScan Human	High (predicted)	Btg1	BTG anti-proliferation factor 1	transcription regulator
MIMAT0000531	miR-22-3p (miRNAs w/seed AGCUGCC)	-0.929	83832.4	TargetScan Human	High (predicted)	Btg1	BTG anti-proliferation factor 1	transcription regulator
MIMAT0000548	miR-16-5p (and other miRNAs w/seed AGCAGCA)	3.477	119.651	TargetScan Human	High (predicted)	Btg2	BTG anti-proliferation factor 2	transcription regulator
MIMAT0000214	miR-185-5p (and other miRNAs w/seed GGAGAGA)	-1.038	5180.95	TargetScan Human	High (predicted)	Btg2	BTG anti-proliferation factor 2	transcription regulator
MIMAT0000530	miR-21-5p (and other miRNAs w/seed AGCUUAU)	-0.739	831281	miRecords	Experimentally Observed	Btg2	BTG anti-proliferation factor 2	transcription regulator
MIMAT0000537	miR-27a-3p (and other miRNAs w/seed UCACAGU)	-2.745	1316.96	TargetScan Human	High (predicted)	Btg2	BTG anti-proliferation factor 2	transcription regulator
MIMAT0000127	miR-29b-3p (and other miRNAs w/seed AGCACCA)	816.297	657.849	TargetScan Human	High (predicted)	Btg2	BTG anti-proliferation factor 2	transcription regulator
MIMAT0004653	miR-342-5p (and other miRNAs w/seed GGGGUGC)	-0.557	26.905	TargetScan Human	High (predicted)	Btg2	BTG anti-proliferation factor 2	transcription regulator
MIMAT0004781	miR-532-3p (miRNAs w/seed CUCCCAC)	-0.705	262.099	TargetScan Human	High (predicted)	Btg2	BTG anti-proliferation factor 2	transcription regulator
MIMAT0000539	miR-92a-3p (and other miRNAs w/seed AUUGCAC)	-1.479	21994.1	TargetScan Human	High (predicted)	Btg2	BTG anti-proliferation factor 2	transcription regulator
MIMAT0004750	miR-425-5p (and other miRNAs w/seed AUGACAC)	-1.187	3068.98	TargetScan Human	High (predicted)	Btk	Bruton tyrosine kinase	kinase
MIMAT0000548	miR-16-5p (and other miRNAs w/seed AGCAGCA)	3.477	119.651	TargetScan Human	High (predicted)	Btrc	beta-transducin repeat containing E3 ubiquitin protein ligase	enzyme
MIMAT0003742	miR-455-3p (miRNAs w/seed CAGUCCA)	-1.311	365.534	TargetScan Human	High (predicted)	Bud13	BUD13 homolog	other
MIMAT0025580	let-7a-5p (and other miRNAs w/seed GAGGUAG)	-2.946	96.63	TargetScan Human	High (predicted)	Bzw1	basic leucine zipper and W2 domains 1	translation regulator
MIMAT0025580	let-7a-5p (and other miRNAs w/seed GAGGUAG)	-2.946	96.63	TargetScan Human	High (predicted)	Bzw2	basic leucine zipper and W2 domains 2	translation regulator
MIMAT0017017	let-7f-2-3p (and other miRNAs w/seed UAUACAG)	-1.406	139.734	TargetScan Human	High (predicted)	C1d	C1D nuclear receptor corepressor	transcription regulator
MIMAT0000247	miR-143-3p (and other miRNAs w/seed GAGAUGA)	2.738	90.735	TargetScan Human	High (predicted)	C1d	C1D nuclear receptor corepressor	transcription regulator
MIMAT0004633	miR-27a-5p (miRNAs w/seed GGGCUUA)	-1.314	1243.46	TargetScan Human	High (predicted)	C1d	C1D nuclear receptor corepressor	transcription regulator
MIMAT0028065	miR-6505-3p (and other miRNAs w/seed GACUUCU)	-1.688	13.013	TargetScan Human	High (predicted)	C1d	C1D nuclear receptor corepressor	transcription regulator
MIMAT0000162	miR-148a-3p (and other miRNAs w/seed CAGUGCA)	-3.663	5324.18	TargetScan Human	High (predicted)	C1galt1	core 1 synthase, glycoprotein-N-acetylgalactosamine 3-beta-galactosyltransferase 1	enzyme
MIMAT0000229	miR-199a-5p (and other miRNAs w/seed CCAGUGU)	-1.534	22.226	TargetScan Human	High (predicted)	C1galt1	core 1 synthase, glycoprotein-N-acetylgalactosamine 3-beta-galactosyltransferase 1	enzyme
MIMAT0017066	miR-92a-1-5p (miRNAs w/seed GGUUGGG)	-0.875	38.316	TargetScan Human	High (predicted)	C1qb	complement C1q B chain	other
MIMAT0017023	let-7a-3p (and other miRNAs w/seed UAUACAA)	-1.788	23.828	TargetScan Human	High (predicted)	C1qbp	complement C1q binding protein	transcription regulator
MIMAT0000569	miR-330-3p (and other miRNAs w/seed CAAAGCA)	-1.945	35.112	TargetScan Human	High (predicted)	C1qbp	complement C1q binding protein	transcription regulator
MIMAT0004653	miR-342-5p (and other miRNAs w/seed GGGGUGC)	-0.557	26.905	TargetScan Human	High (predicted)	C1qc	complement C1q C chain	other
MIMAT0004524	miR-30b-3p (and other miRNAs w/seed UGGGAUG)	-1.176	382.828	TargetScan Human	High (predicted)	C3ar1	complement C3a receptor 1	G-protein coupled receptor
MIMAT0000678	miR-7a-5p (and other miRNAs w/seed GGAAGAC)	-1.386	33.396	TargetScan Human	High (predicted)	C3ar1	complement C3a receptor 1	G-protein coupled receptor
MIMAT0000140	miR-128-3p (and other miRNAs w/seed CACAGUG)	-1.585	2977.13	TargetScan Human	High (predicted)	Cables2	Cdk5 and Abl enzyme substrate 2	other
MIMAT0004653	miR-342-5p (and other miRNAs w/seed GGGGUGC)	-0.557	26.905	TargetScan Human	High (predicted)	Cables2	Cdk5 and Abl enzyme substrate 2	other
MIMAT0003451	miR-4276 (and other miRNAs w/seed UCAGUGA)	-1.166	106.782	TargetScan Human	High (predicted)	Cables2	Cdk5 and Abl enzyme substrate 2	other
MIMAT0016996	miR-185-3p (and other miRNAs w/seed GGGGCUG)	-0.799	29.47	TargetScan Human	High (predicted)	Cacfd1	calcium channel flower domain containing 1	ion channel
MIMAT0017073	miR-194-3p (and other miRNAs w/seed CAGUGGG)	-0.756	152.084	TargetScan Human	High (predicted)	Cacfd1	calcium channel flower domain containing 1	ion channel
MIMAT0017060	miR-221-5p (and other miRNAs w/seed CCUGGCA)	-0.507	597.632	TargetScan Human	High (predicted)	Cacfd1	calcium channel flower domain containing 1	ion channel
MIMAT0000374	miR-296-5p (miRNAs w/seed GGGCCCC)	-1.566	20.739	TargetScan Human	High (predicted)	Cacfd1	calcium channel flower domain containing 1	ion channel
MIMAT0000376	miR-298-5p (and other miRNAs w/seed GCAGAGG)	-1.109	24.267	TargetScan Human	High (predicted)	Cacfd1	calcium channel flower domain containing 1	ion channel
MIMAT0004825	miR-423-5p (and other miRNAs w/seed GAGGGGC)	-1.049	1544.57	TargetScan Human	High (predicted)	Cacfd1	calcium channel flower domain containing 1	ion channel
MIMAT0009408	miR-6967-5p (and other miRNAs w/seed AGGGAGG)	-0.814	44.326	TargetScan Human	High (predicted)	Cacfd1	calcium channel flower domain containing 1	ion channel
MIMAT0000211	miR-182-5p (and other miRNAs w/seed UUGGCAA)	-2.538	372.131	TargetScan Human	High (predicted)	Cacnb4	calcium voltage-gated channel auxiliary subunit beta 4	ion channel
MIMAT0003485	miR-455-5p (and other miRNAs w/seed AUGUGCC)	-1.35	24.948	TargetScan Human	High (predicted)	Cacnb4	calcium voltage-gated channel auxiliary subunit beta 4	ion channel
MIMAT0003513	miR-505-3p (miRNAs w/seed GUCAACA)	2.48	27.784	TargetScan Human	High (predicted)	Cacnb4	calcium voltage-gated channel auxiliary subunit beta 4	ion channel
MIMAT0000678	miR-7a-5p (and other miRNAs w/seed GGAAGAC)	-1.386	33.396	TargetScan Human	High (predicted)	Cacnb4	calcium voltage-gated channel auxiliary subunit beta 4	ion channel
MIMAT0004536	miR-151-5p (and other miRNAs w/seed CGAGGAG)	-1.184	916.724	TargetScan Human	High (predicted)	Cacng7	calcium voltage-gated channel auxiliary subunit gamma 7	ion channel
MIMAT0000214	miR-185-5p (and other miRNAs w/seed GGAGAGA)	-1.038	5180.95	TargetScan Human	High (predicted)	Cacng7	calcium voltage-gated channel auxiliary subunit gamma 7	ion channel
MIMAT0005438	miR-30c-1-3p (and other miRNAs w/seed UGGGAGA)	-1.022	728.54	TargetScan Human	High (predicted)	Cacng7	calcium voltage-gated channel auxiliary subunit gamma 7	ion channel
MIMAT0009408	miR-6967-5p (and other miRNAs w/seed AGGGAGG)	-0.814	44.326	TargetScan Human	High (predicted)	Cacng7	calcium voltage-gated channel auxiliary subunit gamma 7	ion channel
MIMAT0000678	miR-7a-5p (and other miRNAs w/seed GGAAGAC)	-1.386	33.396	TargetScan Human	High (predicted)	Cacng7	calcium voltage-gated channel auxiliary subunit gamma 7	ion channel
MIMAT0000528	miR-18a-5p (and other miRNAs w/seed AAGGUGC)	-0.681	110.48	TargetScan Human	High (predicted)	Cad	carbamoyl-phosphate synthetase 2, aspartate transcarbamylase, and dihydroorotase	enzyme
MIMAT0000548	miR-16-5p (and other miRNAs w/seed AGCAGCA)	3.477	119.651	miRecords	Experimentally Observed	Cadm1	cell adhesion molecule 1	other
MIMAT0004524	miR-30b-3p (and other miRNAs w/seed UGGGAUG)	-1.176	382.828	TargetScan Human	High (predicted)	Calcoco1	calcium binding and coiled-coil domain 1	transcription regulator
MIMAT0017066	miR-92a-1-5p (miRNAs w/seed GGUUGGG)	-0.875	38.316	TargetScan Human	High (predicted)	Calcoco1	calcium binding and coiled-coil domain 1	transcription regulator
MIMAT0000215	miR-186-5p (miRNAs w/seed AAAGAAU)	-1.139	3047.65	TargetScan Human	High (predicted)	Calcrl	calcitonin receptor like receptor	G-protein coupled receptor
MIMAT0028065	miR-6505-3p (and other miRNAs w/seed GACUUCU)	-1.688	13.013	TargetScan Human	High (predicted)	Cald1	caldesmon 1	other
MIMAT0000571	miR-331-3p (miRNAs w/seed CCCCUGG)	-0.898	65.787	TargetScan Human	High (predicted)	Calhm2	calcium homeostasis modulator family member 2	other
MIMAT0000160	miR-150-5p (and other miRNAs w/seed CUCCCAA)	3.708	287.504	TargetScan Human	High (predicted)	Calml4	calmodulin like 4	other
MIMAT0003182	miR-494-3p (miRNAs w/seed GAAACAU)	2.013	14.615	TargetScan Human	High (predicted)	Calr3	calreticulin 3	other
MIMAT0000144	miR-132-3p (and other miRNAs w/seed AACAGUC)	-0.903	18.98	TargetScan Human	High (predicted)	Calu	calumenin	other
MIMAT0000230	miR-199a-3p (and other miRNAs w/seed CAGUAGU)	-0.977	18626.2	Ingenuity Expert Findings,TargetScan Human	Experimentally Observed,Moderate (predicted)	Calu	calumenin	other
MIMAT0000668	miR-204-5p (and other miRNAs w/seed UCCCUUU)	-3.862	31.524	TargetScan Human	High (predicted)	Camk1	calcium/calmodulin dependent protein kinase I	kinase
MIMAT0017060	miR-221-5p (and other miRNAs w/seed CCUGGCA)	-0.507	597.632	TargetScan Human	High (predicted)	Camk2a	calcium/calmodulin dependent protein kinase II alpha	kinase
MIMAT0004653	miR-342-5p (and other miRNAs w/seed GGGGUGC)	-0.557	26.905	TargetScan Human	High (predicted)	Camk2a	calcium/calmodulin dependent protein kinase II alpha	kinase
MIMAT0003454	miR-423-3p (miRNAs w/seed GCUCGGU)	-0.873	7216.39	TargetScan Human	High (predicted)	Camk2a	calcium/calmodulin dependent protein kinase II alpha	kinase
MIMAT0000539	miR-92a-3p (and other miRNAs w/seed AUUGCAC)	-1.479	21994.1	TargetScan Human	High (predicted)	Camk2a	calcium/calmodulin dependent protein kinase II alpha	kinase
MIMAT0000656	miR-139-5p (miRNAs w/seed CUACAGU)	-1.158	45340.5	TargetScan Human	High (predicted)	Camk2d	calcium/calmodulin dependent protein kinase II delta	kinase
MIMAT0000678	miR-7a-5p (and other miRNAs w/seed GGAAGAC)	-1.386	33.396	TargetScan Human	High (predicted)	Camk2d	calcium/calmodulin dependent protein kinase II delta	kinase
MIMAT0016996	miR-185-3p (and other miRNAs w/seed GGGGCUG)	-0.799	29.47	TargetScan Human	High (predicted)	Camk2g	calcium/calmodulin dependent protein kinase II gamma	kinase
MIMAT0000742	miR-378a-5p (miRNAs w/seed UCCUGAC)	-0.812	557.806	TargetScan Human	High (predicted)	Camkk2	calcium/calmodulin dependent protein kinase kinase 2	kinase
MIMAT0017173	miR-412-5p (miRNAs w/seed GGUCGAC)	-0.591	20.54	TargetScan Human	High (predicted)	Camkk2	calcium/calmodulin dependent protein kinase kinase 2	kinase
MIMAT0000616	miR-101b-3p (miRNAs w/seed UACAGUA)	-1.789	9162.54	TargetScan Human	High (predicted)	Camsap2	calmodulin regulated spectrin associated protein family member 2	other
MIMAT0017259	miR-505-5p (and other miRNAs w/seed GGAGCCA)	-0.502	15.975	TargetScan Human	High (predicted)	Camta2	calmodulin binding transcription activator 2	transcription regulator
MIMAT0000162	miR-148a-3p (and other miRNAs w/seed CAGUGCA)	-3.663	5324.18	TargetScan Human	High (predicted)	Cand1	cullin associated and neddylation dissociated 1	transcription regulator
MIMAT0005292	miR-5107-3p (and other miRNAs w/seed AACCUGU)	-0.865	29.073	TargetScan Human	High (predicted)	Cand1	cullin associated and neddylation dissociated 1	transcription regulator
MIMAT0000556	miR-324-3p (and other miRNAs w/seed CACUGCC)	-0.862	30.391	TargetScan Human	High (predicted)	Cant1	calcium activated nucleotidase 1	enzyme
MIMAT0004633	miR-27a-5p (miRNAs w/seed GGGCUUA)	-1.314	1243.46	TargetScan Human	High (predicted)	Canx	calnexin	other
MIMAT0003513	miR-505-3p (miRNAs w/seed GUCAACA)	2.48	27.784	TargetScan Human	High (predicted)	Canx	calnexin	other
MIMAT0025580	let-7a-5p (and other miRNAs w/seed GAGGUAG)	-2.946	96.63	TarBase	Experimentally Observed	Capg	capping actin protein, gelsolin like	other
MIMAT0017027	miR-486-3p (and other miRNAs w/seed GGGGCAG)	-2.227	44.452	TargetScan Human	High (predicted)	Capg	capping actin protein, gelsolin like	other
MIMAT0000154	miR-142-5p (and other miRNAs w/seed AUAAAGU)	-1.858	14738.7	TargetScan Human	High (predicted)	Capn10	calpain 10	peptidase
MIMAT0000211	miR-182-5p (and other miRNAs w/seed UUGGCAA)	-2.538	372.131	TargetScan Human	High (predicted)	Capn5	calpain 5	peptidase
MIMAT0017073	miR-194-3p (and other miRNAs w/seed CAGUGGG)	-0.756	152.084	TargetScan Human	High (predicted)	Capn5	calpain 5	peptidase
MIMAT0000248	miR-30c-5p (and other miRNAs w/seed GUAAACA)	-2.288	454.5	TargetScan Human	High (predicted)	Capn5	calpain 5	peptidase
MIMAT0004825	miR-423-5p (and other miRNAs w/seed GAGGGGC)	-1.049	1544.57	TargetScan Human	High (predicted)	Capn5	calpain 5	peptidase
MIMAT0000669	miR-221-3p (and other miRNAs w/seed GCUACAU)	2.229	7342.21	TargetScan Human	High (predicted)	Capn7	calpain 7	peptidase
MIMAT0017027	miR-486-3p (and other miRNAs w/seed GGGGCAG)	-2.227	44.452	TargetScan Human	High (predicted)	Capns1	calpain small subunit 1	peptidase
MIMAT0000548	miR-16-5p (and other miRNAs w/seed AGCAGCA)	3.477	119.651	Ingenuity Expert Findings,TargetScan Human,miRecords	Experimentally Observed,Moderate (predicted)	Caprin1	cell cycle associated protein 1	other
MIMAT0000386	miR-17-5p (and other miRNAs w/seed AAAGUGC)	-0.958	690.303	TargetScan Human	High (predicted)	Caprin2	caprin family member 2	other
MIMAT0017040	miR-519a-3p (and other miRNAs w/seed AAGUGCA)	-0.723	86.086	TargetScan Human	High (predicted)	Caprin2	caprin family member 2	other
MIMAT0000142	miR-9-5p (and other miRNAs w/seed CUUUGGU)	63.467	38.57	TargetScan Human	High (predicted)	Capza1	capping actin protein of muscle Z-line subunit alpha 1	other
MIMAT0000161	miR-151-3p (and other miRNAs w/seed UAGACUG)	-1.011	6740.42	TargetScan Human	High (predicted)	Capza2	capping actin protein of muscle Z-line subunit alpha 2	other
MIMAT0000548	miR-16-5p (and other miRNAs w/seed AGCAGCA)	3.477	119.651	TargetScan Human	High (predicted)	Capza2	capping actin protein of muscle Z-line subunit alpha 2	other
MIMAT0003498	miR-708-3p (miRNAs w/seed AACUAGA)	8.332	26.634	TargetScan Human	High (predicted)	Capza2	capping actin protein of muscle Z-line subunit alpha 2	other
MIMAT0000214	miR-185-5p (and other miRNAs w/seed GGAGAGA)	-1.038	5180.95	TargetScan Human	High (predicted)	Capzb	capping actin protein of muscle Z-line subunit beta	other
MIMAT0003711	miR-652-3p (miRNAs w/seed AUGGCGC)	-1.596	7617.26	TargetScan Human	High (predicted)	Capzb	capping actin protein of muscle Z-line subunit beta	other
MIMAT0009408	miR-6967-5p (and other miRNAs w/seed AGGGAGG)	-0.814	44.326	TargetScan Human	High (predicted)	Capzb	capping actin protein of muscle Z-line subunit beta	other
MIMAT0025580	let-7a-5p (and other miRNAs w/seed GAGGUAG)	-2.946	96.63	TarBase	Experimentally Observed	Carhsp1	calcium regulated heat stable protein 1	transcription regulator
MIMAT0000165	miR-155-5p (miRNAs w/seed UAAUGCU)	-1.78	27.826	TargetScan Human	High (predicted)	Carhsp1	calcium regulated heat stable protein 1	transcription regulator
MIMAT0004781	miR-532-3p (miRNAs w/seed CUCCCAC)	-0.705	262.099	TargetScan Human	High (predicted)	Carhsp1	calcium regulated heat stable protein 1	transcription regulator
MIMAT0000548	miR-16-5p (and other miRNAs w/seed AGCAGCA)	3.477	119.651	TargetScan Human	High (predicted)	Carm1	coactivator associated arginine methyltransferase 1	transcription regulator
MIMAT0004825	miR-423-5p (and other miRNAs w/seed GAGGGGC)	-1.049	1544.57	TargetScan Human	High (predicted)	Carm1	coactivator associated arginine methyltransferase 1	transcription regulator
MIMAT0000165	miR-155-5p (miRNAs w/seed UAAUGCU)	-1.78	27.826	TargetScan Human	High (predicted)	Cars2	cysteinyl-tRNA synthetase 2, mitochondrial	enzyme
MIMAT0000140	miR-128-3p (and other miRNAs w/seed CACAGUG)	-1.585	2977.13	TargetScan Human	High (predicted)	Casc3	CASC3 exon junction complex subunit	other
MIMAT0004629	miR-22-5p (and other miRNAs w/seed GUUCUUC)	-0.931	677.554	TargetScan Human	High (predicted)	Casc4	cancer susceptibility 4	other
MIMAT0005438	miR-30c-1-3p (and other miRNAs w/seed UGGGAGA)	-1.022	728.54	TargetScan Human	High (predicted)	Casc4	cancer susceptibility 4	other
MIMAT0005292	miR-5107-3p (and other miRNAs w/seed AACCUGU)	-0.865	29.073	TargetScan Human	High (predicted)	Casc4	cancer susceptibility 4	other
MIMAT0000152	miR-140-3p (and other miRNAs w/seed ACCACAG)	-1.212	23653.5	TargetScan Human	High (predicted)	Casd1	CAS1 domain containing 1	enzyme
MIMAT0000217	miR-188-5p (and other miRNAs w/seed AUCCCUU)	-0.547	43.928	TargetScan Human	High (predicted)	Casp1	caspase 1	peptidase
MIMAT0000214	miR-185-5p (and other miRNAs w/seed GGAGAGA)	-1.038	5180.95	TargetScan Human	High (predicted)	Casp2	caspase 2	peptidase
MIMAT0017060	miR-221-5p (and other miRNAs w/seed CCUGGCA)	-0.507	597.632	TargetScan Human	High (predicted)	Casp2	caspase 2	peptidase
MIMAT0005438	miR-30c-1-3p (and other miRNAs w/seed UGGGAGA)	-1.022	728.54	TargetScan Human	High (predicted)	Casp2	caspase 2	peptidase
MIMAT0025580	let-7a-5p (and other miRNAs w/seed GAGGUAG)	-2.946	96.63	TargetScan Human,miRecords	Experimentally Observed,High (predicted)	Casp3	caspase 3	peptidase
MIMAT0000137	miR-126a-5p (and other miRNAs w/seed AUUAUUA)	-9.621	252.141	TargetScan Human	High (predicted)	Casp3	caspase 3	peptidase
MIMAT0000656	miR-139-5p (miRNAs w/seed CUACAGU)	-1.158	45340.5	TargetScan Human	High (predicted)	Casp3	caspase 3	peptidase
MIMAT0000151	miR-140-5p (and other miRNAs w/seed AGUGGUU)	-0.992	3992.5	TargetScan Human	High (predicted)	Casp3	caspase 3	peptidase
MIMAT0017056	miR-223-5p (miRNAs w/seed GUGUAUU)	-2.059	8491.27	TargetScan Human	High (predicted)	Casp3	caspase 3	peptidase
MIMAT0000248	miR-30c-5p (and other miRNAs w/seed GUAAACA)	-2.288	454.5	TargetScan Human	High (predicted)	Casp3	caspase 3	peptidase
MIMAT0004869	miR-421-3p (and other miRNAs w/seed UCAACAG)	-0.704	62.174	TargetScan Human	High (predicted)	Casp3	caspase 3	peptidase
MIMAT0004528	miR-125a-3p (miRNAs w/seed CAGGUGA)	-0.939	68.31	TargetScan Human	High (predicted)	Casp6	caspase 6	peptidase
MIMAT0000136	miR-125b-5p (and other miRNAs w/seed CCCUGAG)	-4.232	27181.3	miRecords	Experimentally Observed	Casp6	caspase 6	peptidase
MIMAT0004521	miR-15b-3p (miRNAs w/seed GAAUCAU)	-0.981	283.104	TargetScan Human	High (predicted)	Casp6	caspase 6	peptidase
MIMAT0003711	miR-652-3p (miRNAs w/seed AUGGCGC)	-1.596	7617.26	TargetScan Human	High (predicted)	Casp6	caspase 6	peptidase
MIMAT0000136	miR-125b-5p (and other miRNAs w/seed CCCUGAG)	-4.232	27181.3	miRecords	Experimentally Observed	Casp7	caspase 7	peptidase
MIMAT0000158	miR-146a-5p (and other miRNAs w/seed GAGAACU)	2.747	6273.45	TargetScan Human	High (predicted)	Casp7	caspase 7	peptidase
MIMAT0004626	miR-18a-3p (and other miRNAs w/seed CUGCCCU)	-0.679	53.129	TargetScan Human	High (predicted)	Casp7	caspase 7	peptidase
MIMAT0000140	miR-128-3p (and other miRNAs w/seed CACAGUG)	-1.585	2977.13	TargetScan Human	High (predicted)	Casp8	caspase 8	peptidase
MIMAT0004633	miR-27a-5p (miRNAs w/seed GGGCUUA)	-1.314	1243.46	TargetScan Human	High (predicted)	Casp8	caspase 8	peptidase
MIMAT0000127	miR-29b-3p (and other miRNAs w/seed AGCACCA)	816.297	657.849	TargetScan Human	High (predicted)	Casp8	caspase 8	peptidase
MIMAT0000658	miR-210-3p (miRNAs w/seed UGUGCGU)	-2.076	215.564	miRecords	Experimentally Observed	Casp8ap2	caspase 8 associated protein 2	transcription regulator
MIMAT0000376	miR-298-5p (and other miRNAs w/seed GCAGAGG)	-1.109	24.267	TargetScan Human	High (predicted)	Casp9	caspase 9	peptidase
MIMAT0000571	miR-331-3p (miRNAs w/seed CCCCUGG)	-0.898	65.787	TargetScan Human	High (predicted)	Casp9	caspase 9	peptidase
MIMAT0004653	miR-342-5p (and other miRNAs w/seed GGGGUGC)	-0.557	26.905	TargetScan Human	High (predicted)	Casp9	caspase 9	peptidase
MIMAT0003151	miR-378a-3p (and other miRNAs w/seed CUGGACU)	-0.726	13461.7	Ingenuity Expert Findings,TargetScan Human	Experimentally Observed,Moderate (predicted)	Casp9	caspase 9	peptidase
MIMAT0004825	miR-423-5p (and other miRNAs w/seed GAGGGGC)	-1.049	1544.57	TargetScan Human	High (predicted)	Casp9	caspase 9	peptidase
MIMAT0014805	miR-1843a-5p (and other miRNAs w/seed AUGGAGG)	-1.669	1543.59	TargetScan Human	High (predicted)	Casq1	calsequestrin 1	other
MIMAT0016996	miR-185-3p (and other miRNAs w/seed GGGGCUG)	-0.799	29.47	TargetScan Human	High (predicted)	Casq1	calsequestrin 1	other
MIMAT0000214	miR-185-5p (and other miRNAs w/seed GGAGAGA)	-1.038	5180.95	TargetScan Human	High (predicted)	Casq1	calsequestrin 1	other
MIMAT0000513	miR-19b-3p (and other miRNAs w/seed GUGCAAA)	1261.13	1160.22	TargetScan Human	High (predicted)	Cast	calpastatin	peptidase
MIMAT0004624	miR-15a-3p (miRNAs w/seed AGGCCAU)	-0.891	51.341	TargetScan Human	High (predicted)	Cat	catalase	enzyme
MIMAT0000220	miR-190a-5p (and other miRNAs w/seed GAUAUGU)	-2.909	97.539	TargetScan Human	High (predicted)	Cat	catalase	enzyme
MIMAT0000217	miR-188-5p (and other miRNAs w/seed AUCCCUU)	-0.547	43.928	TargetScan Human	High (predicted)	Catsper2	cation channel sperm associated 2	ion channel
MIMAT0000517	miR-192-5p (and other miRNAs w/seed UGACCUA)	-1.025	35826	TargetScan Human	High (predicted)	Catsper2	cation channel sperm associated 2	ion channel
MIMAT0000616	miR-101b-3p (miRNAs w/seed UACAGUA)	-1.789	9162.54	TargetScan Human	High (predicted)	Cav2	caveolin 2	other
MIMAT0000156	miR-144-3p (miRNAs w/seed ACAGUAU)	-0.67	23.828	TargetScan Human	High (predicted)	Cav2	caveolin 2	other
MIMAT0000127	miR-29b-3p (and other miRNAs w/seed AGCACCA)	816.297	657.849	TarBase,TargetScan Human	Experimentally Observed,High (predicted)	Cav2	caveolin 2	other
MIMAT0000542	miR-34a-5p (and other miRNAs w/seed GGCAGUG)	6.754	19.619	TargetScan Human	High (predicted)	Cbfa2t3	CBFA2/RUNX1 partner transcriptional co-repressor 3	transcription regulator
MIMAT0004825	miR-423-5p (and other miRNAs w/seed GAGGGGC)	-1.049	1544.57	TargetScan Human	High (predicted)	Cbfa2t3	CBFA2/RUNX1 partner transcriptional co-repressor 3	transcription regulator
MIMAT0000136	miR-125b-5p (and other miRNAs w/seed CCCUGAG)	-4.232	27181.3	Ingenuity Expert Findings,TargetScan Human	Experimentally Observed,Moderate (predicted)	Cbfb	core-binding factor subunit beta	transcription regulator
MIMAT0000387	miR-130a-3p (and other miRNAs w/seed AGUGCAA)	-3.12	63.222	TargetScan Human	High (predicted)	Cbfb	core-binding factor subunit beta	transcription regulator
MIMAT0000165	miR-155-5p (miRNAs w/seed UAAUGCU)	-1.78	27.826	TarBase,TargetScan Human	Experimentally Observed,Moderate (predicted)	Cbfb	core-binding factor subunit beta	transcription regulator
MIMAT0000217	miR-188-5p (and other miRNAs w/seed AUCCCUU)	-0.547	43.928	TargetScan Human	High (predicted)	Cbfb	core-binding factor subunit beta	transcription regulator
MIMAT0000248	miR-30c-5p (and other miRNAs w/seed GUAAACA)	-2.288	454.5	TarBase,TargetScan Human	Experimentally Observed,Moderate (predicted)	Cbfb	core-binding factor subunit beta	transcription regulator
MIMAT0000653	miR-708-5p (and other miRNAs w/seed AGGAGCU)	-1.175	380.305	TargetScan Human	High (predicted)	Cbfb	core-binding factor subunit beta	transcription regulator
MIMAT0000152	miR-140-3p (and other miRNAs w/seed ACCACAG)	-1.212	23653.5	TargetScan Human	High (predicted)	Cbl	Cbl proto-oncogene	transcription regulator
MIMAT0000531	miR-22-3p (miRNAs w/seed AGCUGCC)	-0.929	83832.4	TargetScan Human	High (predicted)	Cbl	Cbl proto-oncogene	transcription regulator
MIMAT0009408	miR-6967-5p (and other miRNAs w/seed AGGGAGG)	-0.814	44.326	TargetScan Human	High (predicted)	Cbl	Cbl proto-oncogene	transcription regulator
MIMAT0000678	miR-7a-5p (and other miRNAs w/seed GGAAGAC)	-1.386	33.396	TargetScan Human	High (predicted)	Cbl	Cbl proto-oncogene	transcription regulator
MIMAT0000230	miR-199a-3p (and other miRNAs w/seed CAGUAGU)	-0.977	18626.2	TargetScan Human	High (predicted)	Cblb	Cbl proto-oncogene B	enzyme
MIMAT0000144	miR-132-3p (and other miRNAs w/seed AACAGUC)	-0.903	18.98	TargetScan Human	High (predicted)	Cbll1	Cbl proto-oncogene like 1	enzyme
MIMAT0004528	miR-125a-3p (miRNAs w/seed CAGGUGA)	-0.939	68.31	TargetScan Human	High (predicted)	Cbr1	carbonyl reductase 1	enzyme
MIMAT0000548	miR-16-5p (and other miRNAs w/seed AGCAGCA)	3.477	119.651	TargetScan Human	High (predicted)	Cbr3	carbonyl reductase 3	enzyme
MIMAT0000656	miR-139-5p (miRNAs w/seed CUACAGU)	-1.158	45340.5	TargetScan Human	High (predicted)	Cbx1	chromobox 1	transcription regulator
MIMAT0004630	miR-26b-3p (and other miRNAs w/seed CUGUUCU)	-1.266	80.088	TargetScan Human	High (predicted)	Cbx1	chromobox 1	transcription regulator
MIMAT0004781	miR-532-3p (miRNAs w/seed CUCCCAC)	-0.705	262.099	TargetScan Human	High (predicted)	Cbx1	chromobox 1	transcription regulator
MIMAT0000548	miR-16-5p (and other miRNAs w/seed AGCAGCA)	3.477	119.651	TargetScan Human	High (predicted)	Cbx4	chromobox 4	transcription regulator
MIMAT0004520	let-7i-3p (miRNAs w/seed UGCGCAA)	-1.022	112.534	TargetScan Human	High (predicted)	Cbx7	chromobox 7	other
MIMAT0000136	miR-125b-5p (and other miRNAs w/seed CCCUGAG)	-4.232	27181.3	TargetScan Human,miRecords	Experimentally Observed,Moderate (predicted)	Cbx7	chromobox 7	other
MIMAT0004536	miR-151-5p (and other miRNAs w/seed CGAGGAG)	-1.184	916.724	TargetScan Human	High (predicted)	Cbx7	chromobox 7	other
MIMAT0000374	miR-296-5p (miRNAs w/seed GGGCCCC)	-1.566	20.739	TargetScan Human	High (predicted)	Cbx7	chromobox 7	other
MIMAT0017075	miR-361-3p (miRNAs w/seed CCCCCAG)	-1.271	3328.09	TargetScan Human	High (predicted)	Cbx7	chromobox 7	other
MIMAT0004869	miR-421-3p (and other miRNAs w/seed UCAACAG)	-0.704	62.174	miRecords	Experimentally Observed	Cbx7	chromobox 7	other
MIMAT0003454	miR-423-3p (miRNAs w/seed GCUCGGU)	-0.873	7216.39	TargetScan Human	High (predicted)	Cbx7	chromobox 7	other
MIMAT0000387	miR-130a-3p (and other miRNAs w/seed AGUGCAA)	-3.12	63.222	TargetScan Human	High (predicted)	Cby1	chibby family member 1, beta catenin antagonist	other
MIMAT0000565	miR-328-3p (and other miRNAs w/seed UGGCCCU)	-1.514	3199.18	TargetScan Human	High (predicted)	Cc2d1a	coiled-coil and C2 domain containing 1A	transcription regulator
MIMAT0004653	miR-342-5p (and other miRNAs w/seed GGGGUGC)	-0.557	26.905	TargetScan Human	High (predicted)	Cc2d1a	coiled-coil and C2 domain containing 1A	transcription regulator
MIMAT0004825	miR-423-5p (and other miRNAs w/seed GAGGGGC)	-1.049	1544.57	TargetScan Human	High (predicted)	Cc2d1a	coiled-coil and C2 domain containing 1A	transcription regulator
MIMAT0004528	miR-125a-3p (miRNAs w/seed CAGGUGA)	-0.939	68.31	TargetScan Human	High (predicted)	Cc2d2a	coiled-coil and C2 domain containing 2A	other
MIMAT0000246	miR-122-5p (miRNAs w/seed GGAGUGU)	-0.547	2447.49	TargetScan Human	High (predicted)	Ccar1	cell division cycle and apoptosis regulator 1	transcription regulator
MIMAT0004536	miR-151-5p (and other miRNAs w/seed CGAGGAG)	-1.184	916.724	TargetScan Human	High (predicted)	Ccdc106	coiled-coil domain containing 106	other
MIMAT0004825	miR-423-5p (and other miRNAs w/seed GAGGGGC)	-1.049	1544.57	TargetScan Human	High (predicted)	Ccdc106	coiled-coil domain containing 106	other
MIMAT0001342	miR-425-3p (miRNAs w/seed UCGGGAA)	-1.422	352.407	TargetScan Human	High (predicted)	Ccdc106	coiled-coil domain containing 106	other
MIMAT0017027	miR-486-3p (and other miRNAs w/seed GGGGCAG)	-2.227	44.452	TargetScan Human	High (predicted)	Ccdc106	coiled-coil domain containing 106	other
MIMAT0004187	miR-744-5p (and other miRNAs w/seed GCGGGGC)	-0.97	1562.28	TargetScan Human	High (predicted)	Ccdc106	coiled-coil domain containing 106	other
MIMAT0004625	miR-16-1-3p (miRNAs w/seed CAGUAUU)	-0.882	420.17	TargetScan Human	High (predicted)	Ccdc112	coiled-coil domain containing 112	other
MIMAT0000249	miR-30a-3p (and other miRNAs w/seed UUUCAGU)	-1.596	1574.68	TargetScan Human	High (predicted)	Ccdc112	coiled-coil domain containing 112	other
MIMAT0000127	miR-29b-3p (and other miRNAs w/seed AGCACCA)	816.297	657.849	TargetScan Human	High (predicted)	Ccdc117	coiled-coil domain containing 117	other
MIMAT0000248	miR-30c-5p (and other miRNAs w/seed GUAAACA)	-2.288	454.5	TargetScan Human	High (predicted)	Ccdc117	coiled-coil domain containing 117	other
MIMAT0000586	miR-340-3p (and other miRNAs w/seed CCGUCUC)	-0.985	57.098	TargetScan Human	High (predicted)	Ccdc122	coiled-coil domain containing 122	other
MIMAT0003451	miR-4276 (and other miRNAs w/seed UCAGUGA)	-1.166	106.782	TargetScan Human	High (predicted)	Ccdc122	coiled-coil domain containing 122	other
MIMAT0017023	let-7a-3p (and other miRNAs w/seed UAUACAA)	-1.788	23.828	TargetScan Human	High (predicted)	Ccdc126	coiled-coil domain containing 126	other
MIMAT0000387	miR-130a-3p (and other miRNAs w/seed AGUGCAA)	-3.12	63.222	TargetScan Human	High (predicted)	Ccdc126	coiled-coil domain containing 126	other
MIMAT0000165	miR-155-5p (miRNAs w/seed UAAUGCU)	-1.78	27.826	TargetScan Human	High (predicted)	Ccdc126	coiled-coil domain containing 126	other
MIMAT0000210	miR-181a-5p (and other miRNAs w/seed ACAUUCA)	-1.195	9231.03	TargetScan Human	High (predicted)	Ccdc126	coiled-coil domain containing 126	other
MIMAT0000669	miR-221-3p (and other miRNAs w/seed GCUACAU)	2.229	7342.21	TargetScan Human	High (predicted)	Ccdc126	coiled-coil domain containing 126	other
MIMAT0000582	miR-338-3p (miRNAs w/seed CCAGCAU)	-1.783	83.461	TargetScan Human	High (predicted)	Ccdc126	coiled-coil domain containing 126	other
MIMAT0000743	miR-379-5p (and other miRNAs w/seed GGUAGAC)	-0.764	20.143	TargetScan Human	High (predicted)	Ccdc126	coiled-coil domain containing 126	other
MIMAT0004684	miR-329-3p (and other miRNAs w/seed ACACACC)	-0.783	534.3	TargetScan Human	High (predicted)	Ccdc127	coiled-coil domain containing 127	other
MIMAT0016996	miR-185-3p (and other miRNAs w/seed GGGGCUG)	-0.799	29.47	TargetScan Human	High (predicted)	Ccdc134	coiled-coil domain containing 134	other
MIMAT0000219	miR-24-3p (and other miRNAs w/seed GGCUCAG)	-0.963	43576.4	TargetScan Human	High (predicted)	Ccdc134	coiled-coil domain containing 134	other
MIMAT0000582	miR-338-3p (miRNAs w/seed CCAGCAU)	-1.783	83.461	TargetScan Human	High (predicted)	Ccdc134	coiled-coil domain containing 134	other
MIMAT0004825	miR-423-5p (and other miRNAs w/seed GAGGGGC)	-1.049	1544.57	TargetScan Human	High (predicted)	Ccdc134	coiled-coil domain containing 134	other
MIMAT0000374	miR-296-5p (miRNAs w/seed GGGCCCC)	-1.566	20.739	TargetScan Human	High (predicted)	Ccdc137	coiled-coil domain containing 137	other
MIMAT0000665	miR-223-3p (miRNAs w/seed GUCAGUU)	-2.643	57578.7	TargetScan Human	High (predicted)	Ccdc149	coiled-coil domain containing 149	other
MIMAT0000537	miR-27a-3p (and other miRNAs w/seed UCACAGU)	-2.745	1316.96	TargetScan Human	High (predicted)	Ccdc149	coiled-coil domain containing 149	other
MIMAT0004642	miR-330-5p (and other miRNAs w/seed CUCUGGG)	-1.725	17.336	TargetScan Human	High (predicted)	Ccdc149	coiled-coil domain containing 149	other
MIMAT0027879	miR-6821-3p (and other miRNAs w/seed GACCUCU)	-1.425	15.054	TargetScan Human	High (predicted)	Ccdc149	coiled-coil domain containing 149	other
MIMAT0017353	miR-664-1-5p (and other miRNAs w/seed UGGCUGG)	-0.996	58.416	TargetScan Human	High (predicted)	Ccdc28a	coiled-coil domain containing 28A	other
MIMAT0000230	miR-199a-3p (and other miRNAs w/seed CAGUAGU)	-0.977	18626.2	TargetScan Human	High (predicted)	Ccdc28b	coiled-coil domain containing 28B	other
MIMAT0004523	miR-29b-1-5p (miRNAs w/seed CUGGUUU)	-1.328	20.498	TargetScan Human	High (predicted)	Ccdc28b	coiled-coil domain containing 28B	other
MIMAT0000532	miR-23a-3p (and other miRNAs w/seed UCACAUU)	-0.954	26835.3	TargetScan Human	High (predicted)	Ccdc32	coiled-coil domain containing 32	other
MIMAT0003454	miR-423-3p (miRNAs w/seed GCUCGGU)	-0.873	7216.39	TargetScan Human	High (predicted)	Ccdc32	coiled-coil domain containing 32	other
MIMAT0004631	miR-29a-5p (miRNAs w/seed CUGAUUU)	-2.933	30.151	TargetScan Human	High (predicted)	Ccdc34	coiled-coil domain containing 34	other
MIMAT0000746	miR-381-3p (and other miRNAs w/seed AUACAAG)	-0.882	59.946	TargetScan Human	High (predicted)	Ccdc34	coiled-coil domain containing 34	other
MIMAT0000229	miR-199a-5p (and other miRNAs w/seed CCAGUGU)	-1.534	22.226	TargetScan Human	High (predicted)	Ccdc43	coiled-coil domain containing 43	other
MIMAT0003172	miR-542-3p (miRNAs w/seed GUGACAG)	3.859	33.836	TargetScan Human	High (predicted)	Ccdc43	coiled-coil domain containing 43	other
MIMAT0000142	miR-9-5p (and other miRNAs w/seed CUUUGGU)	63.467	38.57	TargetScan Human	High (predicted)	Ccdc43	coiled-coil domain containing 43	other
MIMAT0000546	miR-103-3p (and other miRNAs w/seed GCAGCAU)	-1.005	5238.57	TargetScan Human	High (predicted)	Ccdc50	coiled-coil domain containing 50	other
MIMAT0000663	miR-218-5p (and other miRNAs w/seed UGUGCUU)	-6.207	280.821	TargetScan Human	High (predicted)	Ccdc50	coiled-coil domain containing 50	other
MIMAT0000531	miR-22-3p (miRNAs w/seed AGCUGCC)	-0.929	83832.4	TargetScan Human	High (predicted)	Ccdc50	coiled-coil domain containing 50	other
MIMAT0000537	miR-27a-3p (and other miRNAs w/seed UCACAGU)	-2.745	1316.96	TargetScan Human	High (predicted)	Ccdc50	coiled-coil domain containing 50	other
MIMAT0000542	miR-34a-5p (and other miRNAs w/seed GGCAGUG)	6.754	19.619	TargetScan Human	High (predicted)	Ccdc50	coiled-coil domain containing 50	other
MIMAT0003735	miR-377-5p (and other miRNAs w/seed GAGGUUG)	-1.239	100.092	TargetScan Human	High (predicted)	Ccdc51	coiled-coil domain containing 51	other
MIMAT0000247	miR-143-3p (and other miRNAs w/seed GAGAUGA)	2.738	90.735	TargetScan Human	High (predicted)	Ccdc58	coiled-coil domain containing 58	other
MIMAT0016996	miR-185-3p (and other miRNAs w/seed GGGGCUG)	-0.799	29.47	TargetScan Human	High (predicted)	Ccdc58	coiled-coil domain containing 58	other
MIMAT0000219	miR-24-3p (and other miRNAs w/seed GGCUCAG)	-0.963	43576.4	TargetScan Human	High (predicted)	Ccdc58	coiled-coil domain containing 58	other
MIMAT0000704	miR-361-5p (miRNAs w/seed UAUCAGA)	-1.075	335.034	TargetScan Human	High (predicted)	Ccdc58	coiled-coil domain containing 58	other
MIMAT0004629	miR-22-5p (and other miRNAs w/seed GUUCUUC)	-0.931	677.554	TargetScan Human	High (predicted)	Ccdc59	coiled-coil domain containing 59	other
MIMAT0000519	miR-141-3p (and other miRNAs w/seed AACACUG)	-5.32	182.234	TargetScan Human	High (predicted)	Ccdc6	coiled-coil domain containing 6	other
MIMAT0000162	miR-148a-3p (and other miRNAs w/seed CAGUGCA)	-3.663	5324.18	TargetScan Human	High (predicted)	Ccdc6	coiled-coil domain containing 6	other
MIMAT0000217	miR-188-5p (and other miRNAs w/seed AUCCCUU)	-0.547	43.928	TargetScan Human	High (predicted)	Ccdc6	coiled-coil domain containing 6	other
MIMAT0005292	miR-5107-3p (and other miRNAs w/seed AACCUGU)	-0.865	29.073	TargetScan Human	High (predicted)	Ccdc6	coiled-coil domain containing 6	other
MIMAT0000746	miR-381-3p (and other miRNAs w/seed AUACAAG)	-0.882	59.946	TargetScan Human	High (predicted)	Ccdc66	coiled-coil domain containing 66	other
MIMAT0000678	miR-7a-5p (and other miRNAs w/seed GGAAGAC)	-1.386	33.396	TargetScan Human	High (predicted)	Ccdc66	coiled-coil domain containing 66	other
MIMAT0016996	miR-185-3p (and other miRNAs w/seed GGGGCUG)	-0.799	29.47	TargetScan Human	High (predicted)	Ccdc69	coiled-coil domain containing 69	other
MIMAT0017027	miR-486-3p (and other miRNAs w/seed GGGGCAG)	-2.227	44.452	TargetScan Human	High (predicted)	Ccdc69	coiled-coil domain containing 69	other
MIMAT0000140	miR-128-3p (and other miRNAs w/seed CACAGUG)	-1.585	2977.13	TargetScan Human	High (predicted)	Ccdc71	coiled-coil domain containing 71	other
MIMAT0004633	miR-27a-5p (miRNAs w/seed GGGCUUA)	-1.314	1243.46	TargetScan Human	High (predicted)	Ccdc71	coiled-coil domain containing 71	other
MIMAT0000532	miR-23a-3p (and other miRNAs w/seed UCACAUU)	-0.954	26835.3	TargetScan Human	High (predicted)	Ccdc82	coiled-coil domain containing 82	other
MIMAT0016996	miR-185-3p (and other miRNAs w/seed GGGGCUG)	-0.799	29.47	TargetScan Human	High (predicted)	Ccdc88c	coiled-coil domain containing 88C	other
MIMAT0017027	miR-486-3p (and other miRNAs w/seed GGGGCAG)	-2.227	44.452	TargetScan Human	High (predicted)	Ccdc9	coiled-coil domain containing 9	other
MIMAT0017056	miR-223-5p (miRNAs w/seed GUGUAUU)	-2.059	8491.27	TargetScan Human	High (predicted)	Ccdc91	coiled-coil domain containing 91	other
MIMAT0000706	miR-362-5p (and other miRNAs w/seed AUCCUUG)	2.365	664.877	TargetScan Human	High (predicted)	Ccdc91	coiled-coil domain containing 91	other
MIMAT0014943	miR-486-5p (and other miRNAs w/seed CCUGUAC)	-1.156	337.412	TargetScan Human	High (predicted)	Ccdc91	coiled-coil domain containing 91	other
MIMAT0000140	miR-128-3p (and other miRNAs w/seed CACAGUG)	-1.585	2977.13	TargetScan Human	High (predicted)	Ccdc92	coiled-coil domain containing 92	other
MIMAT0003454	miR-423-3p (miRNAs w/seed GCUCGGU)	-0.873	7216.39	TargetScan Human	High (predicted)	Ccdc92	coiled-coil domain containing 92	other
MIMAT0016996	miR-185-3p (and other miRNAs w/seed GGGGCUG)	-0.799	29.47	TargetScan Human	High (predicted)	Ccdc97	coiled-coil domain containing 97	other
MIMAT0000214	miR-185-5p (and other miRNAs w/seed GGAGAGA)	-1.038	5180.95	TargetScan Human	High (predicted)	Ccdc97	coiled-coil domain containing 97	other
MIMAT0017027	miR-486-3p (and other miRNAs w/seed GGGGCAG)	-2.227	44.452	TargetScan Human	High (predicted)	Ccdc97	coiled-coil domain containing 97	other
MIMAT0003727	miR-374b-5p (and other miRNAs w/seed UAUAAUA)	-1.19	889.306	TargetScan Human	High (predicted)	Ccl2	C-C motif chemokine ligand 2	cytokine
MIMAT0012774	miR-664-3p (and other miRNAs w/seed AUUCAUU)	-1.855	250.688	TargetScan Human	High (predicted)	Ccl2	C-C motif chemokine ligand 2	cytokine
MIMAT0000376	miR-298-5p (and other miRNAs w/seed GCAGAGG)	-1.109	24.267	TargetScan Human	High (predicted)	Ccl25	C-C motif chemokine ligand 25	cytokine
MIMAT0000137	miR-126a-5p (and other miRNAs w/seed AUUAUUA)	-9.621	252.141	TargetScan Human	High (predicted)	Ccl28	C-C motif chemokine ligand 28	cytokine
MIMAT0000374	miR-296-5p (miRNAs w/seed GGGCCCC)	-1.566	20.739	TargetScan Human	High (predicted)	Ccl28	C-C motif chemokine ligand 28	cytokine
MIMAT0005438	miR-30c-1-3p (and other miRNAs w/seed UGGGAGA)	-1.022	728.54	TargetScan Human	High (predicted)	Ccl28	C-C motif chemokine ligand 28	cytokine
MIMAT0001090	miR-409-3p (miRNAs w/seed AAUGUUG)	-0.952	20.54	TargetScan Human	High (predicted)	Ccl28	C-C motif chemokine ligand 28	cytokine
MIMAT0003512	miR-450a-1-3p (and other miRNAs w/seed UUGGGAA)	4.401	13.495	TargetScan Human	High (predicted)	Ccl28	C-C motif chemokine ligand 28	cytokine
MIMAT0000653	miR-708-5p (and other miRNAs w/seed AGGAGCU)	-1.175	380.305	TargetScan Human	High (predicted)	Ccl28	C-C motif chemokine ligand 28	cytokine
MIMAT0000513	miR-19b-3p (and other miRNAs w/seed GUGCAAA)	1261.13	1160.22	TargetScan Human	High (predicted)	Ccm2	CCM2 scaffold protein	other
MIMAT0000532	miR-23a-3p (and other miRNAs w/seed UCACAUU)	-0.954	26835.3	TargetScan Human	High (predicted)	Ccm2	CCM2 scaffold protein	other
MIMAT0000158	miR-146a-5p (and other miRNAs w/seed GAGAACU)	2.747	6273.45	miRecords	Experimentally Observed	Ccna2	cyclin A2	other
MIMAT0000219	miR-24-3p (and other miRNAs w/seed GGCUCAG)	-0.963	43576.4	miRecords	Experimentally Observed	Ccna2	cyclin A2	other
MIMAT0000211	miR-182-5p (and other miRNAs w/seed UUGGCAA)	-2.538	372.131	TargetScan Human	High (predicted)	Ccnc	cyclin C	other
MIMAT0000537	miR-27a-3p (and other miRNAs w/seed UCACAGU)	-2.745	1316.96	TargetScan Human	High (predicted)	Ccnc	cyclin C	other
MIMAT0000539	miR-92a-3p (and other miRNAs w/seed AUUGCAC)	-1.479	21994.1	TargetScan Human	High (predicted)	Ccnc	cyclin C	other
MIMAT0025580	let-7a-5p (and other miRNAs w/seed GAGGUAG)	-2.946	96.63	Ingenuity Expert Findings,TarBase,TargetScan Human,miRecords	Experimentally Observed,Moderate (predicted)	Ccnd1	cyclin D1	transcription regulator
MIMAT0000165	miR-155-5p (miRNAs w/seed UAAUGCU)	-1.78	27.826	miRecords	Experimentally Observed	Ccnd1	cyclin D1	transcription regulator
MIMAT0000548	miR-16-5p (and other miRNAs w/seed AGCAGCA)	3.477	119.651	Ingenuity Expert Findings,TargetScan Human,miRecords	Experimentally Observed,High (predicted)	Ccnd1	cyclin D1	transcription regulator
MIMAT0000386	miR-17-5p (and other miRNAs w/seed AAAGUGC)	-0.958	690.303	TargetScan Human,miRecords	Experimentally Observed,Moderate (predicted)	Ccnd1	cyclin D1	transcription regulator
MIMAT0000513	miR-19b-3p (and other miRNAs w/seed GUGCAAA)	1261.13	1160.22	TargetScan Human,miRecords	Experimentally Observed,High (predicted)	Ccnd1	cyclin D1	transcription regulator
MIMAT0017060	miR-221-5p (and other miRNAs w/seed CCUGGCA)	-0.507	597.632	TargetScan Human	High (predicted)	Ccnd1	cyclin D1	transcription regulator
MIMAT0000374	miR-296-5p (miRNAs w/seed GGGCCCC)	-1.566	20.739	miRecords	Experimentally Observed	Ccnd1	cyclin D1	transcription regulator
MIMAT0000542	miR-34a-5p (and other miRNAs w/seed GGCAGUG)	6.754	19.619	Ingenuity Expert Findings,TarBase,TargetScan Human,miRecords	Experimentally Observed,Moderate (predicted)	Ccnd1	cyclin D1	transcription regulator
MIMAT0003188	miR-503-5p (miRNAs w/seed AGCAGCG)	3.511	81.407	Ingenuity Expert Findings,TargetScan Human,miRecords	Experimentally Observed,High (predicted)	Ccnd1	cyclin D1	transcription regulator
MIMAT0025580	let-7a-5p (and other miRNAs w/seed GAGGUAG)	-2.946	96.63	TargetScan Human	High (predicted)	Ccnd2	cyclin D2	other
MIMAT0000548	miR-16-5p (and other miRNAs w/seed AGCAGCA)	3.477	119.651	TargetScan Human	High (predicted)	Ccnd2	cyclin D2	other
MIMAT0000214	miR-185-5p (and other miRNAs w/seed GGAGAGA)	-1.038	5180.95	TargetScan Human	High (predicted)	Ccnd2	cyclin D2	other
MIMAT0000528	miR-18a-5p (and other miRNAs w/seed AAGGUGC)	-0.681	110.48	TargetScan Human	High (predicted)	Ccnd2	cyclin D2	other
MIMAT0017027	miR-486-3p (and other miRNAs w/seed GGGGCAG)	-2.227	44.452	TargetScan Human	High (predicted)	Ccnd2	cyclin D2	other
MIMAT0003188	miR-503-5p (miRNAs w/seed AGCAGCG)	3.511	81.407	TargetScan Human	High (predicted)	Ccnd2	cyclin D2	other
MIMAT0004821	miR-671-3p (and other miRNAs w/seed CCGGUUC)	-1.626	176.947	TargetScan Human	High (predicted)	Ccnd2	cyclin D2	other
MIMAT0000548	miR-16-5p (and other miRNAs w/seed AGCAGCA)	3.477	119.651	TargetScan Human,miRecords	Experimentally Observed,High (predicted)	Ccnd3	cyclin D3	kinase
MIMAT0017027	miR-486-3p (and other miRNAs w/seed GGGGCAG)	-2.227	44.452	TargetScan Human	High (predicted)	Ccnd3	cyclin D3	kinase
MIMAT0009408	miR-6967-5p (and other miRNAs w/seed AGGGAGG)	-0.814	44.326	TargetScan Human	High (predicted)	Ccnd3	cyclin D3	kinase
MIMAT0000142	miR-9-5p (and other miRNAs w/seed CUUUGGU)	63.467	38.57	TargetScan Human	High (predicted)	Ccndbp1	cyclin D1 binding protein 1	other
MIMAT0000248	miR-30c-5p (and other miRNAs w/seed GUAAACA)	-2.288	454.5	TargetScan Human	High (predicted)	Ccne2	cyclin E2	other
MIMAT0000542	miR-34a-5p (and other miRNAs w/seed GGCAGUG)	6.754	19.619	TargetScan Human	High (predicted)	Ccne2	cyclin E2	other
MIMAT0003188	miR-503-5p (miRNAs w/seed AGCAGCG)	3.511	81.407	Ingenuity Expert Findings	Experimentally Observed	Ccne2	cyclin E2	other
MIMAT0000539	miR-92a-3p (and other miRNAs w/seed AUUGCAC)	-1.479	21994.1	Ingenuity Expert Findings	Experimentally Observed	Ccne2	cyclin E2	other
MIMAT0000246	miR-122-5p (miRNAs w/seed GGAGUGU)	-0.547	2447.49	TargetScan Human,miRecords	Experimentally Observed,High (predicted)	Ccng1	cyclin G1	other
MIMAT0000217	miR-188-5p (and other miRNAs w/seed AUCCCUU)	-0.547	43.928	TargetScan Human	High (predicted)	Ccng1	cyclin G1	other
MIMAT0000532	miR-23a-3p (and other miRNAs w/seed UCACAUU)	-0.954	26835.3	TargetScan Human	High (predicted)	Ccng1	cyclin G1	other
MIMAT0000537	miR-27a-3p (and other miRNAs w/seed UCACAGU)	-2.745	1316.96	TargetScan Human	High (predicted)	Ccng1	cyclin G1	other
MIMAT0000711	miR-365-3p (and other miRNAs w/seed AAUGCCC)	-3.659	236.911	TargetScan Human	High (predicted)	Ccng1	cyclin G1	other
MIMAT0002889	miR-532-5p (and other miRNAs w/seed AUGCCUU)	-0.739	19813	TargetScan Human	High (predicted)	Ccng1	cyclin G1	other
MIMAT0000142	miR-9-5p (and other miRNAs w/seed CUUUGGU)	63.467	38.57	TargetScan Human	High (predicted)	Ccng1	cyclin G1	other
MIMAT0000154	miR-142-5p (and other miRNAs w/seed AUAAAGU)	-1.858	14738.7	TargetScan Human	High (predicted)	Ccng2	cyclin G2	other
MIMAT0000156	miR-144-3p (miRNAs w/seed ACAGUAU)	-0.67	23.828	TargetScan Human	High (predicted)	Ccng2	cyclin G2	other
MIMAT0000386	miR-17-5p (and other miRNAs w/seed AAAGUGC)	-0.958	690.303	TargetScan Human	High (predicted)	Ccng2	cyclin G2	other
MIMAT0000742	miR-378a-5p (miRNAs w/seed UCCUGAC)	-0.812	557.806	TargetScan Human	High (predicted)	Ccng2	cyclin G2	other
MIMAT0000532	miR-23a-3p (and other miRNAs w/seed UCACAUU)	-0.954	26835.3	TargetScan Human	High (predicted)	Ccnh	cyclin H	transcription regulator
MIMAT0003742	miR-455-3p (miRNAs w/seed CAGUCCA)	-1.311	365.534	TargetScan Human	High (predicted)	Ccnh	cyclin H	transcription regulator
MIMAT0000158	miR-146a-5p (and other miRNAs w/seed GAGAACU)	2.747	6273.45	TargetScan Human	High (predicted)	Ccni	cyclin I	other
MIMAT0000159	miR-149-5p (miRNAs w/seed CUGGCUC)	-2.859	21.305	TargetScan Human	High (predicted)	Ccni	cyclin I	other
MIMAT0004631	miR-29a-5p (miRNAs w/seed CUGAUUU)	-2.933	30.151	TargetScan Human	High (predicted)	Ccni	cyclin I	other
MIMAT0025580	let-7a-5p (and other miRNAs w/seed GAGGUAG)	-2.946	96.63	TargetScan Human	High (predicted)	Ccnj	cyclin J	other
MIMAT0000136	miR-125b-5p (and other miRNAs w/seed CCCUGAG)	-4.232	27181.3	TargetScan Human	High (predicted)	Ccnj	cyclin J	other
MIMAT0000155	miR-142-3p (and other miRNAs w/seed GUAGUGU)	-1.006	5326.72	TargetScan Human	High (predicted)	Ccnj	cyclin J	other
MIMAT0000229	miR-199a-5p (and other miRNAs w/seed CCAGUGU)	-1.534	22.226	TargetScan Human	High (predicted)	Ccnj	cyclin J	other
MIMAT0000233	miR-200b-3p (and other miRNAs w/seed AAUACUG)	-3.814	1042.65	TargetScan Human	High (predicted)	Ccnj	cyclin J	other
MIMAT0000127	miR-29b-3p (and other miRNAs w/seed AGCACCA)	816.297	657.849	TargetScan Human	High (predicted)	Ccnj	cyclin J	other
MIMAT0027343	miR-6516-5p (miRNAs w/seed UUGCAGU)	-2.895	45.163	TargetScan Human	High (predicted)	Ccnj	cyclin J	other
MIMAT0000229	miR-199a-5p (and other miRNAs w/seed CCAGUGU)	-1.534	22.226	TargetScan Human	High (predicted)	Ccnl1	cyclin L1	other
MIMAT0000513	miR-19b-3p (and other miRNAs w/seed GUGCAAA)	1261.13	1160.22	TargetScan Human	High (predicted)	Ccnl1	cyclin L1	other
MIMAT0000214	miR-185-5p (and other miRNAs w/seed GGAGAGA)	-1.038	5180.95	TargetScan Human	High (predicted)	Ccnl2	cyclin L2	other
MIMAT0000155	miR-142-3p (and other miRNAs w/seed GUAGUGU)	-1.006	5326.72	TargetScan Human	High (predicted)	Ccnt2	cyclin T2	transcription regulator
MIMAT0000548	miR-16-5p (and other miRNAs w/seed AGCAGCA)	3.477	119.651	TargetScan Human	High (predicted)	Ccnt2	cyclin T2	transcription regulator
MIMAT0000517	miR-192-5p (and other miRNAs w/seed UGACCUA)	-1.025	35826	TargetScan Human	High (predicted)	Ccnt2	cyclin T2	transcription regulator
MIMAT0000249	miR-30a-3p (and other miRNAs w/seed UUUCAGU)	-1.596	1574.68	TargetScan Human	High (predicted)	Ccnt2	cyclin T2	transcription regulator
MIMAT0000248	miR-30c-5p (and other miRNAs w/seed GUAAACA)	-2.288	454.5	TargetScan Human	High (predicted)	Ccnt2	cyclin T2	transcription regulator
MIMAT0000387	miR-130a-3p (and other miRNAs w/seed AGUGCAA)	-3.12	63.222	TargetScan Human	High (predicted)	Ccny	cyclin Y	other
MIMAT0000668	miR-204-5p (and other miRNAs w/seed UCCCUUU)	-3.862	31.524	TargetScan Human	High (predicted)	Ccny	cyclin Y	other
MIMAT0000548	miR-16-5p (and other miRNAs w/seed AGCAGCA)	3.477	119.651	TargetScan Human	High (predicted)	Ccnyl1	cyclin Y like 1	other
MIMAT0000667	miR-33-5p (and other miRNAs w/seed UGCAUUG)	-1.912	40.809	TargetScan Human	High (predicted)	Ccnyl1	cyclin Y like 1	other
MIMAT0017073	miR-194-3p (and other miRNAs w/seed CAGUGGG)	-0.756	152.084	TargetScan Human	High (predicted)	Ccr1	C-C motif chemokine receptor 1	G-protein coupled receptor
MIMAT0000542	miR-34a-5p (and other miRNAs w/seed GGCAGUG)	6.754	19.619	TargetScan Human	High (predicted)	Ccr1	C-C motif chemokine receptor 1	G-protein coupled receptor
MIMAT0003509	miR-501-3p (and other miRNAs w/seed AUGCACC)	2.308	2195.49	TargetScan Human	High (predicted)	Ccr1	C-C motif chemokine receptor 1	G-protein coupled receptor
MIMAT0000136	miR-125b-5p (and other miRNAs w/seed CCCUGAG)	-4.232	27181.3	Ingenuity Expert Findings,TargetScan Human	Experimentally Observed,High (predicted)	Ccr5	C-C motif chemokine receptor 5 (gene/pseudogene)	G-protein coupled receptor
MIMAT0004633	miR-27a-5p (miRNAs w/seed GGGCUUA)	-1.314	1243.46	TargetScan Human	High (predicted)	Ccr5	C-C motif chemokine receptor 5 (gene/pseudogene)	G-protein coupled receptor
MIMAT0000159	miR-149-5p (miRNAs w/seed CUGGCUC)	-2.859	21.305	TargetScan Human	High (predicted)	Cct3	chaperonin containing TCP1 subunit 3	other
MIMAT0017060	miR-221-5p (and other miRNAs w/seed CCUGGCA)	-0.507	597.632	TargetScan Human	High (predicted)	Cct3	chaperonin containing TCP1 subunit 3	other
MIMAT0000219	miR-24-3p (and other miRNAs w/seed GGCUCAG)	-0.963	43576.4	TargetScan Human	High (predicted)	Cct3	chaperonin containing TCP1 subunit 3	other
MIMAT0000669	miR-221-3p (and other miRNAs w/seed GCUACAU)	2.229	7342.21	TargetScan Human	High (predicted)	Cct4	chaperonin containing TCP1 subunit 4	other
MIMAT0005438	miR-30c-1-3p (and other miRNAs w/seed UGGGAGA)	-1.022	728.54	TargetScan Human	High (predicted)	Cct4	chaperonin containing TCP1 subunit 4	other
MIMAT0000704	miR-361-5p (miRNAs w/seed UAUCAGA)	-1.075	335.034	TargetScan Human	High (predicted)	Cct4	chaperonin containing TCP1 subunit 4	other
MIMAT0000656	miR-139-5p (miRNAs w/seed CUACAGU)	-1.158	45340.5	TargetScan Human	High (predicted)	Cct5	chaperonin containing TCP1 subunit 5	other
MIMAT0000669	miR-221-3p (and other miRNAs w/seed GCUACAU)	2.229	7342.21	TargetScan Human	High (predicted)	Cct5	chaperonin containing TCP1 subunit 5	other
MIMAT0000387	miR-130a-3p (and other miRNAs w/seed AGUGCAA)	-3.12	63.222	TargetScan Human	High (predicted)	Cct6a	chaperonin containing TCP1 subunit 6A	other
MIMAT0000162	miR-148a-3p (and other miRNAs w/seed CAGUGCA)	-3.663	5324.18	TargetScan Human	High (predicted)	Cct6a	chaperonin containing TCP1 subunit 6A	other
MIMAT0004869	miR-421-3p (and other miRNAs w/seed UCAACAG)	-0.704	62.174	TargetScan Human	High (predicted)	Cct6a	chaperonin containing TCP1 subunit 6A	other
MIMAT0027343	miR-6516-5p (miRNAs w/seed UUGCAGU)	-2.895	45.163	TargetScan Human	High (predicted)	Cct6a	chaperonin containing TCP1 subunit 6A	other
MIMAT0004528	miR-125a-3p (miRNAs w/seed CAGGUGA)	-0.939	68.31	TargetScan Human	High (predicted)	Cct8	chaperonin containing TCP1 subunit 8	enzyme
MIMAT0004939	miR-208a-3p (and other miRNAs w/seed UAAGACG)	-6.172	15.295	Ingenuity Expert Findings	Experimentally Observed	Cd14	CD14 molecule	transmembrane receptor
MIMAT0017173	miR-412-5p (miRNAs w/seed GGUCGAC)	-0.591	20.54	TargetScan Human	High (predicted)	Cd14	CD14 molecule	transmembrane receptor
MIMAT0000230	miR-199a-3p (and other miRNAs w/seed CAGUAGU)	-0.977	18626.2	TargetScan Human	High (predicted)	Cd151	CD151 molecule (Raph blood group)	other
MIMAT0017066	miR-92a-1-5p (miRNAs w/seed GGUUGGG)	-0.875	38.316	TargetScan Human	High (predicted)	Cd151	CD151 molecule (Raph blood group)	other
MIMAT0003168	miR-543-3p (and other miRNAs w/seed AACAUUC)	-0.762	25.983	TargetScan Human	High (predicted)	Cd163	CD163 molecule	transmembrane receptor
MIMAT0000211	miR-182-5p (and other miRNAs w/seed UUGGCAA)	-2.538	372.131	TargetScan Human	High (predicted)	Cd164	CD164 molecule	other
MIMAT0003451	miR-4276 (and other miRNAs w/seed UCAGUGA)	-1.166	106.782	TargetScan Human	High (predicted)	Cd164	CD164 molecule	other
MIMAT0003508	miR-501-5p (miRNAs w/seed AUCCUUU)	-0.543	15.975	TargetScan Human	High (predicted)	Cd164	CD164 molecule	other
MIMAT0000247	miR-143-3p (and other miRNAs w/seed GAGAUGA)	2.738	90.735	TargetScan Human	High (predicted)	Cd177	CD177 molecule	other
MIMAT0016996	miR-185-3p (and other miRNAs w/seed GGGGCUG)	-0.799	29.47	TargetScan Human	High (predicted)	Cd177	CD177 molecule	other
MIMAT0017073	miR-194-3p (and other miRNAs w/seed CAGUGGG)	-0.756	152.084	TargetScan Human	High (predicted)	Cd177	CD177 molecule	other
MIMAT0017027	miR-486-3p (and other miRNAs w/seed GGGGCAG)	-2.227	44.452	TargetScan Human	High (predicted)	Cd177	CD177 molecule	other
MIMAT0000653	miR-708-5p (and other miRNAs w/seed AGGAGCU)	-1.175	380.305	TargetScan Human	High (predicted)	Cd177	CD177 molecule	other
MIMAT0003454	miR-423-3p (miRNAs w/seed GCUCGGU)	-0.873	7216.39	TargetScan Human	High (predicted)	Cd2	CD2 molecule	transmembrane receptor
MIMAT0027723	miR-4705 (and other miRNAs w/seed CAAUCAC)	-2.375	14.657	TargetScan Human	High (predicted)	Cd2	CD2 molecule	transmembrane receptor
MIMAT0025580	let-7a-5p (and other miRNAs w/seed GAGGUAG)	-2.946	96.63	TargetScan Human	High (predicted)	Cd200r1	CD200 receptor 1	transmembrane receptor
MIMAT0014805	miR-1843a-5p (and other miRNAs w/seed AUGGAGG)	-1.669	1543.59	TargetScan Human	High (predicted)	Cd200r1	CD200 receptor 1	transmembrane receptor
MIMAT0004576	miR-296-3p (miRNAs w/seed AGGGUUG)	-2.081	47.728	TargetScan Human	High (predicted)	Cd200r1	CD200 receptor 1	transmembrane receptor
MIMAT0003485	miR-455-5p (and other miRNAs w/seed AUGUGCC)	-1.35	24.948	TargetScan Human	High (predicted)	Cd200r1	CD200 receptor 1	transmembrane receptor
MIMAT0027991	miR-6529-3p (and other miRNAs w/seed CUGUGCC)	-1.365	945.084	TargetScan Human	High (predicted)	Cd244	CD244 molecule	transmembrane receptor
MIMAT0000165	miR-155-5p (miRNAs w/seed UAAUGCU)	-1.78	27.826	TargetScan Human	High (predicted)	Cd274	CD274 molecule	enzyme
MIMAT0004661	miR-28-3p (and other miRNAs w/seed ACUAGAU)	-1.48	684.731	TargetScan Human	High (predicted)	Cd274	CD274 molecule	enzyme
MIMAT0000584	miR-339-5p (and other miRNAs w/seed CCCUGUC)	-1.065	3731.32	TargetScan Human	High (predicted)	Cd274	CD274 molecule	enzyme
MIMAT0000548	miR-16-5p (and other miRNAs w/seed AGCAGCA)	3.477	119.651	TargetScan Human	High (predicted)	Cd28	CD28 molecule	transmembrane receptor
MIMAT0000742	miR-378a-5p (miRNAs w/seed UCCUGAC)	-0.812	557.806	TargetScan Human	High (predicted)	Cd28	CD28 molecule	transmembrane receptor
MIMAT0000211	miR-182-5p (and other miRNAs w/seed UUGGCAA)	-2.538	372.131	TargetScan Human	High (predicted)	Cd2ap	CD2 associated protein	other
MIMAT0000230	miR-199a-3p (and other miRNAs w/seed CAGUAGU)	-0.977	18626.2	TargetScan Human	High (predicted)	Cd2ap	CD2 associated protein	other
MIMAT0017061	miR-222-5p (miRNAs w/seed UCAGUAG)	2.022	27.585	TargetScan Human	High (predicted)	Cd2ap	CD2 associated protein	other
MIMAT0016996	miR-185-3p (and other miRNAs w/seed GGGGCUG)	-0.799	29.47	TargetScan Human	High (predicted)	Cd300a	CD300a molecule	transmembrane receptor
MIMAT0017259	miR-505-5p (and other miRNAs w/seed GGAGCCA)	-0.502	15.975	TargetScan Human	High (predicted)	Cd300a	CD300a molecule	transmembrane receptor
MIMAT0001342	miR-425-3p (miRNAs w/seed UCGGGAA)	-1.422	352.407	TargetScan Human	High (predicted)	Cd300lb	CD300 molecule like family member b	other
MIMAT0009408	miR-6967-5p (and other miRNAs w/seed AGGGAGG)	-0.814	44.326	TargetScan Human	High (predicted)	Cd300lb	CD300 molecule like family member b	other
MIMAT0000374	miR-296-5p (miRNAs w/seed GGGCCCC)	-1.566	20.739	TargetScan Human	High (predicted)	Cd300lf	CD300 molecule like family member f	other
MIMAT0000246	miR-122-5p (miRNAs w/seed GGAGUGU)	-0.547	2447.49	TarBase,TargetScan Human,miRecords	Experimentally Observed,High (predicted)	Cd320	CD320 molecule	transmembrane receptor
MIMAT0000165	miR-155-5p (miRNAs w/seed UAAUGCU)	-1.78	27.826	TargetScan Human	High (predicted)	Cd33	CD33 molecule	other
MIMAT0000586	miR-340-3p (and other miRNAs w/seed CCGUCUC)	-0.985	57.098	TargetScan Human	High (predicted)	Cd38	CD38 molecule	enzyme
MIMAT0000158	miR-146a-5p (and other miRNAs w/seed GAGAACU)	2.747	6273.45	Ingenuity Expert Findings	Experimentally Observed	Cd40	CD40 molecule	transmembrane receptor
MIMAT0000548	miR-16-5p (and other miRNAs w/seed AGCAGCA)	3.477	119.651	TargetScan Human	High (predicted)	Cd40	CD40 molecule	transmembrane receptor
MIMAT0017075	miR-361-3p (miRNAs w/seed CCCCCAG)	-1.271	3328.09	TargetScan Human	High (predicted)	Cd40	CD40 molecule	transmembrane receptor
MIMAT0003512	miR-450a-1-3p (and other miRNAs w/seed UUGGGAA)	4.401	13.495	TargetScan Human	High (predicted)	Cd40	CD40 molecule	transmembrane receptor
MIMAT0000230	miR-199a-3p (and other miRNAs w/seed CAGUAGU)	-0.977	18626.2	Ingenuity Expert Findings,TargetScan Human	Experimentally Observed,Moderate (predicted)	Cd44	CD44 molecule (Indian blood group)	other
MIMAT0000374	miR-296-5p (miRNAs w/seed GGGCCCC)	-1.566	20.739	TargetScan Human	High (predicted)	Cd44	CD44 molecule (Indian blood group)	other
MIMAT0000565	miR-328-3p (and other miRNAs w/seed UGGCCCU)	-1.514	3199.18	miRecords	Experimentally Observed	Cd44	CD44 molecule (Indian blood group)	other
MIMAT0000165	miR-155-5p (miRNAs w/seed UAAUGCU)	-1.78	27.826	Ingenuity Expert Findings	Experimentally Observed	Cd47	CD47 molecule	transmembrane receptor
MIMAT0004642	miR-330-5p (and other miRNAs w/seed CUCUGGG)	-1.725	17.336	Ingenuity Expert Findings	Experimentally Observed	Cd47	CD47 molecule	transmembrane receptor
MIMAT0000542	miR-34a-5p (and other miRNAs w/seed GGCAGUG)	6.754	19.619	Ingenuity Expert Findings	Experimentally Observed	Cd47	CD47 molecule	transmembrane receptor
MIMAT0001090	miR-409-3p (miRNAs w/seed AAUGUUG)	-0.952	20.54	TargetScan Human	High (predicted)	Cd48	CD48 molecule	other
MIMAT0000136	miR-125b-5p (and other miRNAs w/seed CCCUGAG)	-4.232	27181.3	TargetScan Human	High (predicted)	Cd5l	CD5 molecule like	transmembrane receptor
MIMAT0004631	miR-29a-5p (miRNAs w/seed CUGAUUU)	-2.933	30.151	TargetScan Human	High (predicted)	Cd5l	CD5 molecule like	transmembrane receptor
MIMAT0000159	miR-149-5p (miRNAs w/seed CUGGCUC)	-2.859	21.305	TargetScan Human	High (predicted)	Cd68	CD68 molecule	other
MIMAT0017060	miR-221-5p (and other miRNAs w/seed CCUGGCA)	-0.507	597.632	TargetScan Human	High (predicted)	Cd68	CD68 molecule	other
MIMAT0004629	miR-22-5p (and other miRNAs w/seed GUUCUUC)	-0.931	677.554	TargetScan Human	High (predicted)	Cd68	CD68 molecule	other
MIMAT0016996	miR-185-3p (and other miRNAs w/seed GGGGCUG)	-0.799	29.47	TargetScan Human	High (predicted)	Cd74	CD74 molecule	transmembrane receptor
MIMAT0004636	miR-93-3p (miRNAs w/seed CUGCUGA)	-1.035	56.971	TargetScan Human	High (predicted)	Cd74	CD74 molecule	transmembrane receptor
MIMAT0000546	miR-103-3p (and other miRNAs w/seed GCAGCAU)	-1.005	5238.57	TargetScan Human	High (predicted)	Cd80	CD80 molecule	transmembrane receptor
MIMAT0000519	miR-141-3p (and other miRNAs w/seed AACACUG)	-5.32	182.234	TargetScan Human	High (predicted)	Cd80	CD80 molecule	transmembrane receptor
MIMAT0000548	miR-16-5p (and other miRNAs w/seed AGCAGCA)	3.477	119.651	TargetScan Human	High (predicted)	Cd80	CD80 molecule	transmembrane receptor
MIMAT0000531	miR-22-3p (miRNAs w/seed AGCUGCC)	-0.929	83832.4	TargetScan Human	High (predicted)	Cd80	CD80 molecule	transmembrane receptor
MIMAT0004636	miR-93-3p (miRNAs w/seed CUGCUGA)	-1.035	56.971	TargetScan Human	High (predicted)	Cd80	CD80 molecule	transmembrane receptor
MIMAT0000376	miR-298-5p (and other miRNAs w/seed GCAGAGG)	-1.109	24.267	TargetScan Human	High (predicted)	Cd81	CD81 molecule	other
MIMAT0000214	miR-185-5p (and other miRNAs w/seed GGAGAGA)	-1.038	5180.95	TargetScan Human	High (predicted)	Cd84	CD84 molecule	other
MIMAT0000555	miR-324-5p (miRNAs w/seed GCAUCCC)	-0.782	39.846	TargetScan Human	High (predicted)	Cd84	CD84 molecule	other
MIMAT0017259	miR-505-5p (and other miRNAs w/seed GGAGCCA)	-0.502	15.975	TargetScan Human	High (predicted)	Cd84	CD84 molecule	other
MIMAT0017353	miR-664-1-5p (and other miRNAs w/seed UGGCUGG)	-0.996	58.416	TargetScan Human	High (predicted)	Cd84	CD84 molecule	other
MIMAT0009408	miR-6967-5p (and other miRNAs w/seed AGGGAGG)	-0.814	44.326	TargetScan Human	High (predicted)	Cd84	CD84 molecule	other
MIMAT0017027	miR-486-3p (and other miRNAs w/seed GGGGCAG)	-2.227	44.452	TargetScan Human	High (predicted)	Cd86	CD86 molecule	transmembrane receptor
MIMAT0000374	miR-296-5p (miRNAs w/seed GGGCCCC)	-1.566	20.739	TargetScan Human	High (predicted)	Cd8a	CD8a molecule	other
MIMAT0004642	miR-330-5p (and other miRNAs w/seed CUCUGGG)	-1.725	17.336	TargetScan Human	High (predicted)	Cd8a	CD8a molecule	other
MIMAT0004825	miR-423-5p (and other miRNAs w/seed GAGGGGC)	-1.049	1544.57	TargetScan Human	High (predicted)	Cd8a	CD8a molecule	other
MIMAT0012774	miR-664-3p (and other miRNAs w/seed AUUCAUU)	-1.855	250.688	TargetScan Human	High (predicted)	Cd8a	CD8a molecule	other
MIMAT0014856	miR-3074-5p (miRNAs w/seed UUCCUGC)	-1.631	18.258	TargetScan Human	High (predicted)	Cd9	CD9 molecule	other
MIMAT0003456	miR-495-3p (and other miRNAs w/seed AACAAAC)	2.127	21.419	TargetScan Human	High (predicted)	Cd9	CD9 molecule	other
MIMAT0000660	miR-181a-1-3p (and other miRNAs w/seed CCAUCGA)	-1.093	201.426	TargetScan Human	High (predicted)	Cd93	CD93 molecule	other
MIMAT0017063	miR-29b-5p (and other miRNAs w/seed UGGUUUC)	-0.512	26.905	TargetScan Human	High (predicted)	Cd99	CD99 molecule (Xg blood group)	other
MIMAT0000248	miR-30c-5p (and other miRNAs w/seed GUAAACA)	-2.288	454.5	TargetScan Human	High (predicted)	Cd99	CD99 molecule (Xg blood group)	other
MIMAT0003454	miR-423-3p (miRNAs w/seed GCUCGGU)	-0.873	7216.39	TargetScan Human	High (predicted)	Cd99l2	CD99 molecule like 2	other
MIMAT0003735	miR-377-5p (and other miRNAs w/seed GAGGUUG)	-1.239	100.092	TargetScan Human	High (predicted)	Cdadc1	cytidine and dCMP deaminase domain containing 1	kinase
MIMAT0000704	miR-361-5p (miRNAs w/seed UAUCAGA)	-1.075	335.034	TargetScan Human	High (predicted)	Cdc123	cell division cycle 123	other
MIMAT0000548	miR-16-5p (and other miRNAs w/seed AGCAGCA)	3.477	119.651	miRecords	Experimentally Observed	Cdc14b	cell division cycle 14B	phosphatase
MIMAT0004653	miR-342-5p (and other miRNAs w/seed GGGGUGC)	-0.557	26.905	TargetScan Human	High (predicted)	Cdc14b	cell division cycle 14B	phosphatase
MIMAT0000142	miR-9-5p (and other miRNAs w/seed CUUUGGU)	63.467	38.57	TargetScan Human	High (predicted)	Cdc14b	cell division cycle 14B	phosphatase
MIMAT0025580	let-7a-5p (and other miRNAs w/seed GAGGUAG)	-2.946	96.63	TargetScan Human,miRecords	Experimentally Observed,High (predicted)	Cdc25a	cell division cycle 25A	phosphatase
MIMAT0000136	miR-125b-5p (and other miRNAs w/seed CCCUGAG)	-4.232	27181.3	miRecords	Experimentally Observed	Cdc25a	cell division cycle 25A	phosphatase
MIMAT0000548	miR-16-5p (and other miRNAs w/seed AGCAGCA)	3.477	119.651	Ingenuity Expert Findings,TargetScan Human	Experimentally Observed,Moderate (predicted)	Cdc25a	cell division cycle 25A	phosphatase
MIMAT0000213	miR-184 (and other miRNAs w/seed GGACGGA)	4.532	41.832	TargetScan Human	High (predicted)	Cdc25a	cell division cycle 25A	phosphatase
MIMAT0000530	miR-21-5p (and other miRNAs w/seed AGCUUAU)	-0.739	831281	miRecords	Experimentally Observed	Cdc25a	cell division cycle 25A	phosphatase
MIMAT0003188	miR-503-5p (miRNAs w/seed AGCAGCG)	3.511	81.407	Ingenuity Expert Findings,TargetScan Human	Experimentally Observed,Moderate (predicted)	Cdc25a	cell division cycle 25A	phosphatase
MIMAT0000668	miR-204-5p (and other miRNAs w/seed UCCCUUU)	-3.862	31.524	miRecords	Experimentally Observed	Cdc25b	cell division cycle 25B	phosphatase
MIMAT0017027	miR-486-3p (and other miRNAs w/seed GGGGCAG)	-2.227	44.452	TargetScan Human	High (predicted)	Cdc25b	cell division cycle 25B	phosphatase
MIMAT0017260	miR-652-5p (miRNAs w/seed AACCCUA)	-1.112	13.735	TargetScan Human	High (predicted)	Cdc25b	cell division cycle 25B	phosphatase
MIMAT0004523	miR-29b-1-5p (miRNAs w/seed CUGGUUU)	-1.328	20.498	TargetScan Human	High (predicted)	Cdc26	cell division cycle 26	other
MIMAT0000548	miR-16-5p (and other miRNAs w/seed AGCAGCA)	3.477	119.651	TargetScan Human	High (predicted)	Cdc27	cell division cycle 27	other
MIMAT0025580	let-7a-5p (and other miRNAs w/seed GAGGUAG)	-2.946	96.63	TargetScan Human	High (predicted)	Cdc34	cell division cycle 34	enzyme
MIMAT0000548	miR-16-5p (and other miRNAs w/seed AGCAGCA)	3.477	119.651	TargetScan Human	High (predicted)	Cdc37l1	cell division cycle 37 like 1	other
MIMAT0000386	miR-17-5p (and other miRNAs w/seed AAAGUGC)	-0.958	690.303	TargetScan Human	High (predicted)	Cdc37l1	cell division cycle 37 like 1	other
MIMAT0000214	miR-185-5p (and other miRNAs w/seed GGAGAGA)	-1.038	5180.95	Ingenuity Expert Findings,TargetScan Human	Experimentally Observed,High (predicted)	Cdc42	cell division cycle 42	enzyme
MIMAT0000528	miR-18a-5p (and other miRNAs w/seed AAGGUGC)	-0.681	110.48	TargetScan Human	High (predicted)	Cdc42	cell division cycle 42	enzyme
MIMAT0000127	miR-29b-3p (and other miRNAs w/seed AGCACCA)	816.297	657.849	Ingenuity Expert Findings,TargetScan Human,miRecords	Experimentally Observed,High (predicted)	Cdc42	cell division cycle 42	enzyme
MIMAT0003498	miR-708-3p (miRNAs w/seed AACUAGA)	8.332	26.634	TargetScan Human	High (predicted)	Cdc42	cell division cycle 42	enzyme
MIMAT0017027	miR-486-3p (and other miRNAs w/seed GGGGCAG)	-2.227	44.452	TargetScan Human	High (predicted)	Cdc42ep4	CDC42 effector protein 4	other
MIMAT0009408	miR-6967-5p (and other miRNAs w/seed AGGGAGG)	-0.814	44.326	TargetScan Human	High (predicted)	Cdc42ep4	CDC42 effector protein 4	other
MIMAT0025580	let-7a-5p (and other miRNAs w/seed GAGGUAG)	-2.946	96.63	TargetScan Human	High (predicted)	Cdc42se1	CDC42 small effector 1	other
MIMAT0000648	miR-10a-5p (and other miRNAs w/seed ACCCUGU)	-1.062	119521	TargetScan Human	High (predicted)	Cdc42se1	CDC42 small effector 1	other
MIMAT0004528	miR-125a-3p (miRNAs w/seed CAGGUGA)	-0.939	68.31	TargetScan Human	High (predicted)	Cdc42se1	CDC42 small effector 1	other
MIMAT0000136	miR-125b-5p (and other miRNAs w/seed CCCUGAG)	-4.232	27181.3	TargetScan Human	High (predicted)	Cdc42se1	CDC42 small effector 1	other
MIMAT0004825	miR-423-5p (and other miRNAs w/seed GAGGGGC)	-1.049	1544.57	TargetScan Human	High (predicted)	Cdc42se1	CDC42 small effector 1	other
MIMAT0017027	miR-486-3p (and other miRNAs w/seed GGGGCAG)	-2.227	44.452	TargetScan Human	High (predicted)	Cdc42se1	CDC42 small effector 1	other
MIMAT0009408	miR-6967-5p (and other miRNAs w/seed AGGGAGG)	-0.814	44.326	TargetScan Human	High (predicted)	Cdc42se1	CDC42 small effector 1	other
MIMAT0003498	miR-708-3p (miRNAs w/seed AACUAGA)	8.332	26.634	TargetScan Human	High (predicted)	Cdc42se1	CDC42 small effector 1	other
MIMAT0004583	miR-130b-5p (and other miRNAs w/seed CUCUUUC)	-5.969	318.812	TargetScan Human	High (predicted)	Cdc5l	cell division cycle 5 like	transcription regulator
MIMAT0009456	miR-1839-5p (and other miRNAs w/seed AGGUAGA)	-1.719	6120.71	TargetScan Human	High (predicted)	Cdc7	cell division cycle 7	kinase
MIMAT0000127	miR-29b-3p (and other miRNAs w/seed AGCACCA)	816.297	657.849	TargetScan Human	High (predicted)	Cdc7	cell division cycle 7	kinase
MIMAT0004617	miR-148a-5p (and other miRNAs w/seed AAGUUCU)	-3.176	467.662	TargetScan Human	High (predicted)	Cdc73	cell division cycle 73	other
MIMAT0003735	miR-377-5p (and other miRNAs w/seed GAGGUUG)	-1.239	100.092	TargetScan Human	High (predicted)	Cdca2	cell division cycle associated 2	other
MIMAT0000666	miR-320b (and other miRNAs w/seed AAAGCUG)	-1.124	3814.07	TargetScan Human	High (predicted)	Cdca3	cell division cycle associated 3	other
MIMAT0000546	miR-103-3p (and other miRNAs w/seed GCAGCAU)	-1.005	5238.57	miRecords	Experimentally Observed	Cdca4	cell division cycle associated 4	other
MIMAT0000548	miR-16-5p (and other miRNAs w/seed AGCAGCA)	3.477	119.651	TargetScan Human	High (predicted)	Cdca4	cell division cycle associated 4	other
MIMAT0004684	miR-329-3p (and other miRNAs w/seed ACACACC)	-0.783	534.3	TargetScan Human	High (predicted)	Cdca4	cell division cycle associated 4	other
MIMAT0003188	miR-503-5p (miRNAs w/seed AGCAGCG)	3.511	81.407	TargetScan Human	High (predicted)	Cdca4	cell division cycle associated 4	other
MIMAT0017060	miR-221-5p (and other miRNAs w/seed CCUGGCA)	-0.507	597.632	TargetScan Human	High (predicted)	Cdca5	cell division cycle associated 5	other
MIMAT0000571	miR-331-3p (miRNAs w/seed CCCCUGG)	-0.898	65.787	miRecords	Experimentally Observed	Cdca5	cell division cycle associated 5	other
MIMAT0009408	miR-6967-5p (and other miRNAs w/seed AGGGAGG)	-0.814	44.326	TargetScan Human	High (predicted)	Cdca5	cell division cycle associated 5	other
MIMAT0000656	miR-139-5p (miRNAs w/seed CUACAGU)	-1.158	45340.5	TargetScan Human	High (predicted)	Cdca7l	cell division cycle associated 7 like	other
MIMAT0000229	miR-199a-5p (and other miRNAs w/seed CCAGUGU)	-1.534	22.226	TargetScan Human	High (predicted)	Cdca7l	cell division cycle associated 7 like	other
MIMAT0017353	miR-664-1-5p (and other miRNAs w/seed UGGCUGG)	-0.996	58.416	TargetScan Human	High (predicted)	Cdca7l	cell division cycle associated 7 like	other
MIMAT0000539	miR-92a-3p (and other miRNAs w/seed AUUGCAC)	-1.479	21994.1	TargetScan Human	High (predicted)	Cdca7l	cell division cycle associated 7 like	other
MIMAT0009408	miR-6967-5p (and other miRNAs w/seed AGGGAGG)	-0.814	44.326	TargetScan Human	High (predicted)	Cdca8	cell division cycle associated 8	other
MIMAT0025580	let-7a-5p (and other miRNAs w/seed GAGGUAG)	-2.946	96.63	TarBase	Experimentally Observed	Cdipt	CDP-diacylglycerol--inositol 3-phosphatidyltransferase	enzyme
MIMAT0000743	miR-379-5p (and other miRNAs w/seed GGUAGAC)	-0.764	20.143	TargetScan Human	High (predicted)	Cdipt	CDP-diacylglycerol--inositol 3-phosphatidyltransferase	enzyme
MIMAT0027991	miR-6529-3p (and other miRNAs w/seed CUGUGCC)	-1.365	945.084	TargetScan Human	High (predicted)	Cdipt	CDP-diacylglycerol--inositol 3-phosphatidyltransferase	enzyme
MIMAT0000219	miR-24-3p (and other miRNAs w/seed GGCUCAG)	-0.963	43576.4	miRecords	Experimentally Observed	Cdk1	cyclin dependent kinase 1	kinase
MIMAT0017073	miR-194-3p (and other miRNAs w/seed CAGUGGG)	-0.756	152.084	TargetScan Human	High (predicted)	Cdk10	cyclin dependent kinase 10	kinase
MIMAT0004629	miR-22-5p (and other miRNAs w/seed GUUCUUC)	-0.931	677.554	TargetScan Human	High (predicted)	Cdk12	cyclin dependent kinase 12	kinase
MIMAT0000376	miR-298-5p (and other miRNAs w/seed GCAGAGG)	-1.109	24.267	TargetScan Human	High (predicted)	Cdk14	cyclin dependent kinase 14	kinase
MIMAT0000548	miR-16-5p (and other miRNAs w/seed AGCAGCA)	3.477	119.651	TargetScan Human	High (predicted)	Cdk17	cyclin dependent kinase 17	kinase
MIMAT0000230	miR-199a-3p (and other miRNAs w/seed CAGUAGU)	-0.977	18626.2	TargetScan Human	High (predicted)	Cdk17	cyclin dependent kinase 17	kinase
MIMAT0000233	miR-200b-3p (and other miRNAs w/seed AAUACUG)	-3.814	1042.65	TargetScan Human	High (predicted)	Cdk17	cyclin dependent kinase 17	kinase
MIMAT0000387	miR-130a-3p (and other miRNAs w/seed AGUGCAA)	-3.12	63.222	TargetScan Human	High (predicted)	Cdk19	cyclin dependent kinase 19	kinase
MIMAT0000162	miR-148a-3p (and other miRNAs w/seed CAGUGCA)	-3.663	5324.18	TargetScan Human	High (predicted)	Cdk19	cyclin dependent kinase 19	kinase
MIMAT0000528	miR-18a-5p (and other miRNAs w/seed AAGGUGC)	-0.681	110.48	TargetScan Human	High (predicted)	Cdk19	cyclin dependent kinase 19	kinase
MIMAT0000656	miR-139-5p (miRNAs w/seed CUACAGU)	-1.158	45340.5	TargetScan Human	High (predicted)	Cdk2ap1	cyclin dependent kinase 2 associated protein 1	other
MIMAT0000530	miR-21-5p (and other miRNAs w/seed AGCUUAU)	-0.739	831281	TargetScan Human	High (predicted)	Cdk2ap1	cyclin dependent kinase 2 associated protein 1	other
MIMAT0000387	miR-130a-3p (and other miRNAs w/seed AGUGCAA)	-3.12	63.222	TargetScan Human	High (predicted)	Cdk2ap2	cyclin dependent kinase 2 associated protein 2	other
MIMAT0000219	miR-24-3p (and other miRNAs w/seed GGCUCAG)	-0.963	43576.4	TargetScan Human	High (predicted)	Cdk2ap2	cyclin dependent kinase 2 associated protein 2	other
MIMAT0017259	miR-505-5p (and other miRNAs w/seed GGAGCCA)	-0.502	15.975	TargetScan Human	High (predicted)	Cdk5	cyclin dependent kinase 5	kinase
MIMAT0000548	miR-16-5p (and other miRNAs w/seed AGCAGCA)	3.477	119.651	TarBase,TargetScan Human	Experimentally Observed,Moderate (predicted)	Cdk5rap1	CDK5 regulatory subunit associated protein 1	enzyme
MIMAT0000165	miR-155-5p (miRNAs w/seed UAAUGCU)	-1.78	27.826	TarBase	Experimentally Observed	Cdk5rap3	CDK5 regulatory subunit associated protein 3	other
MIMAT0000374	miR-296-5p (miRNAs w/seed GGGCCCC)	-1.566	20.739	TargetScan Human	High (predicted)	Cdk5rap3	CDK5 regulatory subunit associated protein 3	other
MIMAT0003498	miR-708-3p (miRNAs w/seed AACUAGA)	8.332	26.634	TargetScan Human	High (predicted)	Cdk5rap3	CDK5 regulatory subunit associated protein 3	other
MIMAT0025580	let-7a-5p (and other miRNAs w/seed GAGGUAG)	-2.946	96.63	miRecords	Experimentally Observed	Cdk6	cyclin dependent kinase 6	kinase
MIMAT0000546	miR-103-3p (and other miRNAs w/seed GCAGCAU)	-1.005	5238.57	TargetScan Human,miRecords	Experimentally Observed,Moderate (predicted)	Cdk6	cyclin dependent kinase 6	kinase
MIMAT0000136	miR-125b-5p (and other miRNAs w/seed CCCUGAG)	-4.232	27181.3	miRecords	Experimentally Observed	Cdk6	cyclin dependent kinase 6	kinase
MIMAT0000152	miR-140-3p (and other miRNAs w/seed ACCACAG)	-1.212	23653.5	TargetScan Human	High (predicted)	Cdk6	cyclin dependent kinase 6	kinase
MIMAT0000548	miR-16-5p (and other miRNAs w/seed AGCAGCA)	3.477	119.651	TargetScan Human,miRecords	Experimentally Observed,Moderate (predicted)	Cdk6	cyclin dependent kinase 6	kinase
MIMAT0000214	miR-185-5p (and other miRNAs w/seed GGAGAGA)	-1.038	5180.95	TargetScan Human,miRecords	Experimentally Observed,High (predicted)	Cdk6	cyclin dependent kinase 6	kinase
MIMAT0000530	miR-21-5p (and other miRNAs w/seed AGCUUAU)	-0.739	831281	miRecords	Experimentally Observed	Cdk6	cyclin dependent kinase 6	kinase
MIMAT0000127	miR-29b-3p (and other miRNAs w/seed AGCACCA)	816.297	657.849	TargetScan Human,miRecords	Experimentally Observed,High (predicted)	Cdk6	cyclin dependent kinase 6	kinase
MIMAT0000249	miR-30a-3p (and other miRNAs w/seed UUUCAGU)	-1.596	1574.68	TarBase,miRecords	Experimentally Observed	Cdk6	cyclin dependent kinase 6	kinase
MIMAT0000542	miR-34a-5p (and other miRNAs w/seed GGCAGUG)	6.754	19.619	Ingenuity Expert Findings,TarBase,TargetScan Human,miRecords	Experimentally Observed,High (predicted)	Cdk6	cyclin dependent kinase 6	kinase
MIMAT0003182	miR-494-3p (miRNAs w/seed GAAACAU)	2.013	14.615	TargetScan Human	High (predicted)	Cdk6	cyclin dependent kinase 6	kinase
MIMAT0003509	miR-501-3p (and other miRNAs w/seed AUGCACC)	2.308	2195.49	TargetScan Human	High (predicted)	Cdk6	cyclin dependent kinase 6	kinase
MIMAT0000230	miR-199a-3p (and other miRNAs w/seed CAGUAGU)	-0.977	18626.2	TargetScan Human	High (predicted)	Cdk7	cyclin dependent kinase 7	kinase
MIMAT0025580	let-7a-5p (and other miRNAs w/seed GAGGUAG)	-2.946	96.63	TargetScan Human	High (predicted)	Cdk8	cyclin dependent kinase 8	kinase
MIMAT0000133	miR-101-3p (and other miRNAs w/seed ACAGUAC)	-1.691	12902.9	TargetScan Human	High (predicted)	Cdk8	cyclin dependent kinase 8	kinase
MIMAT0000519	miR-141-3p (and other miRNAs w/seed AACACUG)	-5.32	182.234	TargetScan Human	High (predicted)	Cdk8	cyclin dependent kinase 8	kinase
MIMAT0000548	miR-16-5p (and other miRNAs w/seed AGCAGCA)	3.477	119.651	TargetScan Human	High (predicted)	Cdk8	cyclin dependent kinase 8	kinase
MIMAT0004544	miR-193a-5p (miRNAs w/seed GGGUCUU)	-2.672	64.414	TargetScan Human	High (predicted)	Cdk8	cyclin dependent kinase 8	kinase
MIMAT0000533	miR-26a-5p (and other miRNAs w/seed UCAAGUA)	68348.2	55762.4	TargetScan Human	High (predicted)	Cdk8	cyclin dependent kinase 8	kinase
MIMAT0004523	miR-29b-1-5p (miRNAs w/seed CUGGUUU)	-1.328	20.498	TargetScan Human	High (predicted)	Cdk8	cyclin dependent kinase 8	kinase
MIMAT0001090	miR-409-3p (miRNAs w/seed AAUGUUG)	-0.952	20.54	TargetScan Human	High (predicted)	Cdk8	cyclin dependent kinase 8	kinase
MIMAT0025580	let-7a-5p (and other miRNAs w/seed GAGGUAG)	-2.946	96.63	TarBase,TargetScan Human	Experimentally Observed,Moderate (predicted)	Cdkal1	CDK5 regulatory subunit associated protein 1 like 1	enzyme
MIMAT0000586	miR-340-3p (and other miRNAs w/seed CCGUCUC)	-0.985	57.098	TargetScan Human	High (predicted)	Cdkal1	CDK5 regulatory subunit associated protein 1 like 1	enzyme
MIMAT0025580	let-7a-5p (and other miRNAs w/seed GAGGUAG)	-2.946	96.63	TargetScan Human	High (predicted)	Cdkn1a	cyclin dependent kinase inhibitor 1A	kinase
MIMAT0000386	miR-17-5p (and other miRNAs w/seed AAAGUGC)	-0.958	690.303	Ingenuity Expert Findings,TarBase,TargetScan Human,miRecords	Experimentally Observed,High (predicted)	Cdkn1a	cyclin dependent kinase inhibitor 1A	kinase
MIMAT0000528	miR-18a-5p (and other miRNAs w/seed AAGGUGC)	-0.681	110.48	Ingenuity Expert Findings	Experimentally Observed	Cdkn1a	cyclin dependent kinase inhibitor 1A	kinase
MIMAT0000530	miR-21-5p (and other miRNAs w/seed AGCUUAU)	-0.739	831281	miRecords	Experimentally Observed	Cdkn1a	cyclin dependent kinase inhibitor 1A	kinase
MIMAT0000711	miR-365-3p (and other miRNAs w/seed AAUGCCC)	-3.659	236.911	TargetScan Human	High (predicted)	Cdkn1a	cyclin dependent kinase inhibitor 1A	kinase
MIMAT0004825	miR-423-5p (and other miRNAs w/seed GAGGGGC)	-1.049	1544.57	TargetScan Human	High (predicted)	Cdkn1a	cyclin dependent kinase inhibitor 1A	kinase
MIMAT0003188	miR-503-5p (miRNAs w/seed AGCAGCG)	3.511	81.407	Ingenuity Expert Findings	Experimentally Observed	Cdkn1a	cyclin dependent kinase inhibitor 1A	kinase
MIMAT0000653	miR-708-5p (and other miRNAs w/seed AGGAGCU)	-1.175	380.305	TargetScan Human	High (predicted)	Cdkn1a	cyclin dependent kinase inhibitor 1A	kinase
MIMAT0000539	miR-92a-3p (and other miRNAs w/seed AUUGCAC)	-1.479	21994.1	Ingenuity Expert Findings	Experimentally Observed	Cdkn1a	cyclin dependent kinase inhibitor 1A	kinase
MIMAT0000210	miR-181a-5p (and other miRNAs w/seed ACAUUCA)	-1.195	9231.03	miRecords	Experimentally Observed	Cdkn1b	cyclin dependent kinase inhibitor 1B	kinase
MIMAT0000669	miR-221-3p (and other miRNAs w/seed GCUACAU)	2.229	7342.21	Ingenuity Expert Findings,TargetScan Human,miRecords	Experimentally Observed,High (predicted)	Cdkn1b	cyclin dependent kinase inhibitor 1B	kinase
MIMAT0000219	miR-24-3p (and other miRNAs w/seed GGCUCAG)	-0.963	43576.4	TargetScan Human	High (predicted)	Cdkn1b	cyclin dependent kinase inhibitor 1B	kinase
MIMAT0000374	miR-296-5p (miRNAs w/seed GGGCCCC)	-1.566	20.739	miRecords	Experimentally Observed	Cdkn1b	cyclin dependent kinase inhibitor 1B	kinase
MIMAT0000249	miR-30a-3p (and other miRNAs w/seed UUUCAGU)	-1.596	1574.68	TargetScan Human	High (predicted)	Cdkn1b	cyclin dependent kinase inhibitor 1B	kinase
MIMAT0003451	miR-4276 (and other miRNAs w/seed UCAGUGA)	-1.166	106.782	TargetScan Human	High (predicted)	Cdkn1b	cyclin dependent kinase inhibitor 1B	kinase
MIMAT0003513	miR-505-3p (miRNAs w/seed GUCAACA)	2.48	27.784	TargetScan Human	High (predicted)	Cdkn1b	cyclin dependent kinase inhibitor 1B	kinase
MIMAT0004636	miR-93-3p (miRNAs w/seed CUGCUGA)	-1.035	56.971	TargetScan Human	High (predicted)	Cdkn1b	cyclin dependent kinase inhibitor 1B	kinase
MIMAT0000546	miR-103-3p (and other miRNAs w/seed GCAGCAU)	-1.005	5238.57	TargetScan Human	High (predicted)	Cdkn1c	cyclin dependent kinase inhibitor 1C	other
MIMAT0000669	miR-221-3p (and other miRNAs w/seed GCUACAU)	2.229	7342.21	Ingenuity Expert Findings,TargetScan Human,miRecords	Experimentally Observed,Moderate (predicted)	Cdkn1c	cyclin dependent kinase inhibitor 1C	other
MIMAT0000539	miR-92a-3p (and other miRNAs w/seed AUUGCAC)	-1.479	21994.1	TargetScan Human,miRecords	Experimentally Observed,High (predicted)	Cdkn1c	cyclin dependent kinase inhibitor 1C	other
MIMAT0000136	miR-125b-5p (and other miRNAs w/seed CCCUGAG)	-4.232	27181.3	miRecords	Experimentally Observed	Cdkn2a	cyclin dependent kinase inhibitor 2A	transcription regulator
MIMAT0000219	miR-24-3p (and other miRNAs w/seed GGCUCAG)	-0.963	43576.4	TarBase,miRecords	Experimentally Observed	Cdkn2a	cyclin dependent kinase inhibitor 2A	transcription regulator
MIMAT0000138	miR-126a-3p (and other miRNAs w/seed CGUACCG)	-14.366	4689.23	TargetScan Human	High (predicted)	Cdkn2aip	CDKN2A interacting protein	transcription regulator
MIMAT0000158	miR-146a-5p (and other miRNAs w/seed GAGAACU)	2.747	6273.45	TargetScan Human	High (predicted)	Cdkn2aip	CDKN2A interacting protein	transcription regulator
MIMAT0000229	miR-199a-5p (and other miRNAs w/seed CCAGUGU)	-1.534	22.226	TargetScan Human	High (predicted)	Cdkn2aip	CDKN2A interacting protein	transcription regulator
MIMAT0000556	miR-324-3p (and other miRNAs w/seed CACUGCC)	-0.862	30.391	TargetScan Human	High (predicted)	Cdkn2aip	CDKN2A interacting protein	transcription regulator
MIMAT0000743	miR-379-5p (and other miRNAs w/seed GGUAGAC)	-0.764	20.143	TargetScan Human	High (predicted)	Cdkn2aip	CDKN2A interacting protein	transcription regulator
MIMAT0003188	miR-503-5p (miRNAs w/seed AGCAGCG)	3.511	81.407	TargetScan Human	High (predicted)	Cdkn2aip	CDKN2A interacting protein	transcription regulator
MIMAT0017353	miR-664-1-5p (and other miRNAs w/seed UGGCUGG)	-0.996	58.416	TargetScan Human	High (predicted)	Cdkn2aip	CDKN2A interacting protein	transcription regulator
MIMAT0000653	miR-708-5p (and other miRNAs w/seed AGGAGCU)	-1.175	380.305	TargetScan Human	High (predicted)	Cdkn2aip	CDKN2A interacting protein	transcription regulator
MIMAT0000678	miR-7a-5p (and other miRNAs w/seed GGAAGAC)	-1.386	33.396	TargetScan Human	High (predicted)	Cdkn2aip	CDKN2A interacting protein	transcription regulator
MIMAT0004528	miR-125a-3p (miRNAs w/seed CAGGUGA)	-0.939	68.31	TargetScan Human	High (predicted)	Cdkn2aipnl	CDKN2A interacting protein N-terminal like	other
MIMAT0000669	miR-221-3p (and other miRNAs w/seed GCUACAU)	2.229	7342.21	TargetScan Human	High (predicted)	Cdkn2b	cyclin dependent kinase inhibitor 2B	transcription regulator
MIMAT0017056	miR-223-5p (miRNAs w/seed GUGUAUU)	-2.059	8491.27	TargetScan Human	High (predicted)	Cdkn2b	cyclin dependent kinase inhibitor 2B	transcription regulator
MIMAT0000556	miR-324-3p (and other miRNAs w/seed CACUGCC)	-0.862	30.391	TargetScan Human	High (predicted)	Cdkn2b	cyclin dependent kinase inhibitor 2B	transcription regulator
MIMAT0003512	miR-450a-1-3p (and other miRNAs w/seed UUGGGAA)	4.401	13.495	TargetScan Human	High (predicted)	Cdkn2b	cyclin dependent kinase inhibitor 2B	transcription regulator
MIMAT0014943	miR-486-5p (and other miRNAs w/seed CCUGUAC)	-1.156	337.412	TargetScan Human	High (predicted)	Cdkn2b	cyclin dependent kinase inhibitor 2B	transcription regulator
MIMAT0017040	miR-519a-3p (and other miRNAs w/seed AAGUGCA)	-0.723	86.086	TargetScan Human	High (predicted)	Cdkn2b	cyclin dependent kinase inhibitor 2B	transcription regulator
MIMAT0027879	miR-6821-3p (and other miRNAs w/seed GACCUCU)	-1.425	15.054	TargetScan Human	High (predicted)	Cdkn2b	cyclin dependent kinase inhibitor 2B	transcription regulator
MIMAT0004626	miR-18a-3p (and other miRNAs w/seed CUGCCCU)	-0.679	53.129	TargetScan Human	High (predicted)	Cdkn2d	cyclin dependent kinase inhibitor 2D	transcription regulator
MIMAT0017075	miR-361-3p (miRNAs w/seed CCCCCAG)	-1.271	3328.09	TargetScan Human	High (predicted)	Cdkn2d	cyclin dependent kinase inhibitor 2D	transcription regulator
MIMAT0000519	miR-141-3p (and other miRNAs w/seed AACACUG)	-5.32	182.234	TargetScan Human	High (predicted)	Cdkn3	cyclin dependent kinase inhibitor 3	phosphatase
MIMAT0000158	miR-146a-5p (and other miRNAs w/seed GAGAACU)	2.747	6273.45	TargetScan Human,miRecords	Experimentally Observed,Moderate (predicted)	Cdkn3	cyclin dependent kinase inhibitor 3	phosphatase
MIMAT0000210	miR-181a-5p (and other miRNAs w/seed ACAUUCA)	-1.195	9231.03	TargetScan Human	High (predicted)	Cdkn3	cyclin dependent kinase inhibitor 3	phosphatase
MIMAT0004520	let-7i-3p (miRNAs w/seed UGCGCAA)	-1.022	112.534	TargetScan Human	High (predicted)	Cdr2	cerebellar degeneration related protein 2	other
MIMAT0000537	miR-27a-3p (and other miRNAs w/seed UCACAGU)	-2.745	1316.96	TargetScan Human	High (predicted)	Cdr2	cerebellar degeneration related protein 2	other
MIMAT0000387	miR-130a-3p (and other miRNAs w/seed AGUGCAA)	-3.12	63.222	TargetScan Human	High (predicted)	Cds1	CDP-diacylglycerol synthase 1	enzyme
MIMAT0000513	miR-19b-3p (and other miRNAs w/seed GUGCAAA)	1261.13	1160.22	TargetScan Human	High (predicted)	Cds1	CDP-diacylglycerol synthase 1	enzyme
MIMAT0000537	miR-27a-3p (and other miRNAs w/seed UCACAGU)	-2.745	1316.96	TargetScan Human	High (predicted)	Cds1	CDP-diacylglycerol synthase 1	enzyme
MIMAT0000571	miR-331-3p (miRNAs w/seed CCCCUGG)	-0.898	65.787	TargetScan Human	High (predicted)	Cds1	CDP-diacylglycerol synthase 1	enzyme
MIMAT0004747	miR-411-5p (and other miRNAs w/seed AGUAGAC)	-0.595	25.586	TargetScan Human	High (predicted)	Cds1	CDP-diacylglycerol synthase 1	enzyme
MIMAT0001546	miR-450a-5p (and other miRNAs w/seed UUUGCGA)	2.638	71.682	TargetScan Human	High (predicted)	Cds1	CDP-diacylglycerol synthase 1	enzyme
MIMAT0004631	miR-29a-5p (miRNAs w/seed CUGAUUU)	-2.933	30.151	TargetScan Human	High (predicted)	Cdv3	CDV3 homolog	other
MIMAT0000556	miR-324-3p (and other miRNAs w/seed CACUGCC)	-0.862	30.391	TargetScan Human	High (predicted)	Cdv3	CDV3 homolog	other
MIMAT0003485	miR-455-5p (and other miRNAs w/seed AUGUGCC)	-1.35	24.948	TargetScan Human	High (predicted)	Cdv3	CDV3 homolog	other
MIMAT0000133	miR-101-3p (and other miRNAs w/seed ACAGUAC)	-1.691	12902.9	TargetScan Human	High (predicted)	Cdyl	chromodomain Y like	transcription regulator
MIMAT0017066	miR-92a-1-5p (miRNAs w/seed GGUUGGG)	-0.875	38.316	TargetScan Human	High (predicted)	Ceacam1	CEA cell adhesion molecule 1	transporter
MIMAT0000220	miR-190a-5p (and other miRNAs w/seed GAUAUGU)	-2.909	97.539	TargetScan Human	High (predicted)	Cebpa	CCAAT enhancer binding protein alpha	transcription regulator
MIMAT0017075	miR-361-3p (miRNAs w/seed CCCCCAG)	-1.271	3328.09	TargetScan Human	High (predicted)	Cebpa	CCAAT enhancer binding protein alpha	transcription regulator
MIMAT0009408	miR-6967-5p (and other miRNAs w/seed AGGGAGG)	-0.814	44.326	TargetScan Human	High (predicted)	Cebpa	CCAAT enhancer binding protein alpha	transcription regulator
MIMAT0000160	miR-150-5p (and other miRNAs w/seed CUCCCAA)	3.708	287.504	Ingenuity Expert Findings	Experimentally Observed	Cebpb	CCAAT enhancer binding protein beta	transcription regulator
MIMAT0000165	miR-155-5p (miRNAs w/seed UAAUGCU)	-1.78	27.826	Ingenuity Expert Findings,TarBase,TargetScan Human,miRecords	Experimentally Observed,High (predicted)	Cebpb	CCAAT enhancer binding protein beta	transcription regulator
MIMAT0000221	miR-191-5p (and other miRNAs w/seed AACGGAA)	-1.29	34779.8	TargetScan Human	High (predicted)	Cebpb	CCAAT enhancer binding protein beta	transcription regulator
MIMAT0003186	miR-369-3p (miRNAs w/seed AUAAUAC)	3.537	82.527	TargetScan Human	High (predicted)	Cebpb	CCAAT enhancer binding protein beta	transcription regulator
MIMAT0004523	miR-29b-1-5p (miRNAs w/seed CUGGUUU)	-1.328	20.498	TargetScan Human	High (predicted)	Cebpd	CCAAT enhancer binding protein delta	transcription regulator
MIMAT0000136	miR-125b-5p (and other miRNAs w/seed CCCUGAG)	-4.232	27181.3	miRecords	Experimentally Observed	Cebpg	CCAAT enhancer binding protein gamma	transcription regulator
MIMAT0004544	miR-193a-5p (miRNAs w/seed GGGUCUU)	-2.672	64.414	TargetScan Human	High (predicted)	Cebpg	CCAAT enhancer binding protein gamma	transcription regulator
MIMAT0003512	miR-450a-1-3p (and other miRNAs w/seed UUGGGAA)	4.401	13.495	TargetScan Human	High (predicted)	Cela1	chymotrypsin like elastase 1	peptidase
MIMAT0000151	miR-140-5p (and other miRNAs w/seed AGUGGUU)	-0.992	3992.5	TargetScan Human	High (predicted)	Celf2	CUGBP Elav-like family member 2	other
MIMAT0000230	miR-199a-3p (and other miRNAs w/seed CAGUAGU)	-0.977	18626.2	TargetScan Human	High (predicted)	Celf2	CUGBP Elav-like family member 2	other
MIMAT0017075	miR-361-3p (miRNAs w/seed CCCCCAG)	-1.271	3328.09	TargetScan Human	High (predicted)	Celsr3	cadherin EGF LAG seven-pass G-type receptor 3	G-protein coupled receptor
MIMAT0000152	miR-140-3p (and other miRNAs w/seed ACCACAG)	-1.212	23653.5	TargetScan Human	High (predicted)	Cenpa	centromere protein A	other
MIMAT0017281	miR-511-3p (miRNAs w/seed AUGUGUA)	25.951	13.735	TargetScan Human	High (predicted)	Cenpa	centromere protein A	other
MIMAT0000548	miR-16-5p (and other miRNAs w/seed AGCAGCA)	3.477	119.651	miRecords	Experimentally Observed	Cenpj	centromere protein J	transcription regulator
MIMAT0000706	miR-362-5p (and other miRNAs w/seed AUCCUUG)	2.365	664.877	TargetScan Human	High (predicted)	Cenpk	centromere protein K	other
MIMAT0017061	miR-222-5p (miRNAs w/seed UCAGUAG)	2.022	27.585	TargetScan Human	High (predicted)	Cenpl	centromere protein L	other
MIMAT0000665	miR-223-3p (miRNAs w/seed GUCAGUU)	-2.643	57578.7	TargetScan Human	High (predicted)	Cenpn	centromere protein N	other
MIMAT0000387	miR-130a-3p (and other miRNAs w/seed AGUGCAA)	-3.12	63.222	TargetScan Human	High (predicted)	Cenpo	centromere protein O	other
MIMAT0017027	miR-486-3p (and other miRNAs w/seed GGGGCAG)	-2.227	44.452	TargetScan Human	High (predicted)	Cenpo	centromere protein O	other
MIMAT0000144	miR-132-3p (and other miRNAs w/seed AACAGUC)	-0.903	18.98	TargetScan Human	High (predicted)	Cenpq	centromere protein Q	other
MIMAT0000386	miR-17-5p (and other miRNAs w/seed AAAGUGC)	-0.958	690.303	TargetScan Human	High (predicted)	Cenpq	centromere protein Q	other
MIMAT0004661	miR-28-3p (and other miRNAs w/seed ACUAGAU)	-1.48	684.731	TargetScan Human	High (predicted)	Cenpq	centromere protein Q	other
MIMAT0003512	miR-450a-1-3p (and other miRNAs w/seed UUGGGAA)	4.401	13.495	TargetScan Human	High (predicted)	Cenpq	centromere protein Q	other
MIMAT0004750	miR-425-5p (and other miRNAs w/seed AUGACAC)	-1.187	3068.98	TargetScan Human	High (predicted)	Cenpt	centromere protein T	transcription regulator
MIMAT0000531	miR-22-3p (miRNAs w/seed AGCUGCC)	-0.929	83832.4	TargetScan Human	High (predicted)	Cenpv	centromere protein V	other
MIMAT0000376	miR-298-5p (and other miRNAs w/seed GCAGAGG)	-1.109	24.267	TargetScan Human	High (predicted)	Cenpv	centromere protein V	other
MIMAT0009408	miR-6967-5p (and other miRNAs w/seed AGGGAGG)	-0.814	44.326	TargetScan Human	High (predicted)	Cenpv	centromere protein V	other
MIMAT0017040	miR-519a-3p (and other miRNAs w/seed AAGUGCA)	-0.723	86.086	TargetScan Human	High (predicted)	Cep164	centrosomal protein 164	other
MIMAT0000155	miR-142-3p (and other miRNAs w/seed GUAGUGU)	-1.006	5326.72	TargetScan Human	High (predicted)	Cep192	centrosomal protein 192	other
MIMAT0004625	miR-16-1-3p (miRNAs w/seed CAGUAUU)	-0.882	420.17	TargetScan Human	High (predicted)	Cep192	centrosomal protein 192	other
MIMAT0004544	miR-193a-5p (miRNAs w/seed GGGUCUU)	-2.672	64.414	TargetScan Human	High (predicted)	Cep57	centrosomal protein 57	other
MIMAT0000571	miR-331-3p (miRNAs w/seed CCCCUGG)	-0.898	65.787	TargetScan Human	High (predicted)	Cep57	centrosomal protein 57	other
MIMAT0000151	miR-140-5p (and other miRNAs w/seed AGUGGUU)	-0.992	3992.5	TargetScan Human	High (predicted)	Cep63	centrosomal protein 63	other
MIMAT0000548	miR-16-5p (and other miRNAs w/seed AGCAGCA)	3.477	119.651	miRecords	Experimentally Observed	Cep63	centrosomal protein 63	other
MIMAT0000142	miR-9-5p (and other miRNAs w/seed CUUUGGU)	63.467	38.57	TargetScan Human	High (predicted)	Cep63	centrosomal protein 63	other
MIMAT0004523	miR-29b-1-5p (miRNAs w/seed CUGGUUU)	-1.328	20.498	TargetScan Human	High (predicted)	Cep78	centrosomal protein 78	other
MIMAT0004631	miR-29a-5p (miRNAs w/seed CUGAUUU)	-2.933	30.151	TargetScan Human	High (predicted)	Ces5a	carboxylesterase 5A	enzyme
MIMAT0004820	miR-744-3p (miRNAs w/seed UGUUGCC)	-1.033	19.462	TargetScan Human	High (predicted)	Ces5a	carboxylesterase 5A	enzyme
MIMAT0000663	miR-218-5p (and other miRNAs w/seed UGUGCUU)	-6.207	280.821	TargetScan Human	High (predicted)	Cetn2	centrin 2	enzyme
MIMAT0000230	miR-199a-3p (and other miRNAs w/seed CAGUAGU)	-0.977	18626.2	TargetScan Human	High (predicted)	Cetn3	centrin 3	other
MIMAT0000248	miR-30c-5p (and other miRNAs w/seed GUAAACA)	-2.288	454.5	TargetScan Human	High (predicted)	Cfdp1	craniofacial development protein 1	other
MIMAT0012774	miR-664-3p (and other miRNAs w/seed AUUCAUU)	-1.855	250.688	TargetScan Human	High (predicted)	Cfdp1	craniofacial development protein 1	other
MIMAT0000158	miR-146a-5p (and other miRNAs w/seed GAGAACU)	2.747	6273.45	Ingenuity Expert Findings,TargetScan Human,miRecords	Experimentally Observed,High (predicted)	Cfh	complement factor H	other
MIMAT0000211	miR-182-5p (and other miRNAs w/seed UUGGCAA)	-2.538	372.131	TargetScan Human	High (predicted)	Cfl1	cofilin 1	other
MIMAT0016996	miR-185-3p (and other miRNAs w/seed GGGGCUG)	-0.799	29.47	TargetScan Human	High (predicted)	Cfl1	cofilin 1	other
MIMAT0004653	miR-342-5p (and other miRNAs w/seed GGGGUGC)	-0.557	26.905	TargetScan Human	High (predicted)	Cfl1	cofilin 1	other
MIMAT0000144	miR-132-3p (and other miRNAs w/seed AACAGUC)	-0.903	18.98	TargetScan Human	High (predicted)	Cfl2	cofilin 2	other
MIMAT0000155	miR-142-3p (and other miRNAs w/seed GUAGUGU)	-1.006	5326.72	TargetScan Human	High (predicted)	Cfl2	cofilin 2	other
MIMAT0000548	miR-16-5p (and other miRNAs w/seed AGCAGCA)	3.477	119.651	miRecords	Experimentally Observed	Cfl2	cofilin 2	other
MIMAT0000386	miR-17-5p (and other miRNAs w/seed AAAGUGC)	-0.958	690.303	TargetScan Human	High (predicted)	Cfl2	cofilin 2	other
MIMAT0000224	miR-194-5p (miRNAs w/seed GUAACAG)	-0.731	5958.91	TargetScan Human	High (predicted)	Cfl2	cofilin 2	other
MIMAT0000230	miR-199a-3p (and other miRNAs w/seed CAGUAGU)	-0.977	18626.2	TargetScan Human	High (predicted)	Cfl2	cofilin 2	other
MIMAT0000233	miR-200b-3p (and other miRNAs w/seed AAUACUG)	-3.814	1042.65	TargetScan Human	High (predicted)	Cfl2	cofilin 2	other
MIMAT0000530	miR-21-5p (and other miRNAs w/seed AGCUUAU)	-0.739	831281	TargetScan Human,miRecords	Experimentally Observed,Moderate (predicted)	Cfl2	cofilin 2	other
MIMAT0017061	miR-222-5p (miRNAs w/seed UCAGUAG)	2.022	27.585	TargetScan Human	High (predicted)	Cfl2	cofilin 2	other
MIMAT0000532	miR-23a-3p (and other miRNAs w/seed UCACAUU)	-0.954	26835.3	TargetScan Human	High (predicted)	Cfl2	cofilin 2	other
MIMAT0004869	miR-421-3p (and other miRNAs w/seed UCAACAG)	-0.704	62.174	TargetScan Human	High (predicted)	Cfl2	cofilin 2	other
MIMAT0027343	miR-6516-5p (miRNAs w/seed UUGCAGU)	-2.895	45.163	TargetScan Human	High (predicted)	Cfl2	cofilin 2	other
MIMAT0000743	miR-379-5p (and other miRNAs w/seed GGUAGAC)	-0.764	20.143	TargetScan Human	High (predicted)	Cftr	CF transmembrane conductance regulator	ion channel
MIMAT0000133	miR-101-3p (and other miRNAs w/seed ACAGUAC)	-1.691	12902.9	TargetScan Human	High (predicted)	Chac2	ChaC cation transport regulator homolog 2	enzyme
MIMAT0017056	miR-223-5p (miRNAs w/seed GUGUAUU)	-2.059	8491.27	TargetScan Human	High (predicted)	Chac2	ChaC cation transport regulator homolog 2	enzyme
MIMAT0004524	miR-30b-3p (and other miRNAs w/seed UGGGAUG)	-1.176	382.828	TargetScan Human	High (predicted)	Chac2	ChaC cation transport regulator homolog 2	enzyme
MIMAT0027723	miR-4705 (and other miRNAs w/seed CAAUCAC)	-2.375	14.657	TargetScan Human	High (predicted)	Chaf1b	chromatin assembly factor 1 subunit B	other
MIMAT0000656	miR-139-5p (miRNAs w/seed CUACAGU)	-1.158	45340.5	TargetScan Human	High (predicted)	Chchd1	coiled-coil-helix-coiled-coil-helix domain containing 1	other
MIMAT0000160	miR-150-5p (and other miRNAs w/seed CUCCCAA)	3.708	287.504	TargetScan Human	High (predicted)	Chchd1	coiled-coil-helix-coiled-coil-helix domain containing 1	other
MIMAT0000214	miR-185-5p (and other miRNAs w/seed GGAGAGA)	-1.038	5180.95	TargetScan Human	High (predicted)	Chchd1	coiled-coil-helix-coiled-coil-helix domain containing 1	other
MIMAT0000711	miR-365-3p (and other miRNAs w/seed AAUGCCC)	-3.659	236.911	TargetScan Human	High (predicted)	Chchd1	coiled-coil-helix-coiled-coil-helix domain containing 1	other
MIMAT0000539	miR-92a-3p (and other miRNAs w/seed AUUGCAC)	-1.479	21994.1	TargetScan Human	High (predicted)	Chchd10	coiled-coil-helix-coiled-coil-helix domain containing 10	other
MIMAT0004536	miR-151-5p (and other miRNAs w/seed CGAGGAG)	-1.184	916.724	TargetScan Human	High (predicted)	Chchd3	coiled-coil-helix-coiled-coil-helix domain containing 3	transcription regulator
MIMAT0000584	miR-339-5p (and other miRNAs w/seed CCCUGUC)	-1.065	3731.32	TargetScan Human	High (predicted)	Chchd3	coiled-coil-helix-coiled-coil-helix domain containing 3	transcription regulator
MIMAT0000374	miR-296-5p (miRNAs w/seed GGGCCCC)	-1.566	20.739	TargetScan Human	High (predicted)	Chchd4	coiled-coil-helix-coiled-coil-helix domain containing 4	enzyme
MIMAT0014805	miR-1843a-5p (and other miRNAs w/seed AUGGAGG)	-1.669	1543.59	TargetScan Human	High (predicted)	Chchd5	coiled-coil-helix-coiled-coil-helix domain containing 5	other
MIMAT0016996	miR-185-3p (and other miRNAs w/seed GGGGCUG)	-0.799	29.47	TargetScan Human	High (predicted)	Chchd5	coiled-coil-helix-coiled-coil-helix domain containing 5	other
MIMAT0000214	miR-185-5p (and other miRNAs w/seed GGAGAGA)	-1.038	5180.95	TargetScan Human	High (predicted)	Chchd5	coiled-coil-helix-coiled-coil-helix domain containing 5	other
MIMAT0004825	miR-423-5p (and other miRNAs w/seed GAGGGGC)	-1.049	1544.57	TargetScan Human	High (predicted)	Chchd5	coiled-coil-helix-coiled-coil-helix domain containing 5	other
MIMAT0017027	miR-486-3p (and other miRNAs w/seed GGGGCAG)	-2.227	44.452	TargetScan Human	High (predicted)	Chchd5	coiled-coil-helix-coiled-coil-helix domain containing 5	other
MIMAT0027991	miR-6529-3p (and other miRNAs w/seed CUGUGCC)	-1.365	945.084	TargetScan Human	High (predicted)	Chchd5	coiled-coil-helix-coiled-coil-helix domain containing 5	other
MIMAT0009408	miR-6967-5p (and other miRNAs w/seed AGGGAGG)	-0.814	44.326	TargetScan Human	High (predicted)	Chchd5	coiled-coil-helix-coiled-coil-helix domain containing 5	other
MIMAT0000556	miR-324-3p (and other miRNAs w/seed CACUGCC)	-0.862	30.391	TargetScan Human	High (predicted)	Chchd6	coiled-coil-helix-coiled-coil-helix domain containing 6	other
MIMAT0004583	miR-130b-5p (and other miRNAs w/seed CUCUUUC)	-5.969	318.812	TargetScan Human	High (predicted)	Chchd7	coiled-coil-helix-coiled-coil-helix domain containing 7	other
MIMAT0000546	miR-103-3p (and other miRNAs w/seed GCAGCAU)	-1.005	5238.57	TargetScan Human	High (predicted)	Chd1	chromodomain helicase DNA binding protein 1	enzyme
MIMAT0000248	miR-30c-5p (and other miRNAs w/seed GUAAACA)	-2.288	454.5	TarBase,TargetScan Human	Experimentally Observed,High (predicted)	Chd1	chromodomain helicase DNA binding protein 1	enzyme
MIMAT0028065	miR-6505-3p (and other miRNAs w/seed GACUUCU)	-1.688	13.013	TargetScan Human	High (predicted)	Chd3	chromodomain helicase DNA binding protein 3	enzyme
MIMAT0017075	miR-361-3p (miRNAs w/seed CCCCCAG)	-1.271	3328.09	TargetScan Human	High (predicted)	Chd4	chromodomain helicase DNA binding protein 4	enzyme
MIMAT0000224	miR-194-5p (miRNAs w/seed GUAACAG)	-0.731	5958.91	TargetScan Human	High (predicted)	Chd6	chromodomain helicase DNA binding protein 6	enzyme
MIMAT0004625	miR-16-1-3p (miRNAs w/seed CAGUAUU)	-0.882	420.17	Ingenuity Expert Findings	Experimentally Observed	Chek1	checkpoint kinase 1	kinase
MIMAT0000548	miR-16-5p (and other miRNAs w/seed AGCAGCA)	3.477	119.651	Ingenuity Expert Findings,TargetScan Human	Experimentally Observed,High (predicted)	Chek1	checkpoint kinase 1	kinase
MIMAT0003188	miR-503-5p (miRNAs w/seed AGCAGCG)	3.511	81.407	Ingenuity Expert Findings,TargetScan Human	Experimentally Observed,Moderate (predicted)	Chek1	checkpoint kinase 1	kinase
MIMAT0003451	miR-4276 (and other miRNAs w/seed UCAGUGA)	-1.166	106.782	TargetScan Human	High (predicted)	Chek2	checkpoint kinase 2	kinase
MIMAT0000127	miR-29b-3p (and other miRNAs w/seed AGCACCA)	816.297	657.849	TargetScan Human	High (predicted)	Chfr	checkpoint with forkhead and ring finger domains	enzyme
MIMAT0000230	miR-199a-3p (and other miRNAs w/seed CAGUAGU)	-0.977	18626.2	TargetScan Human	High (predicted)	Chka	choline kinase alpha	kinase
MIMAT0000650	miR-17-3p (and other miRNAs w/seed CUGCAGU)	-1.112	233.268	TargetScan Human	High (predicted)	Chm	CHM Rab escort protein	enzyme
MIMAT0000517	miR-192-5p (and other miRNAs w/seed UGACCUA)	-1.025	35826	TargetScan Human	High (predicted)	Chm	CHM Rab escort protein	enzyme
MIMAT0004536	miR-151-5p (and other miRNAs w/seed CGAGGAG)	-1.184	916.724	TargetScan Human	High (predicted)	Chmp1a	charged multivesicular body protein 1A	peptidase
MIMAT0000211	miR-182-5p (and other miRNAs w/seed UUGGCAA)	-2.538	372.131	TargetScan Human	High (predicted)	Chmp1a	charged multivesicular body protein 1A	peptidase
MIMAT0000374	miR-296-5p (miRNAs w/seed GGGCCCC)	-1.566	20.739	TargetScan Human	High (predicted)	Chmp1a	charged multivesicular body protein 1A	peptidase
MIMAT0017075	miR-361-3p (miRNAs w/seed CCCCCAG)	-1.271	3328.09	TargetScan Human	High (predicted)	Chmp1a	charged multivesicular body protein 1A	peptidase
MIMAT0027723	miR-4705 (and other miRNAs w/seed CAAUCAC)	-2.375	14.657	TargetScan Human	High (predicted)	Chmp1b	charged multivesicular body protein 1B	enzyme
MIMAT0003509	miR-501-3p (and other miRNAs w/seed AUGCACC)	2.308	2195.49	TargetScan Human	High (predicted)	Chmp1b	charged multivesicular body protein 1B	enzyme
MIMAT0025580	let-7a-5p (and other miRNAs w/seed GAGGUAG)	-2.946	96.63	TarBase	Experimentally Observed	Chmp2a	charged multivesicular body protein 2A	other
MIMAT0004542	miR-17-2-3p (and other miRNAs w/seed CUGCACU)	-1.474	60.867	TargetScan Human	High (predicted)	Chmp2b	charged multivesicular body protein 2B	other
MIMAT0000211	miR-182-5p (and other miRNAs w/seed UUGGCAA)	-2.538	372.131	TargetScan Human	High (predicted)	Chmp2b	charged multivesicular body protein 2B	other
MIMAT0003451	miR-4276 (and other miRNAs w/seed UCAGUGA)	-1.166	106.782	TargetScan Human	High (predicted)	Chmp2b	charged multivesicular body protein 2B	other
MIMAT0027991	miR-6529-3p (and other miRNAs w/seed CUGUGCC)	-1.365	945.084	TargetScan Human	High (predicted)	Chmp2b	charged multivesicular body protein 2B	other
MIMAT0000387	miR-130a-3p (and other miRNAs w/seed AGUGCAA)	-3.12	63.222	TargetScan Human	High (predicted)	Chmp3	charged multivesicular body protein 3	other
MIMAT0004684	miR-329-3p (and other miRNAs w/seed ACACACC)	-0.783	534.3	TargetScan Human	High (predicted)	Chmp7	charged multivesicular body protein 7	other
MIMAT0000548	miR-16-5p (and other miRNAs w/seed AGCAGCA)	3.477	119.651	TarBase,TargetScan Human	Experimentally Observed,Moderate (predicted)	Chordc1	cysteine and histidine rich domain containing 1	other
MIMAT0000533	miR-26a-5p (and other miRNAs w/seed UCAAGUA)	68348.2	55762.4	Ingenuity Expert Findings,TargetScan Human	Experimentally Observed,High (predicted)	Chordc1	cysteine and histidine rich domain containing 1	other
MIMAT0009408	miR-6967-5p (and other miRNAs w/seed AGGGAGG)	-0.814	44.326	TargetScan Human	High (predicted)	Chordc1	cysteine and histidine rich domain containing 1	other
MIMAT0016996	miR-185-3p (and other miRNAs w/seed GGGGCUG)	-0.799	29.47	TargetScan Human	High (predicted)	Chpf2	chondroitin polymerizing factor 2	enzyme
MIMAT0000616	miR-101b-3p (miRNAs w/seed UACAGUA)	-1.789	9162.54	TargetScan Human	High (predicted)	Chrac1	chromatin accessibility complex subunit 1	enzyme
MIMAT0004536	miR-151-5p (and other miRNAs w/seed CGAGGAG)	-1.184	916.724	TargetScan Human	High (predicted)	Chrac1	chromatin accessibility complex subunit 1	enzyme
MIMAT0000650	miR-17-3p (and other miRNAs w/seed CUGCAGU)	-1.112	233.268	TargetScan Human	High (predicted)	Chrac1	chromatin accessibility complex subunit 1	enzyme
MIMAT0016996	miR-185-3p (and other miRNAs w/seed GGGGCUG)	-0.799	29.47	TargetScan Human	High (predicted)	Chrm1	cholinergic receptor muscarinic 1	G-protein coupled receptor
MIMAT0017027	miR-486-3p (and other miRNAs w/seed GGGGCAG)	-2.227	44.452	TargetScan Human	High (predicted)	Chrm1	cholinergic receptor muscarinic 1	G-protein coupled receptor
MIMAT0017066	miR-92a-1-5p (miRNAs w/seed GGUUGGG)	-0.875	38.316	TargetScan Human	High (predicted)	Chrnb2	cholinergic receptor nicotinic beta 2 subunit	transmembrane receptor
MIMAT0000387	miR-130a-3p (and other miRNAs w/seed AGUGCAA)	-3.12	63.222	TargetScan Human	High (predicted)	Chst1	carbohydrate sulfotransferase 1	enzyme
MIMAT0000162	miR-148a-3p (and other miRNAs w/seed CAGUGCA)	-3.663	5324.18	TargetScan Human	High (predicted)	Chst1	carbohydrate sulfotransferase 1	enzyme
MIMAT0000513	miR-19b-3p (and other miRNAs w/seed GUGCAAA)	1261.13	1160.22	TargetScan Human	High (predicted)	Chst1	carbohydrate sulfotransferase 1	enzyme
MIMAT0017027	miR-486-3p (and other miRNAs w/seed GGGGCAG)	-2.227	44.452	TargetScan Human	High (predicted)	Chst1	carbohydrate sulfotransferase 1	enzyme
MIMAT0000539	miR-92a-3p (and other miRNAs w/seed AUUGCAC)	-1.479	21994.1	TargetScan Human	High (predicted)	Chst1	carbohydrate sulfotransferase 1	enzyme
MIMAT0000133	miR-101-3p (and other miRNAs w/seed ACAGUAC)	-1.691	12902.9	TargetScan Human	High (predicted)	Chst12	carbohydrate sulfotransferase 12	enzyme
MIMAT0000246	miR-122-5p (miRNAs w/seed GGAGUGU)	-0.547	2447.49	TargetScan Human	High (predicted)	Chst12	carbohydrate sulfotransferase 12	enzyme
MIMAT0000542	miR-34a-5p (and other miRNAs w/seed GGCAGUG)	6.754	19.619	TargetScan Human	High (predicted)	Chst12	carbohydrate sulfotransferase 12	enzyme
MIMAT0009408	miR-6967-5p (and other miRNAs w/seed AGGGAGG)	-0.814	44.326	TargetScan Human	High (predicted)	Chst14	carbohydrate sulfotransferase 14	enzyme
MIMAT0000586	miR-340-3p (and other miRNAs w/seed CCGUCUC)	-0.985	57.098	TargetScan Human	High (predicted)	Chsy1	chondroitin sulfate synthase 1	enzyme
MIMAT0004544	miR-193a-5p (miRNAs w/seed GGGUCUU)	-2.672	64.414	TargetScan Human	High (predicted)	Chtf8	chromosome transmission fidelity factor 8	other
MIMAT0005438	miR-30c-1-3p (and other miRNAs w/seed UGGGAGA)	-1.022	728.54	TargetScan Human	High (predicted)	Chtf8	chromosome transmission fidelity factor 8	other
MIMAT0000565	miR-328-3p (and other miRNAs w/seed UGGCCCU)	-1.514	3199.18	TargetScan Human	High (predicted)	Chtf8	chromosome transmission fidelity factor 8	other
MIMAT0000158	miR-146a-5p (and other miRNAs w/seed GAGAACU)	2.747	6273.45	Ingenuity Expert Findings	Experimentally Observed	Chuk	component of inhibitor of nuclear factor kappa B kinase complex	kinase
MIMAT0004629	miR-22-5p (and other miRNAs w/seed GUUCUUC)	-0.931	677.554	TargetScan Human	High (predicted)	Chuk	component of inhibitor of nuclear factor kappa B kinase complex	kinase
MIMAT0000546	miR-103-3p (and other miRNAs w/seed GCAGCAU)	-1.005	5238.57	TargetScan Human	High (predicted)	Ciapin1	cytokine induced apoptosis inhibitor 1	other
MIMAT0004626	miR-18a-3p (and other miRNAs w/seed CUGCCCU)	-0.679	53.129	TargetScan Human	High (predicted)	Ciapin1	cytokine induced apoptosis inhibitor 1	other
MIMAT0000658	miR-210-3p (miRNAs w/seed UGUGCGU)	-2.076	215.564	TargetScan Human	High (predicted)	Ciapin1	cytokine induced apoptosis inhibitor 1	other
MIMAT0017353	miR-664-1-5p (and other miRNAs w/seed UGGCUGG)	-0.996	58.416	TargetScan Human	High (predicted)	Ciapin1	cytokine induced apoptosis inhibitor 1	other
MIMAT0017066	miR-92a-1-5p (miRNAs w/seed GGUUGGG)	-0.875	38.316	TargetScan Human	High (predicted)	Ciapin1	cytokine induced apoptosis inhibitor 1	other
MIMAT0017060	miR-221-5p (and other miRNAs w/seed CCUGGCA)	-0.507	597.632	TargetScan Human	High (predicted)	Cic	capicua transcriptional repressor	transcription regulator
MIMAT0000539	miR-92a-3p (and other miRNAs w/seed AUUGCAC)	-1.479	21994.1	TargetScan Human	High (predicted)	Cic	capicua transcriptional repressor	transcription regulator
MIMAT0016996	miR-185-3p (and other miRNAs w/seed GGGGCUG)	-0.799	29.47	TargetScan Human	High (predicted)	Ciita	class II major histocompatibility complex transactivator	transcription regulator
MIMAT0001342	miR-425-3p (miRNAs w/seed UCGGGAA)	-1.422	352.407	TargetScan Human	High (predicted)	Ciita	class II major histocompatibility complex transactivator	transcription regulator
MIMAT0017353	miR-664-1-5p (and other miRNAs w/seed UGGCUGG)	-0.996	58.416	TargetScan Human	High (predicted)	Ciita	class II major histocompatibility complex transactivator	transcription regulator
MIMAT0004642	miR-330-5p (and other miRNAs w/seed CUCUGGG)	-1.725	17.336	TargetScan Human	High (predicted)	Cir1	corepressor interacting with RBPJ, 1	transcription regulator
MIMAT0003151	miR-378a-3p (and other miRNAs w/seed CUGGACU)	-0.726	13461.7	TargetScan Human	High (predicted)	Cir1	corepressor interacting with RBPJ, 1	transcription regulator
MIMAT0027991	miR-6529-3p (and other miRNAs w/seed CUGUGCC)	-1.365	945.084	TargetScan Human	High (predicted)	Cir1	corepressor interacting with RBPJ, 1	transcription regulator
MIMAT0004625	miR-16-1-3p (miRNAs w/seed CAGUAUU)	-0.882	420.17	TargetScan Human	High (predicted)	Cisd1	CDGSH iron sulfur domain 1	other
MIMAT0000230	miR-199a-3p (and other miRNAs w/seed CAGUAGU)	-0.977	18626.2	TargetScan Human	High (predicted)	Cisd2	CDGSH iron sulfur domain 2	other
MIMAT0000678	miR-7a-5p (and other miRNAs w/seed GGAAGAC)	-1.386	33.396	TargetScan Human	High (predicted)	Cisd2	CDGSH iron sulfur domain 2	other
MIMAT0016996	miR-185-3p (and other miRNAs w/seed GGGGCUG)	-0.799	29.47	TargetScan Human	High (predicted)	Cish	cytokine inducible SH2 containing protein	other
MIMAT0000219	miR-24-3p (and other miRNAs w/seed GGCUCAG)	-0.963	43576.4	TargetScan Human	High (predicted)	Cish	cytokine inducible SH2 containing protein	other
MIMAT0004622	let-7c-1-3p (and other miRNAs w/seed UGUACAA)	-3.007	228.023	TargetScan Human	High (predicted)	Cited2	Cbp/p300 interacting transactivator with Glu/Asp rich carboxy-terminal domain 2	transcription regulator
MIMAT0004626	miR-18a-3p (and other miRNAs w/seed CUGCCCU)	-0.679	53.129	TargetScan Human	High (predicted)	Cited2	Cbp/p300 interacting transactivator with Glu/Asp rich carboxy-terminal domain 2	transcription regulator
MIMAT0000537	miR-27a-3p (and other miRNAs w/seed UCACAGU)	-2.745	1316.96	TargetScan Human	High (predicted)	Ckap4	cytoskeleton associated protein 4	other
MIMAT0004821	miR-671-3p (and other miRNAs w/seed CCGGUUC)	-1.626	176.947	TargetScan Human	High (predicted)	Ckap4	cytoskeleton associated protein 4	other
MIMAT0000678	miR-7a-5p (and other miRNAs w/seed GGAAGAC)	-1.386	33.396	TargetScan Human	High (predicted)	Ckap4	cytoskeleton associated protein 4	other
MIMAT0004653	miR-342-5p (and other miRNAs w/seed GGGGUGC)	-0.557	26.905	TargetScan Human	High (predicted)	Ckb	creatine kinase B	kinase
MIMAT0000650	miR-17-3p (and other miRNAs w/seed CUGCAGU)	-1.112	233.268	TargetScan Human	High (predicted)	Clasp2	cytoplasmic linker associated protein 2	other
MIMAT0004662	miR-139-3p (miRNAs w/seed GGAGACG)	-1.27	2048.22	TargetScan Human	High (predicted)	Clcn6	chloride voltage-gated channel 6	ion channel
MIMAT0000162	miR-148a-3p (and other miRNAs w/seed CAGUGCA)	-3.663	5324.18	TargetScan Human	High (predicted)	Clcn6	chloride voltage-gated channel 6	ion channel
MIMAT0000159	miR-149-5p (miRNAs w/seed CUGGCUC)	-2.859	21.305	TargetScan Human	High (predicted)	Clcn6	chloride voltage-gated channel 6	ion channel
MIMAT0004624	miR-15a-3p (miRNAs w/seed AGGCCAU)	-0.891	51.341	TargetScan Human	High (predicted)	Clcn6	chloride voltage-gated channel 6	ion channel
MIMAT0016996	miR-185-3p (and other miRNAs w/seed GGGGCUG)	-0.799	29.47	TargetScan Human	High (predicted)	Clcn6	chloride voltage-gated channel 6	ion channel
MIMAT0000711	miR-365-3p (and other miRNAs w/seed AAUGCCC)	-3.659	236.911	TargetScan Human	High (predicted)	Clcn6	chloride voltage-gated channel 6	ion channel
MIMAT0017066	miR-92a-1-5p (miRNAs w/seed GGUUGGG)	-0.875	38.316	TargetScan Human	High (predicted)	Clcn6	chloride voltage-gated channel 6	ion channel
MIMAT0004869	miR-421-3p (and other miRNAs w/seed UCAACAG)	-0.704	62.174	TargetScan Human	High (predicted)	Cldn10	claudin 10	other
MIMAT0003456	miR-495-3p (and other miRNAs w/seed AACAAAC)	2.127	21.419	TargetScan Human	High (predicted)	Cldn10	claudin 10	other
MIMAT0025580	let-7a-5p (and other miRNAs w/seed GAGGUAG)	-2.946	96.63	TargetScan Human	High (predicted)	Cldn12	claudin 12	other
MIMAT0000155	miR-142-3p (and other miRNAs w/seed GUAGUGU)	-1.006	5326.72	TargetScan Human	High (predicted)	Cldn12	claudin 12	other
MIMAT0004521	miR-15b-3p (miRNAs w/seed GAAUCAU)	-0.981	283.104	TargetScan Human	High (predicted)	Cldn12	claudin 12	other
MIMAT0000548	miR-16-5p (and other miRNAs w/seed AGCAGCA)	3.477	119.651	TargetScan Human,miRecords	Experimentally Observed,High (predicted)	Cldn12	claudin 12	other
MIMAT0000532	miR-23a-3p (and other miRNAs w/seed UCACAUU)	-0.954	26835.3	TargetScan Human	High (predicted)	Cldn12	claudin 12	other
MIMAT0003498	miR-708-3p (miRNAs w/seed AACUAGA)	8.332	26.634	TargetScan Human	High (predicted)	Cldn12	claudin 12	other
MIMAT0025580	let-7a-5p (and other miRNAs w/seed GAGGUAG)	-2.946	96.63	TargetScan Human	High (predicted)	Clec1b	C-type lectin domain family 1 member B	transmembrane receptor
MIMAT0004622	let-7c-1-3p (and other miRNAs w/seed UGUACAA)	-3.007	228.023	TargetScan Human	High (predicted)	Clec1b	C-type lectin domain family 1 member B	transmembrane receptor
MIMAT0017281	miR-511-3p (miRNAs w/seed AUGUGUA)	25.951	13.735	TargetScan Human	High (predicted)	Clec1b	C-type lectin domain family 1 member B	transmembrane receptor
MIMAT0004820	miR-744-3p (miRNAs w/seed UGUUGCC)	-1.033	19.462	TargetScan Human	High (predicted)	Clec1b	C-type lectin domain family 1 member B	transmembrane receptor
MIMAT0000127	miR-29b-3p (and other miRNAs w/seed AGCACCA)	816.297	657.849	TargetScan Human	High (predicted)	Clec2d	C-type lectin domain family 2 member D	transmembrane receptor
MIMAT0003509	miR-501-3p (and other miRNAs w/seed AUGCACC)	2.308	2195.49	TargetScan Human	High (predicted)	Clec4d	C-type lectin domain family 4 member D	other
MIMAT0004633	miR-27a-5p (miRNAs w/seed GGGCUUA)	-1.314	1243.46	TargetScan Human	High (predicted)	Clec4e	C-type lectin domain family 4 member E	other
MIMAT0009408	miR-6967-5p (and other miRNAs w/seed AGGGAGG)	-0.814	44.326	TargetScan Human	High (predicted)	Clec4g	C-type lectin domain family 4 member G	other
MIMAT0000656	miR-139-5p (miRNAs w/seed CUACAGU)	-1.158	45340.5	TargetScan Human	High (predicted)	Clec5a	C-type lectin domain containing 5A	other
MIMAT0000663	miR-218-5p (and other miRNAs w/seed UGUGCUU)	-6.207	280.821	TargetScan Human	High (predicted)	Clec5a	C-type lectin domain containing 5A	other
MIMAT0017075	miR-361-3p (miRNAs w/seed CCCCCAG)	-1.271	3328.09	TargetScan Human	High (predicted)	Clec5a	C-type lectin domain containing 5A	other
MIMAT0000743	miR-379-5p (and other miRNAs w/seed GGUAGAC)	-0.764	20.143	TargetScan Human	High (predicted)	Clec5a	C-type lectin domain containing 5A	other
MIMAT0004820	miR-744-3p (miRNAs w/seed UGUUGCC)	-1.033	19.462	TargetScan Human	High (predicted)	Clec5a	C-type lectin domain containing 5A	other
MIMAT0004630	miR-26b-3p (and other miRNAs w/seed CUGUUCU)	-1.266	80.088	TargetScan Human	High (predicted)	Clec7a	C-type lectin domain containing 7A	transmembrane receptor
MIMAT0017173	miR-412-5p (miRNAs w/seed GGUCGAC)	-0.591	20.54	TargetScan Human	High (predicted)	Clec7a	C-type lectin domain containing 7A	transmembrane receptor
MIMAT0004825	miR-423-5p (and other miRNAs w/seed GAGGGGC)	-1.049	1544.57	TargetScan Human	High (predicted)	Clec7a	C-type lectin domain containing 7A	transmembrane receptor
MIMAT0003498	miR-708-3p (miRNAs w/seed AACUAGA)	8.332	26.634	TargetScan Human	High (predicted)	Clec7a	C-type lectin domain containing 7A	transmembrane receptor
MIMAT0000246	miR-122-5p (miRNAs w/seed GGAGUGU)	-0.547	2447.49	TargetScan Human	High (predicted)	Clic1	chloride intracellular channel 1	ion channel
MIMAT0000246	miR-122-5p (miRNAs w/seed GGAGUGU)	-0.547	2447.49	TargetScan Human	High (predicted)	Clic4	chloride intracellular channel 4	ion channel
MIMAT0000155	miR-142-3p (and other miRNAs w/seed GUAGUGU)	-1.006	5326.72	TargetScan Human	High (predicted)	Clic4	chloride intracellular channel 4	ion channel
MIMAT0016996	miR-185-3p (and other miRNAs w/seed GGGGCUG)	-0.799	29.47	TargetScan Human	High (predicted)	Clic4	chloride intracellular channel 4	ion channel
MIMAT0000706	miR-362-5p (and other miRNAs w/seed AUCCUUG)	2.365	664.877	TargetScan Human	High (predicted)	Clic4	chloride intracellular channel 4	ion channel
MIMAT0003509	miR-501-3p (and other miRNAs w/seed AUGCACC)	2.308	2195.49	TargetScan Human	High (predicted)	Clic4	chloride intracellular channel 4	ion channel
MIMAT0000161	miR-151-3p (and other miRNAs w/seed UAGACUG)	-1.011	6740.42	TargetScan Human	High (predicted)	Clk1	CDC like kinase 1	kinase
MIMAT0004622	let-7c-1-3p (and other miRNAs w/seed UGUACAA)	-3.007	228.023	TargetScan Human	High (predicted)	Clk2	CDC like kinase 2	kinase
MIMAT0000159	miR-149-5p (miRNAs w/seed CUGGCUC)	-2.859	21.305	TargetScan Human	High (predicted)	Clk2	CDC like kinase 2	kinase
MIMAT0004624	miR-15a-3p (miRNAs w/seed AGGCCAU)	-0.891	51.341	TargetScan Human	High (predicted)	Clk3	CDC like kinase 3	kinase
MIMAT0005292	miR-5107-3p (and other miRNAs w/seed AACCUGU)	-0.865	29.073	TargetScan Human	High (predicted)	Cln3	CLN3 lysosomal/endosomal transmembrane protein, battenin	other
MIMAT0003509	miR-501-3p (and other miRNAs w/seed AUGCACC)	2.308	2195.49	TargetScan Human	High (predicted)	Cln5	CLN5 intracellular trafficking protein	other
MIMAT0016996	miR-185-3p (and other miRNAs w/seed GGGGCUG)	-0.799	29.47	TargetScan Human	High (predicted)	Cln6	CLN6 transmembrane ER protein	other
MIMAT0004684	miR-329-3p (and other miRNAs w/seed ACACACC)	-0.783	534.3	TargetScan Human	High (predicted)	Cln6	CLN6 transmembrane ER protein	other
MIMAT0000556	miR-324-3p (and other miRNAs w/seed CACUGCC)	-0.862	30.391	TargetScan Human	High (predicted)	Cln8	CLN8 transmembrane ER and ERGIC protein	other
MIMAT0000653	miR-708-5p (and other miRNAs w/seed AGGAGCU)	-1.175	380.305	TargetScan Human	High (predicted)	Clns1a	chloride nucleotide-sensitive channel 1A	ion channel
MIMAT0017066	miR-92a-1-5p (miRNAs w/seed GGUUGGG)	-0.875	38.316	TargetScan Human	High (predicted)	Clns1a	chloride nucleotide-sensitive channel 1A	ion channel
MIMAT0000519	miR-141-3p (and other miRNAs w/seed AACACUG)	-5.32	182.234	TarBase,TargetScan Human,miRecords	Experimentally Observed,Moderate (predicted)	Clock	clock circadian regulator	transcription regulator
MIMAT0000513	miR-19b-3p (and other miRNAs w/seed GUGCAAA)	1261.13	1160.22	TargetScan Human	High (predicted)	Clock	clock circadian regulator	transcription regulator
MIMAT0000140	miR-128-3p (and other miRNAs w/seed CACAGUG)	-1.585	2977.13	TargetScan Human	High (predicted)	Clpp	caseinolytic mitochondrial matrix peptidase proteolytic subunit	peptidase
MIMAT0000537	miR-27a-3p (and other miRNAs w/seed UCACAGU)	-2.745	1316.96	TargetScan Human	High (predicted)	Clpp	caseinolytic mitochondrial matrix peptidase proteolytic subunit	peptidase
MIMAT0000211	miR-182-5p (and other miRNAs w/seed UUGGCAA)	-2.538	372.131	TargetScan Human	High (predicted)	Clptm1l	CLPTM1 like	other
MIMAT0004894	miR-574-3p (miRNAs w/seed ACGCUCA)	-2.689	366.244	TargetScan Human	High (predicted)	Clrn3	clarin 3	other
MIMAT0017353	miR-664-1-5p (and other miRNAs w/seed UGGCUGG)	-0.996	58.416	TargetScan Human	High (predicted)	Clspn	claspin	other
MIMAT0004187	miR-744-5p (and other miRNAs w/seed GCGGGGC)	-0.97	1562.28	TargetScan Human	High (predicted)	Clstn1	calsyntenin 1	other
MIMAT0000155	miR-142-3p (and other miRNAs w/seed GUAGUGU)	-1.006	5326.72	TargetScan Human	High (predicted)	Clta	clathrin light chain A	other
MIMAT0004825	miR-423-5p (and other miRNAs w/seed GAGGGGC)	-1.049	1544.57	TargetScan Human	High (predicted)	Cltb	clathrin light chain B	other
MIMAT0000229	miR-199a-5p (and other miRNAs w/seed CCAGUGU)	-1.534	22.226	TargetScan Human	High (predicted)	Cltc	clathrin heavy chain	other
MIMAT0004894	miR-574-3p (miRNAs w/seed ACGCUCA)	-2.689	366.244	TargetScan Human	High (predicted)	Cltc	clathrin heavy chain	other
MIMAT0004629	miR-22-5p (and other miRNAs w/seed GUUCUUC)	-0.931	677.554	TargetScan Human	High (predicted)	Clu	clusterin	other
MIMAT0004630	miR-26b-3p (and other miRNAs w/seed CUGUUCU)	-1.266	80.088	TargetScan Human	High (predicted)	Clu	clusterin	other
MIMAT0004642	miR-330-5p (and other miRNAs w/seed CUCUGGG)	-1.725	17.336	TargetScan Human	High (predicted)	Clu	clusterin	other
MIMAT0000555	miR-324-5p (miRNAs w/seed GCAUCCC)	-0.782	39.846	TargetScan Human	High (predicted)	Cmklr1	chemerin chemokine-like receptor 1	G-protein coupled receptor
MIMAT0004642	miR-330-5p (and other miRNAs w/seed CUCUGGG)	-1.725	17.336	TargetScan Human	High (predicted)	Cmklr1	chemerin chemokine-like receptor 1	G-protein coupled receptor
MIMAT0009408	miR-6967-5p (and other miRNAs w/seed AGGGAGG)	-0.814	44.326	TargetScan Human	High (predicted)	Cmklr1	chemerin chemokine-like receptor 1	G-protein coupled receptor
MIMAT0004521	miR-15b-3p (miRNAs w/seed GAAUCAU)	-0.981	283.104	TargetScan Human	High (predicted)	Cmpk1	cytidine/uridine monophosphate kinase 1	kinase
MIMAT0004661	miR-28-3p (and other miRNAs w/seed ACUAGAU)	-1.48	684.731	TargetScan Human	High (predicted)	Cmpk1	cytidine/uridine monophosphate kinase 1	kinase
MIMAT0017040	miR-519a-3p (and other miRNAs w/seed AAGUGCA)	-0.723	86.086	TargetScan Human	High (predicted)	Cmpk1	cytidine/uridine monophosphate kinase 1	kinase
MIMAT0003172	miR-542-3p (miRNAs w/seed GUGACAG)	3.859	33.836	TargetScan Human	High (predicted)	Cmpk1	cytidine/uridine monophosphate kinase 1	kinase
[truncated: 9,614 more rows]

## Sheet: ORA Biological Processes
ORA geneontology Biological processes noRedundant
Gene Set	Description	Size	Expect	Ratio	P Value	FDR
GO:0010498	proteasomal protein catabolic process	425	126.35	1.6858	<2.2e-16	<2.2e-16
GO:0030099	myeloid cell differentiation	365	108.51	1.6957	<2.2e-16	<2.2e-16
GO:0048193	Golgi vesicle transport	251	74.62	1.8628	<2.2e-16	<2.2e-16
GO:0034976	response to endoplasmic reticulum stress	215	63.917	1.8931	3.3307e-16	6.7613e-14
GO:0061919	process utilizing autophagic mechanism	360	107.02	1.5978	5.0859e-13	8.2596e-11
GO:0034504	protein localization to nucleus	274	81.457	1.6573	5.7119e-12	7.066e-10
GO:0016050	vesicle organization	236	70.16	1.7104	6.0913e-12	7.066e-10
GO:0051169	nuclear transport	306	90.971	1.6159	7.683e-12	7.7982e-10
GO:0010256	endomembrane system organization	342	101.67	1.554	5.9001e-11	5.3232e-09
GO:0043087	regulation of GTPase activity	409	121.59	1.4968	1.0334e-10	8.3915e-09
GO:0051098	regulation of binding	378	112.38	1.5128	1.5687e-10	1.158e-08
GO:0010608	posttranscriptional regulation of gene expression	417	123.97	1.4842	1.9065e-10	1.2901e-08
GO:1903827	regulation of cellular protein localization	495	147.16	1.4406	2.1155e-10	1.3213e-08
GO:0042176	regulation of protein catabolic process	359	106.73	1.5179	3.1168e-10	1.8077e-08
GO:0009896	positive regulation of catabolic process	395	117.43	1.4903	3.6234e-10	1.9615e-08
GO:0007033	vacuole organization	151	44.891	1.8044	6.1537e-10	3.0914e-08
GO:2001233	regulation of apoptotic signaling pathway	392	116.54	1.4845	6.5838e-10	3.0914e-08
GO:0043543	protein acylation	237	70.458	1.6322	6.8529e-10	3.0914e-08
GO:0016569	covalent chromatin modification	441	131.1	1.4492	1.0496e-09	4.4856e-08
GO:1902532	negative regulation of intracellular signal transduction	492	146.27	1.4221	1.2042e-09	4.7103e-08
Genes included in the pathway
myeloid cell differentiation	Gene set: GO:0030099
Ensemble ID	Gene Symbol	Gene Name	Entrez Gene ID
ENSMUSG00000000134	Tfe3	transcription factor E3	209446
ENSMUSG00000000440	Pparg	peroxisome proliferator activated receptor gamma	19016
ENSMUSG00000001280	Sp1	trans-acting transcription factor 1	20683
ENSMUSG00000002326	Gmpr2	guanosine monophosphate reductase 2	105446
ENSMUSG00000002603	Tgfb1	transforming growth factor, beta 1	21803
ENSMUSG00000002983	Relb	avian reticuloendotheliosis viral (v-rel) oncogene related B	19698
ENSMUSG00000004040	Stat3	signal transducer and activator of transcription 3	20848
ENSMUSG00000005103	Wdr1	WD repeat domain 1	22388
ENSMUSG00000005583	Mef2c	myocyte enhancer factor 2C	17260
ENSMUSG00000005609	Ctr9	CTR9 homolog, Paf1/RNA polymerase II complex component	22083
ENSMUSG00000006362	Cbfa2t3	CBFA2/RUNX1 translocation partner 3	12398
ENSMUSG00000006445	Epha2	Eph receptor A2	13836
ENSMUSG00000006705	Pknox1	Pbx/knotted 1 homeobox	18771
ENSMUSG00000006932	Ctnnb1	catenin (cadherin associated protein), beta 1	12387
ENSMUSG00000007805	Twist2	twist basic helix-loop-helix transcription factor 2	13345
ENSMUSG00000008976	Gabpa	GA repeat binding protein, alpha	14390
ENSMUSG00000014599	Csf1	colony stimulating factor 1 (macrophage)	12977
ENSMUSG00000014773	Dll1	delta like canonical Notch ligand 1	13388
ENSMUSG00000015143	Actn1	actinin, alpha 1	109711
ENSMUSG00000015217	Hmgb3	high mobility group box 3	15354
ENSMUSG00000015605	Srf	serum response factor	20807
ENSMUSG00000016087	Fli1	Friend leukemia integration 1	14247
ENSMUSG00000018160	Med1	mediator complex subunit 1	19014
ENSMUSG00000019969	Psen1	presenilin 1	19164
ENSMUSG00000020063	Sirt1	sirtuin 1	93759
ENSMUSG00000020160	Meis1	Meis homeobox 1	17268
ENSMUSG00000020644	Id2	inhibitor of DNA binding 2	15902
ENSMUSG00000020689	Itgb3	integrin beta 3	16416
ENSMUSG00000020716	Nf1	neurofibromin 1	18015
ENSMUSG00000020745	Pafah1b1	platelet-activating factor acetylhydrolase, isoform 1b, subunit 1	18472
ENSMUSG00000020857	Nme2	NME/NM23 nucleoside diphosphate kinase 2	18103
ENSMUSG00000020919	Stat5b	signal transducer and activator of transcription 5B	20851
ENSMUSG00000021025	Nfkbia	nuclear factor of kappa light polypeptide gene enhancer in B cells inhibitor, alpha	18035
ENSMUSG00000021109	Hif1a	hypoxia inducible factor 1, alpha subunit	15251
ENSMUSG00000021127	Zfp36l1	zinc finger protein 36, C3H type-like 1	12192
ENSMUSG00000021250	Fos	FBJ osteosarcoma oncogene	14281
ENSMUSG00000021356	Irf4	interferon regulatory factor 4	16364
ENSMUSG00000021361	Tmem14c	transmembrane protein 14C	66154
ENSMUSG00000021408	Ripk1	receptor (TNFRSF)-interacting serine-threonine kinase 1	19766
ENSMUSG00000021540	Smad5	SMAD family member 5	17129
ENSMUSG00000022105	Rb1	RB transcriptional corepressor 1	19645
ENSMUSG00000022346	Myc	myelocytomatosis oncogene	17869
ENSMUSG00000022489	Pde1b	phosphodiesterase 1B, Ca2+-calmodulin dependent	18574
ENSMUSG00000022508	Bcl6	B cell leukemia/lymphoma 6	12053
ENSMUSG00000022797	Tfrc	transferrin receptor	22042
ENSMUSG00000022812	Gsk3b	glycogen synthase kinase 3 beta	56637
ENSMUSG00000022831	Hcls1	hematopoietic cell specific Lyn substrate 1	15163
ENSMUSG00000022892	App	amyloid beta (A4) precursor protein	11820
ENSMUSG00000024140	Epas1	endothelial PAS domain protein 1	13819
ENSMUSG00000024425	Ndfip1	Nedd4 family interacting protein 1	65113
ENSMUSG00000024539	Ptpn2	protein tyrosine phosphatase, non-receptor type 2	19255
ENSMUSG00000024610	Cd74	CD74 antigen (invariant polypeptide of major histocompatibility complex, class II antigen-associated)	16149
ENSMUSG00000024621	Csf1r	colony stimulating factor 1 receptor	12978
ENSMUSG00000024778	Fas	Fas (TNF receptor superfamily member 6)	14102
ENSMUSG00000024789	Jak2	Janus kinase 2	16452
ENSMUSG00000024955	Esrra	estrogen related receptor, alpha	26379
ENSMUSG00000024986	Hhex	hematopoietically expressed homeobox	15242
ENSMUSG00000024997	Prdx3	peroxiredoxin 3	11757
ENSMUSG00000025153	Fasn	fatty acid synthase	14104
ENSMUSG00000025223	Ldb1	LIM domain binding 1	16825
ENSMUSG00000025373	Rnf41	ring finger protein 41	67588
ENSMUSG00000025473	Adam8	a disintegrin and metallopeptidase domain 8	11501
ENSMUSG00000025804	Ccr1	chemokine (C-C motif) receptor 1	12768
ENSMUSG00000025854	Fam20c	family with sequence similarity 20, member C	80752
ENSMUSG00000025929	Il17a	interleukin 17A	16171
ENSMUSG00000025958	Creb1	cAMP responsive element binding protein 1	12912
ENSMUSG00000026029	Casp8	caspase 8	12370
ENSMUSG00000026155	Smap1	small ArfGAP 1	98366
ENSMUSG00000026288	Inpp5d	inositol polyphosphate-5-phosphatase D	16331
ENSMUSG00000026361	Cdc73	cell division cycle 73, Paf1/RNA polymerase II complex component	214498
ENSMUSG00000026630	Batf3	basic leucine zipper transcription factor, ATF-like 3	381319
ENSMUSG00000026721	Rabgap1l	RAB GTPase activating protein 1-like	29809
ENSMUSG00000026737	Pip4k2a	phosphatidylinositol-5-phosphate 4-kinase, type II, alpha	18718
ENSMUSG00000026815	Gfi1b	growth factor independent 1B	14582
ENSMUSG00000027109	Sp3	trans-acting transcription factor 3	20687
ENSMUSG00000027164	Traf6	TNF receptor-associated factor 6	22034
ENSMUSG00000027276	Jag1	jagged 1	16449
ENSMUSG00000027339	Rassf2	Ras association (RalGDS/AF-6) domain family member 2	215653
ENSMUSG00000027523	Gnas	GNAS (guanine nucleotide binding protein, alpha stimulating) complex locus	14683
ENSMUSG00000027583	Zbtb46	zinc finger and BTB domain containing 46	72147
ENSMUSG00000027613	Eif6	eukaryotic translation initiation factor 6	16418
ENSMUSG00000027878	Notch2	notch 2	18129
ENSMUSG00000027951	Adar	adenosine deaminase, RNA-specific	56417
ENSMUSG00000028086	Fbxw7	F-box and WD-40 domain protein 7	50754
ENSMUSG00000028101	Pias3	protein inhibitor of activated STAT 3	229615
ENSMUSG00000028717	Tal1	T cell acute lymphocytic leukemia 1	21349
ENSMUSG00000028859	Csf3r	colony stimulating factor 3 receptor (granulocyte)	12986
ENSMUSG00000028868	Wasf2	WAS protein family, member 2	242687
ENSMUSG00000028988	Ctnnbip1	catenin beta interacting protein 1	67087
ENSMUSG00000028991	Mtor	mechanistic target of rapamycin kinase	56717
ENSMUSG00000029106	Add1	adducin 1 (alpha)	11518
ENSMUSG00000029287	Tgfbr3	transforming growth factor, beta receptor III	21814
ENSMUSG00000029373	Pf4	platelet factor 4	56744
ENSMUSG00000029434	Vps33a	VPS33A CORVET/HOPS core subunit	77573
ENSMUSG00000029613	Eif2ak1	eukaryotic translation initiation factor 2 alpha kinase 1	15467
ENSMUSG00000029915	Clec5a	C-type lectin domain family 5, member a	23845
ENSMUSG00000030067	Foxp1	forkhead box P1	108655
ENSMUSG00000030157	Clec2d	C-type lectin domain family 2, member d	93694
ENSMUSG00000030159	Clec1b	C-type lectin domain family 1, member b	56760
ENSMUSG00000030579	Tyrobp	TYRO protein tyrosine kinase binding protein	22177
ENSMUSG00000031077	Fadd	Fas (TNFRSF6)-associated via death domain	14082
ENSMUSG00000031446	Cul4a	cullin 4A	99375
ENSMUSG00000031543	Ank1	ankyrin 1, erythroid	11733
ENSMUSG00000031628	Casp3	caspase 3	12367
ENSMUSG00000031885	Cbfb	core binding factor beta	12400
ENSMUSG00000032020	Ubash3b	ubiquitin associated and SH3 domain containing, B	72828
ENSMUSG00000032035	Ets1	E26 avian leukemia oncogene 1, 5' domain	23871
ENSMUSG00000032041	Tirap	toll-interleukin 1 receptor (TIR) domain-containing adaptor protein	117149
ENSMUSG00000032187	Smarca4	SWI/SNF related, matrix associated, actin dependent regulator of chromatin, subfamily a, member 4	20586
ENSMUSG00000032231	Anxa2	annexin A2	12306
ENSMUSG00000032293	Ireb2	iron responsive element binding protein 2	64602
ENSMUSG00000032369	Plscr1	phospholipid scramblase 1	22038
ENSMUSG00000032440	Tgfbr2	transforming growth factor, beta receptor II	21813
ENSMUSG00000032501	Trib1	tribbles pseudokinase 1	211770
ENSMUSG00000032698	Lmo2	LIM domain only 2	16909
ENSMUSG00000033055	Ankrd54	ankyrin repeat domain 54	223690
ENSMUSG00000033565	Rbfox2	RNA binding protein, fox-1 homolog (C. elegans) 2	93686
ENSMUSG00000033813	Tcea1	transcription elongation factor A (SII) 1	21399
ENSMUSG00000033871	Ppargc1b	peroxisome proliferative activated receptor, gamma, coactivator 1 beta	170826
ENSMUSG00000034066	Farp2	FERM, RhoGEF and pleckstrin domain protein 2	227377
ENSMUSG00000034201	Gas2l1	growth arrest-specific 2 like 1	78926
ENSMUSG00000034266	Batf	basic leucine zipper transcription factor, ATF-like	53314
ENSMUSG00000034274	Thoc5	THO complex 5	107829
ENSMUSG00000034957	Cebpa	CCAAT/enhancer binding protein (C/EBP), alpha	12606
ENSMUSG00000035011	Zbtb7a	zinc finger and BTB domain containing 7a	16969
ENSMUSG00000035158	Mitf	melanogenesis associated transcription factor	17342
ENSMUSG00000035725	Prkx	protein kinase, X-linked	19108
ENSMUSG00000036896	C1qc	complement component 1, q subcomponent, C chain	12262
ENSMUSG00000036940	Kdm1a	lysine (K)-specific demethylase 1A	99982
ENSMUSG00000036986	Pml	promyelocytic leukemia	18854
ENSMUSG00000037465	Klf10	Kruppel-like factor 10	21847
ENSMUSG00000037486	Asxl2	additional sex combs like 2, transcriptional regulator	75302
ENSMUSG00000037601	Nme1	NME/NM23 nucleoside diphosphate kinase 1	18102
ENSMUSG00000037664	Cdkn1c	cyclin-dependent kinase inhibitor 1C (P57)	12577
ENSMUSG00000037896	Rcor1	REST corepressor 1	217864
ENSMUSG00000038280	Ostm1	osteopetrosis associated transmembrane protein 1	14628
ENSMUSG00000038784	Cnot4	CCR4-NOT transcription complex, subunit 4	53621
ENSMUSG00000038855	Itpkb	inositol 1,4,5-trisphosphate 3-kinase B	320404
ENSMUSG00000038871	Bpgm	2,3-bisphosphoglycerate mutase	12183
ENSMUSG00000039089	L3mbtl3	L3MBTL3 histone methyl-lysine binding protein	237339
ENSMUSG00000039410	Prdm16	PR domain containing 16	70673
ENSMUSG00000039461	Tcta	T cell leukemia translocation altered gene	102791
ENSMUSG00000039910	Cited2	Cbp/p300-interacting transactivator, with Glu/Asp-rich carboxy-terminal domain, 2	17684
ENSMUSG00000040274	Cdk6	cyclin-dependent kinase 6	12571
ENSMUSG00000040943	Tet2	tet methylcytosine dioxygenase 2	214133
ENSMUSG00000041417	Pik3r1	phosphoinositide-3-kinase regulatory subunit 1	18708
ENSMUSG00000042569	Dhrs7b	dehydrogenase/reductase (SDR family) member 7B	216820
ENSMUSG00000043252	Tmem64	transmembrane protein 64	100201
ENSMUSG00000043733	Ptpn11	protein tyrosine phosphatase, non-receptor type 11	19247
ENSMUSG00000044786	Zfp36	zinc finger protein 36	22695
ENSMUSG00000047798	Cd300lf	CD300 molecule like family member F	246746
ENSMUSG00000048109	Rbm15	RNA binding motif protein 15	229700
ENSMUSG00000048118	Arid4a	AT rich interactive domain 4A (RBP1-like)	238247
ENSMUSG00000048546	Tob2	transducer of ERBB2, 2	57259
ENSMUSG00000048756	Foxo3	forkhead box O3	56484
ENSMUSG00000050965	Prkca	protein kinase C, alpha	18750
ENSMUSG00000051177	Plcb1	phospholipase C, beta 1	18795
ENSMUSG00000051212	Gpr183	G protein-coupled receptor 183	321019
ENSMUSG00000051256	Jagn1	jagunal homolog 1	67767
ENSMUSG00000052040	Klf13	Kruppel-like factor 13	50794
ENSMUSG00000052155	Acvr2a	activin receptor IIA	11480
ENSMUSG00000052684	Jun	jun proto-oncogene	16476
ENSMUSG00000052837	Junb	jun B proto-oncogene	16477
ENSMUSG00000053436	Mapk14	mitogen-activated protein kinase 14	26416
ENSMUSG00000053617	Sh3pxd2a	SH3 and PX domains 2A	14218
ENSMUSG00000054717	Hmgb2	high mobility group box 2	97165
ENSMUSG00000055024	Ep300	E1A binding protein p300	328572
ENSMUSG00000055148	Klf2	Kruppel-like factor 2 (lung)	16598
ENSMUSG00000056216	Cebpg	CCAAT/enhancer binding protein (C/EBP), gamma	12611
ENSMUSG00000056501	Cebpb	CCAAT/enhancer binding protein (C/EBP), beta	12608
ENSMUSG00000057729	Prtn3	proteinase 3	19152
ENSMUSG00000058587	Tmod3	tropomodulin 3	50875
ENSMUSG00000058756	Thra	thyroid hormone receptor alpha	21833
ENSMUSG00000058835	Abi1	abl-interactor 1	11308
ENSMUSG00000059456	Ptk2b	PTK2 protein tyrosine kinase 2 beta	19229
ENSMUSG00000060802	B2m	beta-2 microglobulin	12010
ENSMUSG00000061559	Wdr61	WD repeat domain 61	66317
ENSMUSG00000066687	Zbtb16	zinc finger and BTB domain containing 16	235320
ENSMUSG00000068758	Il3ra	interleukin 3 receptor, alpha chain	16188
ENSMUSG00000070056	Mfhas1	malignant fibrous histiocytoma amplified sequence 1	52065
ENSMUSG00000073802	Cdkn2b	cyclin dependent kinase inhibitor 2B	12579
ENSMUSG00000074272	Ceacam1	carcinoembryonic antigen-related cell adhesion molecule 1	26365
ENSMUSG00000074622	Mafb	v-maf musculoaponeurotic fibrosarcoma oncogene family, protein B (avian)	16658
ENSMUSG00000079562	Maea	macrophage erythroblast attacher	59003
