# Supplementary material for: Tissue-specific transcriptional programming of macrophages controls the microRNA transcriptome targeting multiple functional pathways
Source: J Biol Chem. 2024 Mar 29;300(5):107244. doi: 10.1016/j.jbc.2024.107244 (PMC11067537; doi:10.1016/j.jbc.2024.107244)
Supplement: Supplementary Table 3 [file mmc3.xlsx]

## Sheet: Sheet1
Enrichment: GSEA	Enrichment Category: geneontology biological process noRedundant
Gene Set	Description	Size	Leading Edge Number	Enrichment score	Normalised enrichment score	P Value	FDR	Genes
GO:0006643	membrane lipid metabolic process	13	12	0.56251	2.1091	<2.2e-16	0.22865	St3gal6, Sgms2, Ugcg, Acer2, Sgpl1, St6glanac6, Samd8, Serinc1, P2rx7, Pla2g15, Cln6, Neu1
GO:0001655	urogenital system development	29	8	-0.59371	-2.4948	0.0016611	0.1616	Itgb3, Igf1, Gcnt1, Zbtb16, Epha4, Pbx1, Notch1, Cdkn1c
GO:0038127	ERBB signaling pathway	5	5	0.72343	1.8395	0.0044543	0.79752	Snx5, Ceacam1, Rbpj, Hip1, Esr1
GO:0009611	response to wounding	37	4	-0.48242	-2.1119	0.0079491	0.21151	Itgb3, Stard13, Igf1, Epha4
GO:0070371	ERK1 and ERK2 cascade	19	4	-0.58553	-2.1072	0.01209	0.19605	Itgb3, Igf1, Epha4, Notch1
GO:0007229	integrin-mediated signaling pathway	5	1	-0.8573	-2.0665	0.015038	0.20819	Itgb3
GO:0099003	vesicle-mediated transport in synapse	24	5	-0.53478	-2.095	0.015254	0.20478	Itgb3, Cacnb4, Stx3, Cask, Rims3
GO:0006898	receptor-mediated endocytosis	14	2	-0.64269	-2.0867	0.0161	0.20892	Itgb3, Olr1
GO:0071887	leukocyte apoptotic process	14	5	0.44803	1.7356	0.020316	0.7612	Kitl, Axl, Mef2c, St6gal1, Tsc22d3
GO:0050900	leukocyte migration	18	3	-0.59294	-2.1116	0.020942	0.20442	Itgb3, Gcnt1, Camk1d
GO:0016999	antibiotic metabolic process	5	4	0.65093	1.6755	0.022965	0.8468	Npl, St6gal1, Dlst, Aco1
GO:0010256	endomembrane system organization	30	24	0.34302	1.7492	0.023202	0.93258	Atp8b4, Ank2, Syt7, Plscr4, Atl3, Agfg1, Pi4k2a, Atp2a2, Vmp1, Tmed5, TarBP, Tmcc1, P2rx7, Atl2, Reep3, Blzf1, Rab1a, Golph3l, Wasl, Creb1, Pdcd10, Sun1, Arhgef7, Asap1
GO:0043112	receptor metabolic process	9	1	-0.71328	-2.0509	0.024952	0.20832	Itgb3
GO:0031503	protein-containing complex localization	10	1	-0.70591	-2.1092	0.025878	0.19998	Itgb3
GO:0031589	cell-substrate adhesion	22	2	-0.53727	-2.0592	0.027491	0.2106	Itgb3, Arhgap6
Enrichment: GSEA	Enrichment Category: geneontology molecular function noRedundant
Gene Set	Description	Size	Leading Edge Number	ES	NES	P Value	FDR	Genes
GO:0005319	lipid transporter activity	8	5	0.67829	2.1152	<2.2e-16	0.067354	Atp8b4, Abcg1, Ceacam1, Osbpl9, Plscr4
GO:0050839	cell adhesion molecule binding	9	2	-0.77974	-2.2884	0.0018692	0.10876	Itgb3, Igf1
GO:0016853	isomerase activity	7	1	-0.7803	-2.143	0.0037594	0.20007	Itgb3
GO:0019955	cytokine binding	6	1	-0.82562	-2.0812	0.0038911	0.11092	Itgb3
GO:0019838	growth factor binding	12	1	-0.65613	-2.1216	0.0095785	0.12032	Itgb3
GO:0070851	growth factor receptor binding	11	1	-0.67299	-2.1229	0.015238	0.15935	Itgb3
GO:0002020	protease binding	9	2	-0.72711	-2.1137	0.015437	0.10275	Itgb3, Derl1
GO:0008047	enzyme activator activity	31	6	-0.46234	-2.0002	0.026446	0.14807	Stard13, Igf1, Rgs2, Arhgap6, Srgap3, Arhgap12
GO:0060090	molecular adaptor activity	7	5	0.56191	1.6447	0.03178	1	Ank2, Grb10, Hip1, Crk, Serinc1
GO:0005126	cytokine receptor binding	19	1	-0.52908	-1.9425	0.036395	0.13915	Itgb3
GO:0060589	nucleoside-triphosphatase regulator activity	25	5	-0.4721	-1.9444	0.042301	0.15573	Stard13, Rgs2, Arhgap6, Srgap3, Arhgap12
Enrichment: GSEA	Enrichment Category: geneontology cellular component noRedundant
Gene Set	Description	Size	Leading Edge Number	ES	NES	P Value	FDR	Genes
GO:0048770	pigment granule	6	1	-0.80541	-2.0202	<2.2e-16	0.15911	Itgb3
GO:0030055	cell-substrate junction	9	3	-0.77931	-2.3348	0.0038241	0.10573	Itgb3, Irf2, Tln2
GO:0043235	receptor complex	25	8	-0.53956	-2.2101	0.0064412	0.155	Itgb3, Olr1, Epha4, Abhd6, Notch1, Bmpr1a, Alcam, Cd200r1
GO:0055037	recycling endosome	6	3	0.70076	1.9428	0.0082816	0.20318	Slc9a9, Ank2, Abcg1
GO:0044437	vacuolar part	14	12	0.48967	1.8225	0.0087146	0.25349	Rragd, Pqlc2, Snap29, Syt7, Rnf13, Seh1l, Dram2, Vmp1, Wdfy3, Tmem106b, Neu1, Slc38a9
GO:0000323	lytic vacuole	22	16	0.38838	1.7366	0.012048	0.21455	Ank2, Rragd, Pqlc2, Lipa, Syt7, Rnf13, Seh1l, Dram2, Vps36, Snap23, Tmem106b, Ctsl, Znrf1, Pla2g15, Neu1, Slc38a9
GO:0009897	external side of plasma membrane	17	5	-0.58795	-2.1338	0.0125	0.14628	Itgb3, Amot, Bmpr1a, Alcam, Cd200r1
GO:0097060	synaptic membrane	33	8	-0.46937	-2.0779	0.012987	0.16629	Itgb3, Epha4, Abhd6, Sema4c, Cpeb3, Stx3, Cask, Rims3
GO:0070161	anchoring junction	23	5	-0.54954	-2.1524	0.013841	0.16801	Itgb3, Irf2, Fam129b, Tln2, Notch1
GO:0098978	glutamatergic synapse	37	7	-0.43792	-1.959	0.024194	0.17476	Itgb3, Cacnb4, Epha4, Abhd6, Ppm1h, Stx3, Rims3
GO:0031252	cell leading edge	32	11	-0.43168	-1.9241	0.029412	0.15716	Itgb3, Tln2, Amot, Notch1, Stx3, Podxl, Dock8, Ppp1r9a, Clasp2, Plek, Atp7a
GO:0044440	endosomal part	23	9	0.38652	1.7981	0.029777	0.19705	Slc9a9, Rragd, Steap3, Snx5, Clcn5, Osbpl9, Rnf13, Pi4k2a, Snx27
GO:0098858	actin-based cell projection	13	2	-0.63043	-2.0465	0.030631	0.16424	Itgb3, Epha4
GO:0031253	cell projection membrane	21	7	-0.50197	-1.9333	0.04078	0.17017	Itgb3, Cask, Podxl, Dock8, Clasp2, Plek, Atp7a
Enrichment: GSEA	Enrichment Category: pathway KEGG
Gene Set	Description	Size	Leading Edge Number	ES	NES	P Value	FDR	Genes
mmu05412	Arrhythmogenic right ventricular cardiomyopathy (ARVC)	8	2	-0.81465	-2.2889	<2.2e-16	0.037921	Itgb3, Cacnb4
mmu04145	Phagosome	8	3	-0.84603	-2.3995	<2.2e-16	0.019329	Itgb3, Thbs1, Olr1
mmu05414	Dilated cardiomyopathy (DCM)	9	3	-0.85138	-2.4186	<2.2e-16	0.01804	Itgb3, Cacnb4, Igf1
mmu05410	Hypertrophic cardiomyopathy (HCM)	8	3	-0.86859	-2.455	<2.2e-16	0.015463	Itgb3, Cacnb4, Igf1
mmu04510	Focal adhesion	18	6	-0.68462	-2.4967	<2.2e-16	0.012886	Itgb3, Igf1, Thbs1, Col4a5, Tln2, Ccnd1
mmu05205	Proteoglycans in cancer	19	3	-0.62486	-2.325	0.003413	0.029637	Itgb3, Igf1, Thbs1
mmu04151	PI3K-Akt signaling pathway	26	4	-0.57777	-2.356	0.0050083	0.026287	Itgb3, Igf1, Thbs1, Col4a5
mmu05165	Human papillomavirus infection	25	5	-0.56042	-2.2262	0.0050505	0.04264	Itgb3, Thbs1, Col4a5, Notch1, Ccnd1
mmu05206	MicroRNAs in cancer	14	4	-0.66959	-2.2539	0.0072993	0.040662	Itgb3, Thbs1, Notch1, Ccnd1
mmu04015	Rap1 signaling pathway	15	4	-0.6692	-2.2805	0.0088968	0.036402	Itgb3, Igf1, Thbs1, Tln2
	Genes targetted by selected microRNA
Gene symbol	Gene title	mir targeting	miR FC change in Gata6-KO	Gene direction	Ensembl	Mean expression Gata6-WT	Mean expression Gata6-KO	Gene fold change	p value	BH-adj p value	% fold change	Location	Molecule
Il6	interleukin 6	Let-7c-5p	-1.95902	DOWN	ENSMUSG00000025746	267.039	384.431	1.4396	0.252497	0.457052	30.5364	Extracellular Space	cytokine
Vav3	vav 3 oncogene	Let-7c-5p	-1.95902	DOWN	ENSMUSG00000033721	309.303	441.409	1.42711	0.30345	0.51356	29.9283	Extracellular Space	cytokine
Wdfy3	WD repeat and FYVE domain containing 3	Let-7c-5p	-1.95902	DOWN	ENSMUSG00000043940	1792.78	2628.46	1.46614	0.00120113	0.0233594	31.7935	Cytoplasm	enzyme
Rnf5	ring finger protein 5	Let-7c-5p	-1.95902	UP	ENSMUSG00000015478	2330.55	1537.09	-1.5162	0.00132638	0.0244677	34.0458	Cytoplasm	enzyme
Dlst	dihydrolipoamide S-succinyltransferase (E2 component of 2-oxo-glutarate complex)	Let-7c-5p	-1.95902	DOWN	ENSMUSG00000004789	1906.91	3298.96	1.73001	0.00207421	0.0302713	42.1968	Cytoplasm	enzyme
Cnot6l	CCR4-NOT transcription complex, subunit 6-like	Let-7c-5p	-1.95902	UP	ENSMUSG00000034724	2035.28	1157.98	-1.75762	0.00212916	0.0305182	43.105	Cytoplasm	enzyme
Klhl13	kelch-like 13 (Drosophila)	Let-7c-5p	-1.95902	UP	ENSMUSG00000036782	1273.56	644.688	-1.97546	0.00228542	0.031509	49.379	Cytoplasm	enzyme
Edem1	ER degradation enhancer, mannosidase alpha-like 1	Let-7c-5p	-1.95902	DOWN	ENSMUSG00000030104	2635.77	3433.19	1.30254	0.002317	0.0318019	23.2267	Cytoplasm	enzyme
Acat1	acetyl-Coenzyme A acetyltransferase 1	Let-7c-5p	-1.95902	DOWN	ENSMUSG00000032047	2918.17	4443.64	1.52275	0.00258743	0.0335656	34.3293	Cytoplasm	enzyme
Mgat4a	mannoside acetylglucosaminyltransferase 4, isoenzyme A	Let-7c-5p	-1.95902	DOWN	ENSMUSG00000026110	812.672	1140.21	1.40304	0.0034707	0.0395873	28.7263	Cytoplasm	enzyme
Tmem2	transmembrane protein 2	Let-7c-5p	-1.95902	UP	ENSMUSG00000024754	1823.15	863.999	-2.11013	0.00695273	0.0574628	52.6096	Cytoplasm	enzyme
Aen	apoptosis enhancing nuclease	Let-7c-5p	-1.95902	DOWN	ENSMUSG00000030609	122.96	272.751	2.21822	0.00782663	0.061203	54.9188	Nucleus	enzyme
Rab8b	RAB8B, member RAS oncogene family	Let-7c-5p	-1.95902	DOWN	ENSMUSG00000036943	14439.3	18659.2	1.29225	0.00788675	0.0614647	22.6155	Cytoplasm	enzyme
Galnt1	UDP-N-acetyl-alpha-D-galactosamine:polypeptide N-acetylgalactosaminyltransferase 12	Let-7c-5p	-1.95902	UP	ENSMUSG00000039774	153.548	58.6695	-2.61717	0.00799633	0.0617849	61.7908	Cytoplasm	enzyme
Nedd4l	neural precursor cell expressed, developmentally down-regulated gene 4-like	Let-7c-5p	-1.95902	DOWN	ENSMUSG00000024589	386.2	536.682	1.38965	0.00870515	0.0645694	28.0393	Cytoplasm	enzyme
Nat8l	N-acetyltransferase 8-like	Let-7c-5p	-1.95902	UP	ENSMUSG00000048142	1162.82	678.998	-1.71256	0.0137869	0.0833312	41.6078	Cytoplasm	enzyme
Gpcpd1	glycerophosphocholine phosphodiesterase GDE1 homolog (S. cerevisiae)	Let-7c-5p	-1.95902	UP	ENSMUSG00000027346	460.499	325.606	-1.41428	0.0160535	0.0907537	29.2928	Cytoplasm	enzyme
Ltn1	listerin E3 ubiquitin protein ligase 1	Let-7c-5p	-1.95902	DOWN	ENSMUSG00000052299	609.763	898.806	1.47403	0.0160925	0.0908659	32.1585	Nucleus	enzyme
Naa30	N(alpha)-acetyltransferase 30, NatC catalytic subunit	Let-7c-5p	-1.95902	DOWN	ENSMUSG00000036282	93.9542	179.134	1.90661	0.0163293	0.0915182	47.5509	Cytoplasm	enzyme
Mettl6	methyltransferase like 6	Let-7c-5p	-1.95902	DOWN	ENSMUSG00000021891	267.113	416.946	1.56093	0.0166414	0.0926327	35.9358	Other	enzyme
Gnptab	N-acetylglucosamine-1-phosphate transferase, alpha and beta subunits	Let-7c-5p	-1.95902	UP	ENSMUSG00000035311	930.509	739.44	-1.2584	0.0202471	0.103583	20.5338	Cytoplasm	enzyme
Lpgat1	lysophosphatidylglycerol acyltransferase 1	Let-7c-5p	-1.95902	DOWN	ENSMUSG00000026623	962.515	1459.68	1.51652	0.0204598	0.10403	34.0597	Cytoplasm	enzyme
Pgm2l1	phosphoglucomutase 2-like 1	Let-7c-5p	-1.95902	DOWN	ENSMUSG00000030729	184.336	351.628	1.90753	0.0277625	0.123198	47.5763	Cytoplasm	enzyme
Ugcg	UDP-glucose ceramide glucosyltransferase	Let-7c-5p	-1.95902	DOWN	ENSMUSG00000028381	145.069	290.397	2.00178	0.027981	0.123721	50.0445	Cytoplasm	enzyme
Arih1	ariadne ubiquitin-conjugating enzyme E2 binding protein homolog 1 (Drosophila)	Let-7c-5p	-1.95902	UP	ENSMUSG00000025234	1295.46	1028.8	-1.2592	0.029829	0.128771	20.5844	Cytoplasm	enzyme
Gatm	glycine amidinotransferase (L-arginine:glycine amidinotransferase)	Let-7c-5p	-1.95902	DOWN	ENSMUSG00000027199	1614.86	3004.05	1.86025	0.0321095	0.135079	46.2438	Cytoplasm	enzyme
Agap1	ArfGAP with GTPase domain, ankyrin repeat and PH domain 1	Let-7c-5p	-1.95902	UP	ENSMUSG00000055013	201.618	108.315	-1.86141	0.0328798	0.136761	46.2773	Cytoplasm	enzyme
Pde12	phosphodiesterase 12	Let-7c-5p	-1.95902	DOWN	ENSMUSG00000043702	818.223	1029.21	1.25786	0.0335351	0.137977	20.4997	Cytoplasm	enzyme
Dnaja2	DnaJ (Hsp40) homolog, subfamily A, member 2	Let-7c-5p	-1.95902	DOWN	ENSMUSG00000031701	1011.28	1354.06	1.33896	0.0335462	0.137977	25.3152	Nucleus	enzyme
Fbxo32	F-box protein 32	Let-7c-5p	-1.95902	UP	ENSMUSG00000022358	178.342	69.6272	-2.56138	0.04003	0.15291	60.9585	Cytoplasm	enzyme
Nras	neuroblastoma ras oncogene	Let-7c-5p	-1.95902	DOWN	ENSMUSG00000027852	659.351	828	1.25578	0.0408665	0.154639	20.3682	Plasma Membrane	enzyme
Qars	glutaminyl-tRNA synthetase	Let-7c-5p	-1.95902	UP	ENSMUSG00000032604	1738.14	1137.94	-1.52744	0.0436979	0.160911	34.5311	Cytoplasm	enzyme
Chd4	chromodomain helicase DNA binding protein 4	Let-7c-5p	-1.95902	DOWN	ENSMUSG00000063870	1042.1	1563.96	1.50078	0.0447876	0.163404	33.3679	Nucleus	enzyme
Fam135a	family with sequence similarity 135, member A	Let-7c-5p	-1.95902	UP	ENSMUSG00000026153	927.975	629.045	-1.47521	0.0510232	0.176841	32.2132	Other	enzyme
Dffa	DNA fragmentation factor, alpha subunit	Let-7c-5p	-1.95902	UP	ENSMUSG00000028974	650.607	464.429	-1.40087	0.0621132	0.198304	28.616	Nucleus	enzyme
Entpd7	ectonucleoside triphosphate diphosphohydrolase 7	Let-7c-5p	-1.95902	DOWN	ENSMUSG00000025192	73.7188	137.074	1.85942	0.0630558	0.200239	46.2197	Cytoplasm	enzyme
Hectd2	HECT domain containing 2	Let-7c-5p	-1.95902	DOWN	ENSMUSG00000041180	280.244	419.983	1.49863	0.0633114	0.200671	33.2725	Cytoplasm	enzyme
Coil	coilin	Let-7c-5p	-1.95902	UP	ENSMUSG00000033983	664.593	485.463	-1.36899	0.0701175	0.212007	26.9533	Nucleus	enzyme
Ehhadh	enoyl-Coenzyme A, hydratase/3-hydroxyacyl Coenzyme A dehydrogenase	Let-7c-5p	-1.95902	UP	ENSMUSG00000022853	145.203	91.9121	-1.5798	0.0705041	0.212723	36.7008	Cytoplasm	enzyme
Adhfe1	alcohol dehydrogenase, iron containing, 1	Let-7c-5p	-1.95902	UP	ENSMUSG00000025911	101.577	52.3915	-1.93881	0.0796446	0.227361	48.422	Cytoplasm	enzyme
Dpysl3	dihydropyrimidinase-like 3	Let-7c-5p	-1.95902	UP	ENSMUSG00000024501	2153.25	1568.98	-1.37238	0.0805664	0.228929	27.1341	Cytoplasm	enzyme
Usp32	ubiquitin specific peptidase 32	Let-7c-5p	-1.95902	UP	ENSMUSG00000000804	315.712	209.96	-1.50367	0.101183	0.262668	33.4962	Cytoplasm	enzyme
Ero1l	ERO1-like (S. cerevisiae)	Let-7c-5p	-1.95902	DOWN	ENSMUSG00000021831	303.801	464.483	1.52891	0.105809	0.2699	34.5938	Cytoplasm	enzyme
Pogz	pogo transposable element with ZNF domain	Let-7c-5p	-1.95902	UP	ENSMUSG00000038902	286.812	195.762	-1.46511	0.112661	0.280146	31.7456	Nucleus	enzyme
Arl5a	ADP-ribosylation factor-like 5A	Let-7c-5p	-1.95902	DOWN	ENSMUSG00000036093	182.812	235.261	1.2869	0.118833	0.28954	22.2939	Other	enzyme
Mib1	mindbomb homolog 1 (Drosophila)	Let-7c-5p	-1.95902	DOWN	ENSMUSG00000024294	182.327	239.074	1.31124	0.12695	0.300973	23.736	Cytoplasm	enzyme
Dagla	diacylglycerol lipase, alpha	Let-7c-5p	-1.95902	UP	ENSMUSG00000035735	347.254	217.792	-1.59443	0.134995	0.312766	37.2816	Plasma Membrane	enzyme
Arl4d	ADP-ribosylation factor-like 4D	Let-7c-5p	-1.95902	UP	ENSMUSG00000034936	331.342	205.392	-1.61322	0.157273	0.343628	38.0122	Nucleus	enzyme
Dnase1l2	deoxyribonuclease 1-like 2	Let-7c-5p	-1.95902	UP	ENSMUSG00000024136	103.518	58.3196	-1.77502	0.193946	0.39088	43.6627	Extracellular Space	enzyme
Ttll4	tubulin tyrosine ligase-like family, member 4	Let-7c-5p	-1.95902	UP	ENSMUSG00000033257	594.359	445.69	-1.33357	0.19977	0.397965	25.0134	Cytoplasm	enzyme
Pla2g15	phospholipase A2, group XV	Let-7c-5p	-1.95902	DOWN	ENSMUSG00000031903	350.045	488.838	1.3965	0.219172	0.419257	28.3925	Cytoplasm	enzyme
Yod1	YOD1 OTU deubiquitinating enzyme 1 homologue (S. cerevisiae)	Let-7c-5p	-1.95902	UP	ENSMUSG00000046404	355.612	284.422	-1.2503	0.227109	0.428503	20.0189	Cytoplasm	enzyme
Adcy9	adenylate cyclase 9	Let-7c-5p	-1.95902	UP	ENSMUSG00000005580	203.834	255.942	1.25564	0.252038	0.456489	20.3593	Plasma Membrane	enzyme
G3bp1	Ras-GTPase-activating protein SH3-domain binding protein 1	Let-7c-5p	-1.95902	DOWN	ENSMUSG00000018583	190.735	244.99	1.28445	0.261782	0.467845	22.1456	Nucleus	enzyme
Rragd	Ras-related GTP binding D	Let-7c-5p	-1.95902	DOWN	ENSMUSG00000028278	14.9715	54.606	3.64732	0.270904	0.478399	72.5826	Cytoplasm	enzyme
Acer2	alkaline ceramidase 2	Let-7c-5p	-1.95902	DOWN	ENSMUSG00000038007	103.272	181.269	1.75526	0.33254	0.541571	43.0282	Cytoplasm	enzyme
Dna2	DNA replication helicase 2 homolog (yeast)	Let-7c-5p	-1.95902	DOWN	ENSMUSG00000036875	387.56	499.08	1.28775	0.333621	0.542421	22.3451	Cytoplasm	enzyme
Rnf20	ring finger protein 20	Let-7c-5p	-1.95902	DOWN	ENSMUSG00000028309	276.338	379.965	1.375	0.335506	0.544399	27.2728	Nucleus	enzyme
Ttl	tubulin tyrosine ligase	Let-7c-5p	-1.95902	DOWN	ENSMUSG00000027394	175.631	225.668	1.2849	0.378385	0.58313	22.1729	Cytoplasm	enzyme
Uhrf2	ubiquitin-like, containing PHD and RING finger domains 2	Let-7c-5p	-1.95902	DOWN	ENSMUSG00000024817	77.8083	97.4735	1.25274	0.423023	0.623133	20.1749	Nucleus	enzyme
Adrb2	adrenergic receptor, beta 2	Let-7c-5p	-1.95902	DOWN	ENSMUSG00000045730	1647.39	2642.13	1.60383	0.00546868	0.0504404	37.6491	Plasma Membrane	G-protein coupled receptor
Igf1	insulin-like growth factor 1	Let-7c-5p	-1.95902	UP	ENSMUSG00000020053	2671.74	396.855	-6.73229	0.000209423	0.0104979	85.1462	Extracellular Space	growth factor
Pdgfb	platelet derived growth factor, B polypeptide	Let-7c-5p	-1.95902	DOWN	ENSMUSG00000000489	80.4641	229.59	2.85332	0.0125432	0.0792189	64.9531	Extracellular Space	growth factor
Cacnb4	calcium channel, voltage-dependent, beta 4 subunit	Let-7c-5p	-1.95902	UP	ENSMUSG00000017412	239.639	33.7286	-7.10492	0.0240034	0.114007	85.9252	Plasma Membrane	ion channel
Clcn5	chloride channel 5	Let-7c-5p	-1.95902	DOWN	ENSMUSG00000004317	1653	3632.12	2.19729	0.0400478	0.152921	54.4894	Plasma Membrane	ion channel
Cacna1d	calcium channel, voltage-dependent, L type, alpha 1D subunit	Let-7c-5p	-1.95902	DOWN	ENSMUSG00000015968	141.165	180.369	1.27772	0.386797	0.591276	21.7357	Plasma Membrane	ion channel
Tgfbr1	transforming growth factor, beta receptor I	Let-7c-5p	-1.95902	UP	ENSMUSG00000007613	3194.18	2036.72	-1.5683	5.45499e-06	0.00224535	36.2365	Plasma Membrane	kinase
Ikbke	inhibitor of kappaB kinase epsilon	Let-7c-5p	-1.95902	DOWN	ENSMUSG00000042349	1083.12	2038.89	1.88243	0.000607703	0.0175435	46.8772	Cytoplasm	kinase
Trib2	tribbles homolog 2 (Drosophila)	Let-7c-5p	-1.95902	UP	ENSMUSG00000020601	393.393	90.8796	-4.32873	0.000939013	0.0210726	76.8985	Plasma Membrane	kinase
Epha4	Eph receptor A4	Let-7c-5p	-1.95902	UP	ENSMUSG00000026235	598.38	166.633	-3.591	0.00118464	0.0232616	72.1526	Plasma Membrane	kinase
Ulk2	unc-51 like kinase 2	Let-7c-5p	-1.95902	DOWN	ENSMUSG00000004798	639.552	986.57	1.5426	0.00303853	0.0367553	35.1742	Cytoplasm	kinase
Stk24	serine/threonine kinase 24	Let-7c-5p	-1.95902	UP	ENSMUSG00000063410	3108.42	1758.67	-1.76748	0.0039872	0.0425028	43.4222	Cytoplasm	kinase
Eef2k	eukaryotic elongation factor-2 kinase	Let-7c-5p	-1.95902	UP	ENSMUSG00000035064	506.822	234.14	-2.16461	0.00492628	0.0478764	53.8022	Cytoplasm	kinase
Acvr2a	activin receptor IIA	Let-7c-5p	-1.95902	UP	ENSMUSG00000052155	382.572	259.625	-1.47356	0.00580642	0.0520714	32.137	Plasma Membrane	kinase
Hk2	hexokinase 2	Let-7c-5p	-1.95902	UP	ENSMUSG00000000628	1308.65	861.707	-1.51868	0.00657438	0.055816	34.1532	Cytoplasm	kinase
Etnk1	ethanolamine kinase 1	Let-7c-5p	-1.95902	UP	ENSMUSG00000030275	336.214	205.292	-1.63773	0.00987583	0.069006	38.94	Cytoplasm	kinase
Cask	calcium/calmodulin-dependent serine protein kinase (MAGUK family)	Let-7c-5p	-1.95902	UP	ENSMUSG00000031012	441.172	199.181	-2.21493	0.0126394	0.0794747	54.8518	Plasma Membrane	kinase
Riok3	RIO kinase 3 (yeast)	Let-7c-5p	-1.95902	DOWN	ENSMUSG00000024404	1920.88	2722.41	1.41727	0.0185985	0.0987469	29.4417	Cytoplasm	kinase
Stk40	serine/threonine kinase 40	Let-7c-5p	-1.95902	UP	ENSMUSG00000042608	1595.59	1023.16	-1.55947	0.0223925	0.109493	35.8757	Cytoplasm	kinase
Tgfbr3	transforming growth factor, beta receptor III	Let-7c-5p	-1.95902	DOWN	ENSMUSG00000029287	749.873	1194.6	1.59306	0.0268724	0.121439	37.2279	Plasma Membrane	kinase
Map3k1	mitogen-activated protein kinase kinase kinase 12	Let-7c-5p	-1.95902	DOWN	ENSMUSG00000023050	427.91	587.542	1.37305	0.0477757	0.169958	27.1695	Cytoplasm	kinase
Nme4	NME/NM23 nucleoside diphosphate kinase 4	Let-7c-5p	-1.95902	DOWN	ENSMUSG00000024177	175.247	328.224	1.87292	0.0588789	0.191829	46.6074	Cytoplasm	kinase
Taok1	TAO kinase 1	Let-7c-5p	-1.95902	DOWN	ENSMUSG00000017291	287.839	422.013	1.46615	0.065315	0.204862	31.7939	Cytoplasm	kinase
Trib1	tribbles homolog 1 (Drosophila)	Let-7c-5p	-1.95902	DOWN	ENSMUSG00000032501	160.976	291.491	1.81077	0.0800709	0.228119	44.7749	Cytoplasm	kinase
Map4k3	mitogen-activated protein kinase kinase kinase kinase 3	Let-7c-5p	-1.95902	UP	ENSMUSG00000024242	928.535	735.312	-1.26278	0.0853545	0.237312	20.8095	Plasma Membrane	kinase
Tyk2	tyrosine kinase 2	Let-7c-5p	-1.95902	UP	ENSMUSG00000032175	1424.89	1136.64	-1.25359	0.0949588	0.253613	20.2294	Cytoplasm	kinase
Csnk2a1	casein kinase 2, alpha 1 polypeptide	Let-7c-5p	-1.95902	DOWN	ENSMUSG00000074698	225.3	342.839	1.5217	0.0996368	0.260726	34.284	Nucleus	kinase
Pkn2	protein kinase N2	Let-7c-5p	-1.95902	DOWN	ENSMUSG00000004591	296.167	406.109	1.37121	0.110002	0.276271	27.072	Cytoplasm	kinase
Nlk	nemo like kinase	Let-7c-5p	-1.95902	DOWN	ENSMUSG00000017376	305.328	454.045	1.48707	0.118127	0.288546	32.7537	Nucleus	kinase
Mapk6	mitogen-activated protein kinase 6	Let-7c-5p	-1.95902	UP	ENSMUSG00000042688	411.868	247.626	-1.66326	0.132569	0.309129	39.8773	Cytoplasm	kinase
Nek3	NIMA (never in mitosis gene a)-related expressed kinase 3	Let-7c-5p	-1.95902	UP	ENSMUSG00000031478	206.668	163.898	-1.26096	0.172568	0.363593	20.6951	Nucleus	kinase
Mapk8	mitogen-activated protein kinase 8	Let-7c-5p	-1.95902	UP	ENSMUSG00000021936	214.864	127.643	-1.68333	0.224442	0.42508	40.5938	Cytoplasm	kinase
Map3k2	mitogen-activated protein kinase kinase kinase 2	Let-7c-5p	-1.95902	DOWN	ENSMUSG00000024383	218.579	299.534	1.37037	0.232886	0.435352	27.0272	Cytoplasm	kinase
Nr6a1	nuclear receptor subfamily 6, group A, member 1	Let-7c-5p	-1.95902	DOWN	ENSMUSG00000063972	71.5037	91.0358	1.27316	0.458813	0.652009	21.4554	Nucleus	ligand-dependent nuclear receptor
Arhgap12	Rho GTPase activating protein 12	Let-7c-5p	-1.95902	UP	ENSMUSG00000041225	4284.1	1400.07	-3.05992	7.62129e-05	0.00635088	67.3194	Cytoplasm	other
Thbs1	thrombospondin 1	Let-7c-5p	-1.95902	UP	ENSMUSG00000040152	26808.1	4091.54	-6.55207	0.000222928	0.0108792	84.7376	Extracellular Space	other
Crtap	cartilage associated protein	Let-7c-5p	-1.95902	UP	ENSMUSG00000032431	5392.3	1946.45	-2.77033	0.000251084	0.0114647	63.9032	Extracellular Space	other
Bin3	bridging integrator 3	Let-7c-5p	-1.95902	UP	ENSMUSG00000022089	3735.71	2763.67	-1.35172	0.000375252	0.0138169	26.0204	Cytoplasm	other
Pag1	phosphoprotein associated with glycosphingolipid microdomains 1	Let-7c-5p	-1.95902	UP	ENSMUSG00000027508	3413.27	1770.29	-1.92808	0.000622195	0.0177589	48.135	Plasma Membrane	other
Stard3nl	STARD3 N-terminal like	Let-7c-5p	-1.95902	DOWN	ENSMUSG00000003062	1469.64	1951.84	1.3281	0.000624854	0.0177607	24.7047	Cytoplasm	other
Srgap3	SLIT-ROBO Rho GTPase activating protein 3	Let-7c-5p	-1.95902	UP	ENSMUSG00000030257	369.54	68.92	-5.36186	0.000704839	0.0186278	81.3498	Cytoplasm	other
Rcn1	reticulocalbin 1	Let-7c-5p	-1.95902	UP	ENSMUSG00000005973	1018.04	493.435	-2.06316	0.000903657	0.0206821	51.5307	Cytoplasm	other
Nid2	nidogen 2	Let-7c-5p	-1.95902	DOWN	ENSMUSG00000021806	277.998	688.201	2.47556	0.00123213	0.0234473	59.6051	Extracellular Space	other
Prtg	protogenin homolog (Gallus gallus)	Let-7c-5p	-1.95902	UP	ENSMUSG00000036030	346.987	46.8179	-7.41142	0.00135683	0.0247816	86.5073	Extracellular Space	other
Kpna4	karyopherin (importin) alpha 4	Let-7c-5p	-1.95902	DOWN	ENSMUSG00000027782	3517.17	4525.05	1.28656	0.00143826	0.0257814	22.2735	Nucleus	other
Myo1f	myosin IF	Let-7c-5p	-1.95902	DOWN	ENSMUSG00000024300	2651.89	3330.22	1.25579	0.00154219	0.0264639	20.369	Cytoplasm	other
Sestd1	SEC14 and spectrin domains 1	Let-7c-5p	-1.95902	DOWN	ENSMUSG00000042272	389.463	611.08	1.56903	0.00162351	0.0269567	36.2664	Extracellular Space	other
Stard13	StAR-related lipid transfer (START) domain containing 13	Let-7c-5p	-1.95902	UP	ENSMUSG00000016128	505.167	42.3645	-11.9243	0.00165127	0.0270151	91.6138	Cytoplasm	other
Klhl6	kelch-like 6 (Drosophila)	Let-7c-5p	-1.95902	UP	ENSMUSG00000043008	5373.39	3505.24	-1.53296	0.00165339	0.0270151	34.7666	Other	other
Dnajb9	DnaJ (Hsp40) homolog, subfamily B, member 9	Let-7c-5p	-1.95902	UP	ENSMUSG00000014905	11425.5	5746.71	-1.98818	0.00181906	0.0282698	49.7027	Nucleus	other
Fnip2	folliculin interacting protein 2	Let-7c-5p	-1.95902	DOWN	ENSMUSG00000061175	1252.1	1936.67	1.54673	0.00206241	0.0301946	35.3476	Cytoplasm	other
Plekho1	pleckstrin homology domain containing, family O member 1	Let-7c-5p	-1.95902	DOWN	ENSMUSG00000015745	175.167	594.872	3.39603	0.00207213	0.0302713	70.5538	Plasma Membrane	other
Frmd4b	FERM domain containing 4B	Let-7c-5p	-1.95902	DOWN	ENSMUSG00000030064	107.369	467.953	4.35837	0.00382412	0.0414294	77.0556	Cytoplasm	other
Ergic1	endoplasmic reticulum-golgi intermediate compartment (ERGIC) 1	Let-7c-5p	-1.95902	UP	ENSMUSG00000001576	878.133	549.066	-1.59932	0.00386873	0.0416735	37.4735	Cytoplasm	other
Dbndd2	dysbindin (dystrobrevin binding protein 1) domain containing 2	Let-7c-5p	-1.95902	UP	ENSMUSG00000017734	856.259	586.165	-1.46078	0.00391111	0.0419363	31.5435	Cytoplasm	other
Cpeb4	cytoplasmic polyadenylation element binding protein 4	Let-7c-5p	-1.95902	DOWN	ENSMUSG00000020300	985.79	1346.1	1.36551	0.00408409	0.043051	26.7671	Plasma Membrane	other
Tmem198b	transmembrane protein 198b	Let-7c-5p	-1.95902	UP	ENSMUSG00000047090	549.587	394.434	-1.39335	0.00467308	0.0463894	28.2307	Other	other
Fgd6	FYVE, RhoGEF and PH domain containing 6	Let-7c-5p	-1.95902	UP	ENSMUSG00000020021	1031.93	430.368	-2.39778	0.00655397	0.0557662	58.2948	Cytoplasm	other
Col4a5	collagen, type IV, alpha 5	Let-7c-5p	-1.95902	UP	ENSMUSG00000031274	131.532	22.4613	-5.85593	0.00736935	0.05926	82.9233	Extracellular Space	other
Leprotl1	leptin receptor overlapping transcript-like 1	Let-7c-5p	-1.95902	DOWN	ENSMUSG00000031513	674.816	894.131	1.325	0.00823733	0.062758	24.5282	Plasma Membrane	other
Ttc14	tetratricopeptide repeat domain 14	Let-7c-5p	-1.95902	DOWN	ENSMUSG00000027677	100.328	240.74	2.39953	0.00917708	0.0666232	58.3252	Other	other
Tmppe	transmembrane protein with metallophosphoesterase domain	Let-7c-5p	-1.95902	UP	ENSMUSG00000079260	1487.72	915.143	-1.62567	0.00940666	0.0674668	38.4869	Other	other
Btbd9	BTB (POZ) domain containing 9	Let-7c-5p	-1.95902	UP	ENSMUSG00000062202	380.699	265.536	-1.4337	0.00961751	0.0680791	30.2504	Plasma Membrane	other
Snx30	sorting nexin family member 30	Let-7c-5p	-1.95902	DOWN	ENSMUSG00000028385	426.056	832.043	1.9529	0.0100574	0.0696169	48.794	Other	other
Dhx57	DEAH (Asp-Glu-Ala-Asp/His) box polypeptide 57	Let-7c-5p	-1.95902	UP	ENSMUSG00000035051	523.863	327.918	-1.59754	0.0101029	0.0696838	37.4038	Extracellular Space	other
Sema4c	sema domain, immunoglobulin domain (Ig), transmembrane domain (TM) and short cytoplasmic domain, (semaphorin) 4C	Let-7c-5p	-1.95902	UP	ENSMUSG00000026121	222.34	96.8122	-2.29661	0.0103156	0.070455	56.4576	Plasma Membrane	other
Ubfd1	ubiquitin family domain containing 1	Let-7c-5p	-1.95902	UP	ENSMUSG00000030870	872.218	583.345	-1.4952	0.011535	0.075269	33.1193	Other	other
Pmaip1	phorbol-12-myristate-13-acetate-induced protein 1	Let-7c-5p	-1.95902	UP	ENSMUSG00000024521	484.625	197.593	-2.45264	0.0136418	0.082735	59.2276	Cytoplasm	other
Syncrip	synaptotagmin binding, cytoplasmic RNA interacting protein	Let-7c-5p	-1.95902	DOWN	ENSMUSG00000032423	413.442	904.798	2.18845	0.0141342	0.0844346	54.3056	Nucleus	other
Cap1	CAP, adenylate cyclase-associated protein 1 (yeast)	Let-7c-5p	-1.95902	DOWN	ENSMUSG00000028656	1383.9	2761.35	1.99534	0.0147437	0.0865895	49.8832	Plasma Membrane	other
Gramd3	GRAM domain containing 3	Let-7c-5p	-1.95902	DOWN	ENSMUSG00000001700	277.179	434.556	1.56778	0.0163157	0.0915141	36.2157	Extracellular Space	other
Txlng	taxilin gamma	Let-7c-5p	-1.95902	UP	ENSMUSG00000038344	642.995	474.254	-1.3558	0.0182501	0.0977726	26.243	Nucleus	other
Ccny	cyclin Y	Let-7c-5p	-1.95902	DOWN	ENSMUSG00000024286	283.209	422.432	1.49159	0.0201697	0.103353	32.9574	Nucleus	other
Xpot	exportin, tRNA (nuclear export receptor for tRNAs)	Let-7c-5p	-1.95902	DOWN	ENSMUSG00000034667	1107.76	1489.46	1.34457	0.0202719	0.103618	25.6265	Nucleus	other
Fbxl12	F-box and leucine-rich repeat protein 12	Let-7c-5p	-1.95902	UP	ENSMUSG00000066892	505.095	341.452	-1.47926	0.0211247	0.106009	32.3985	Cytoplasm	other
Dnajc1	DnaJ (Hsp40) homolog, subfamily C, member 1	Let-7c-5p	-1.95902	UP	ENSMUSG00000026740	411.618	301.911	-1.36338	0.0213272	0.106536	26.6528	Cytoplasm	other
Gas7	growth arrest specific 7	Let-7c-5p	-1.95902	DOWN	ENSMUSG00000033066	308.006	477.473	1.5502	0.0226546	0.110266	35.4924	Cytoplasm	other
Prpf38b	PRP38 pre-mRNA processing factor 38 (yeast) domain containing B	Let-7c-5p	-1.95902	UP	ENSMUSG00000027881	386.122	285.247	-1.35364	0.026547	0.1205	26.1251	Other	other
Tspan5	tetraspanin 5	Let-7c-5p	-1.95902	DOWN	ENSMUSG00000028152	223.062	377.122	1.69066	0.0293638	0.127603	40.8515	Plasma Membrane	other
Rbm38	RNA binding motif protein 38	Let-7c-5p	-1.95902	UP	ENSMUSG00000027510	284.201	154.466	-1.8399	0.0309081	0.131708	45.6491	Nucleus	other
Asap1	ArfGAP with SH3 domain, ankyrin repeat and PH domain1	Let-7c-5p	-1.95902	DOWN	ENSMUSG00000022377	669.884	849.429	1.26802	0.0336725	0.13825	21.1371	Plasma Membrane	other
Bcl2l1	BCL2-like 1	Let-7c-5p	-1.95902	DOWN	ENSMUSG00000007659	722.381	1024.45	1.41816	0.0340076	0.138982	29.4862	Cytoplasm	other
Pygo2	pygopus 2	Let-7c-5p	-1.95902	UP	ENSMUSG00000047824	1060.36	745.69	-1.42198	0.034308	0.139815	29.6755	Nucleus	other
Ammecr1l	AMME chromosomal region gene 1-like	Let-7c-5p	-1.95902	DOWN	ENSMUSG00000041915	293.727	414.209	1.41018	0.0360517	0.144036	29.0872	Other	other
Amot	angiomotin	Let-7c-5p	-1.95902	UP	ENSMUSG00000041688	284.867	111.257	-2.56043	0.0373332	0.146873	60.9441	Plasma Membrane	other
Cldn12	claudin 12	Let-7c-5p	-1.95902	UP	ENSMUSG00000046798	168.257	81.2356	-2.07123	0.0377151	0.147839	51.7194	Plasma Membrane	other
Lonrf3	LON peptidase N-terminal domain and ring finger 3	Let-7c-5p	-1.95902	DOWN	ENSMUSG00000016239	249.66	605.085	2.42364	0.0388408	0.150556	58.7397	Other	other
Cdv3	carnitine deficiency-associated gene expressed in ventricle 3	Let-7c-5p	-1.95902	DOWN	ENSMUSG00000032803	181.006	293.643	1.62228	0.0445266	0.162779	38.3584	Cytoplasm	other
Msi2	Musashi homolog 2 (Drosophila)	Let-7c-5p	-1.95902	DOWN	ENSMUSG00000069769	123.616	217.619	1.76045	0.0459149	0.166077	43.1962	Cytoplasm	other
Tecpr2	tectonin beta-propeller repeat containing 2	Let-7c-5p	-1.95902	UP	ENSMUSG00000021275	607.916	475.49	-1.27851	0.047476	0.169464	21.7837	Cytoplasm	other
Dcun1d3	DCN1, defective in cullin neddylation 1, domain containing 3 (S. cerevisiae)	Let-7c-5p	-1.95902	UP	ENSMUSG00000048787	277.121	197.786	-1.40111	0.0513939	0.177557	28.6282	Cytoplasm	other
Hip1	huntingtin interacting protein 1	Let-7c-5p	-1.95902	DOWN	ENSMUSG00000039959	707.11	1208.93	1.70967	0.0531798	0.181241	41.5093	Cytoplasm	other
Psd3	pleckstrin and Sec7 domain containing 3	Let-7c-5p	-1.95902	DOWN	ENSMUSG00000030465	390.525	547.609	1.40224	0.0546164	0.183785	28.6854	Cytoplasm	other
Tmem194	transmembrane protein 194	Let-7c-5p	-1.95902	UP	ENSMUSG00000040195	241.578	150.752	-1.60249	0.0555304	0.185776	37.597	Nucleus	other
Tmed5	transmembrane emp24 protein transport domain containing 5	Let-7c-5p	-1.95902	DOWN	ENSMUSG00000063406	833.912	1270.79	1.52389	0.0588433	0.191747	34.3785	Cytoplasm	other
Eea1	early endosome antigen 1	Let-7c-5p	-1.95902	DOWN	ENSMUSG00000036499	958.838	1358.78	1.41711	0.0591599	0.192439	29.4339	Cytoplasm	other
Rbms2	RNA binding motif, single stranded interacting protein 2	Let-7c-5p	-1.95902	UP	ENSMUSG00000040043	666.347	489.539	-1.36117	0.0615261	0.197215	26.5339	Nucleus	other
Sec16b	SEC16 homolog B (S. cerevisiae)	Let-7c-5p	-1.95902	UP	ENSMUSG00000026589	573.75	287.111	-1.99836	0.0651472	0.204487	49.9589	Nucleus	other
Fnip1	folliculin interacting protein 1	Let-7c-5p	-1.95902	DOWN	ENSMUSG00000035992	1045.94	1472.93	1.40824	0.0682773	0.209152	28.9893	Cytoplasm	other
Zfp652	zinc finger protein 652	Let-7c-5p	-1.95902	UP	ENSMUSG00000075595	374.442	269.45	-1.38965	0.0697921	0.211341	28.0396	Other	other
Wasl	Wiskott-Aldrich syndrome-like (human)	Let-7c-5p	-1.95902	DOWN	ENSMUSG00000029684	572.375	773.075	1.35065	0.0701617	0.212106	25.9613	Cytoplasm	other
Sass6	spindle assembly 6 homolog (C. elegans)	Let-7c-5p	-1.95902	DOWN	ENSMUSG00000027959	86.3895	196.777	2.27779	0.070823	0.213084	56.0978	Cytoplasm	other
Gipc1	GIPC PDZ domain containing family, member 1	Let-7c-5p	-1.95902	DOWN	ENSMUSG00000019433	306.851	433.12	1.4115	0.0747567	0.219872	29.1532	Cytoplasm	other
Fndc3a	fibronectin type III domain containing 3A	Let-7c-5p	-1.95902	DOWN	ENSMUSG00000033487	585.057	825.825	1.41153	0.0764605	0.222253	29.1548	Cytoplasm	other
Ergic2	ERGIC and golgi 2	Let-7c-5p	-1.95902	UP	ENSMUSG00000030304	246.176	183.568	-1.34106	0.0796643	0.227382	25.4319	Cytoplasm	other
Cep164	centrosomal protein 164	Let-7c-5p	-1.95902	UP	ENSMUSG00000043987	262.567	172.565	-1.52156	0.0953155	0.254286	34.2778	Cytoplasm	other
Rnf170	ring finger protein 170	Let-7c-5p	-1.95902	DOWN	ENSMUSG00000013878	197.433	277.104	1.40353	0.099166	0.260142	28.7511	Other	other
Zfp318	zinc finger protein 318	Let-7c-5p	-1.95902	DOWN	ENSMUSG00000015597	140.99	265.991	1.88659	0.100409	0.261728	46.9944	Nucleus	other
Brwd3	bromodomain and WD repeat domain containing 3	Let-7c-5p	-1.95902	DOWN	ENSMUSG00000063663	161.621	216.84	1.34165	0.103974	0.267318	25.4651	Other	other
Bcl7a	B cell CLL/lymphoma 7A	Let-7c-5p	-1.95902	UP	ENSMUSG00000029438	156.324	90.1383	-1.73426	0.104065	0.267366	42.3387	Nucleus	other
Wdr37	WD repeat domain 37	Let-7c-5p	-1.95902	DOWN	ENSMUSG00000021147	259.982	362.106	1.39281	0.117156	0.28701	28.2027	Other	other
Lrp11	low density lipoprotein receptor-related protein 11	Let-7c-5p	-1.95902	DOWN	ENSMUSG00000019796	109.079	222.052	2.0357	0.118607	0.289304	50.8769	Other	other
Cgnl1	cingulin-like 1	Let-7c-5p	-1.95902	DOWN	ENSMUSG00000032232	193.17	352.872	1.82675	0.12219	0.2942	45.2579	Plasma Membrane	other
Dlgap4	discs, large homolog-associated protein 4 (Drosophila)	Let-7c-5p	-1.95902	DOWN	ENSMUSG00000061689	1078.39	1378.99	1.27875	0.127209	0.301265	21.7984	Plasma Membrane	other
Actr5	ARP5 actin-related protein 5	Let-7c-5p	-1.95902	UP	ENSMUSG00000037761	148.919	98.9833	-1.50449	0.132978	0.309728	33.5323	Nucleus	other
Ston2	stonin 2	Let-7c-5p	-1.95902	UP	ENSMUSG00000020961	362.345	275.192	-1.3167	0.14041	0.32084	24.0523	Cytoplasm	other
Kif21b	kinesin family member 21B	Let-7c-5p	-1.95902	UP	ENSMUSG00000041642	540.033	390.754	-1.38203	0.14343	0.324891	27.6426	Cytoplasm	other
Intu	inturned planar cell polarity effector homolog (Drosophila)	Let-7c-5p	-1.95902	DOWN	ENSMUSG00000060798	208.838	261.477	1.25206	0.154698	0.340701	20.1314	Cytoplasm	other
Rictor	RPTOR independent companion of MTOR, complex 2	Let-7c-5p	-1.95902	UP	ENSMUSG00000050310	139.908	85.62	-1.63406	0.166068	0.354812	38.8026	Cytoplasm	other
Col14a1	collagen, type XIV, alpha 1	Let-7c-5p	-1.95902	UP	ENSMUSG00000022371	140.212	86.4713	-1.62148	0.166465	0.355183	38.3281	Extracellular Space	other
Ccnj	cyclin J	Let-7c-5p	-1.95902	DOWN	ENSMUSG00000025010	162.367	215.162	1.32516	0.172668	0.363593	24.5374	Nucleus	other
Rufy3	RUN and FYVE domain containing 3	Let-7c-5p	-1.95902	DOWN	ENSMUSG00000029291	63.6254	111.985	1.76006	0.191025	0.387094	43.1838	Plasma Membrane	other
Zcchc3	zinc finger, CCHC domain containing 3	Let-7c-5p	-1.95902	UP	ENSMUSG00000074682	239.818	187.49	-1.2791	0.215507	0.4158	21.8199	Cytoplasm	other
Cish	cytokine inducible SH2-containing protein	Let-7c-5p	-1.95902	UP	ENSMUSG00000032578	275.935	218.334	-1.26382	0.246905	0.451179	20.8749	Cytoplasm	other
Surf4	surfeit gene 4	Let-7c-5p	-1.95902	UP	ENSMUSG00000014867	2358.98	1849.68	-1.27535	0.260582	0.466574	21.5899	Cytoplasm	other
Plekhh1	pleckstrin homology domain containing, family H (with MyTH4 domain) member 1	Let-7c-5p	-1.95902	DOWN	ENSMUSG00000060716	130.405	165.877	1.27201	0.261574	0.467672	21.3843	Cytoplasm	other
Arhgap28	Rho GTPase activating protein 28	Let-7c-5p	-1.95902	DOWN	ENSMUSG00000024043	73.632	101.999	1.38525	0.278118	0.485607	27.8107	Cytoplasm	other
Bcl7c	B cell CLL/lymphoma 7C	Let-7c-5p	-1.95902	DOWN	ENSMUSG00000030814	116.757	157.643	1.35018	0.33334	0.542012	25.9356	Nucleus	other
Kif2a	kinesin family member 2A	Let-7c-5p	-1.95902	DOWN	ENSMUSG00000021693	88.7537	113.786	1.28204	0.357679	0.564568	21.9995	Cytoplasm	other
Clasp2	CLIP associating protein 2	Let-7c-5p	-1.95902	UP	ENSMUSG00000033392	55.6298	30.925	-1.79886	0.363094	0.569655	44.4093	Cytoplasm	other
Golga4	golgi autoantigen, golgin subfamily a, 4	Let-7c-5p	-1.95902	DOWN	ENSMUSG00000038708	369.273	472.879	1.28057	0.415204	0.615895	21.9096	Cytoplasm	other
Tcte1	t-complex-associated testis expressed 1	Let-7c-5p	-1.95902	DOWN	ENSMUSG00000023949	95.5667	127.876	1.33809	0.447033	0.642394	25.2664	Other	other
Kremen1	kringle containing transmembrane protein 1	Let-7c-5p	-1.95902	UP	ENSMUSG00000020393	77.5323	59.3907	-1.30546	0.487365	0.675714	23.3987	Plasma Membrane	other
Cpd	carboxypeptidase D	Let-7c-5p	-1.95902	UP	ENSMUSG00000020841	1472.97	897.427	-1.64132	8.57213e-05	0.00664728	39.0736	Extracellular Space	peptidase
Usp24	ubiquitin specific peptidase 24	Let-7c-5p	-1.95902	DOWN	ENSMUSG00000028514	652.22	1578.9	2.42081	0.0164091	0.0917825	58.6915	Nucleus	peptidase
Usp38	ubiquitin specific peptidase 38	Let-7c-5p	-1.95902	UP	ENSMUSG00000038250	528.293	410.4	-1.28726	0.0707616	0.213047	22.3157	Other	peptidase
Casp3	caspase 3	Let-7c-5p	-1.95902	DOWN	ENSMUSG00000031628	186.073	255.808	1.37477	0.212012	0.411439	27.2608	Cytoplasm	peptidase
Adamts5	a disintegrin-like and metallopeptidase (reprolysin type) with thrombospondin type 1 motif, 5 (aggrecanase-2)	Let-7c-5p	-1.95902	DOWN	ENSMUSG00000022894	89.6551	114.373	1.2757	0.459489	0.652568	21.6115	Extracellular Space	peptidase
Lmln	leishmanolysin-like (metallopeptidase M8 family)	Let-7c-5p	-1.95902	UP	ENSMUSG00000022802	66.3739	49.0998	-1.35181	0.515532	0.69788	26.0254	Plasma Membrane	peptidase
Inpp5a	inositol polyphosphate-5-phosphatase A	Let-7c-5p	-1.95902	UP	ENSMUSG00000025477	745.433	468.624	-1.59069	0.000718997	0.0187031	37.134	Plasma Membrane	phosphatase
Dusp16	dual specificity phosphatase 16	Let-7c-5p	-1.95902	DOWN	ENSMUSG00000030203	236.858	478.3	2.01935	0.0116555	0.0758738	50.4792	Nucleus	phosphatase
Ppm1f	protein phosphatase 1F (PP2C domain containing)	Let-7c-5p	-1.95902	UP	ENSMUSG00000026181	460.181	316.342	-1.45469	0.0133875	0.0819917	31.257	Cytoplasm	phosphatase
Dusp7	dual specificity phosphatase 7	Let-7c-5p	-1.95902	DOWN	ENSMUSG00000053716	971.301	1326.54	1.36573	0.0167969	0.0931608	26.7792	Cytoplasm	phosphatase
Ppp2r2a	protein phosphatase 2 (formerly 2A), regulatory subunit B (PR 52), alpha isoform	Let-7c-5p	-1.95902	UP	ENSMUSG00000022052	285.03	190.709	-1.49458	0.0452207	0.164469	33.0917	Cytoplasm	phosphatase
Ppp1r15b	protein phosphatase 1, regulatory (inhibitor) subunit 15b	Let-7c-5p	-1.95902	UP	ENSMUSG00000046062	6515.95	4833.58	-1.34806	0.046517	0.167493	25.8193	Cytoplasm	phosphatase
Ctdspl2	CTD (carboxy-terminal domain, RNA polymerase II, polypeptide A) small phosphatase like 2	Let-7c-5p	-1.95902	UP	ENSMUSG00000033411	120.583	94.4597	-1.27656	0.297144	0.506647	21.6645	Nucleus	phosphatase
Dusp1	dual specificity phosphatase 1	Let-7c-5p	-1.95902	UP	ENSMUSG00000024190	13230	9994.79	-1.32369	0.656464	0.802557	24.4536	Nucleus	phosphatase
Ptprd	protein tyrosine phosphatase, receptor type, D	Let-7c-5p	-1.95902	DOWN	ENSMUSG00000028399	43.0752	57.2571	1.32924	0.660899	0.805364	24.7688	Plasma Membrane	phosphatase
Pbx3	pre B cell leukemia homeobox 3	Let-7c-5p	-1.95902	UP	ENSMUSG00000038718	1157.52	580.798	-1.99298	2.18185e-05	0.00386743	49.8239	Nucleus	transcription regulator
Rbpj	recombination signal binding protein for immunoglobulin kappa J region	Let-7c-5p	-1.95902	DOWN	ENSMUSG00000039191	1422.51	2835.24	1.99312	0.000219716	0.0108372	49.8274	Nucleus	transcription regulator
Nfxl1	nuclear transcription factor, X-box binding-like 1	Let-7c-5p	-1.95902	DOWN	ENSMUSG00000072889	788.848	1404.33	1.78023	0.000320027	0.012806	43.8276	Nucleus	transcription regulator
Ankfy1	ankyrin repeat and FYVE domain containing 1	Let-7c-5p	-1.95902	DOWN	ENSMUSG00000020790	1859.94	2647.27	1.4233	0.000394553	0.0141779	29.741	Cytoplasm	transcription regulator
Mef2c	myocyte enhancer factor 2C	Let-7c-5p	-1.95902	DOWN	ENSMUSG00000005583	223.813	533.267	2.38264	0.000744331	0.0190176	58.0298	Nucleus	transcription regulator
Pbx1	pre B cell leukemia homeobox 1	Let-7c-5p	-1.95902	UP	ENSMUSG00000052534	786.256	262.428	-2.99609	0.0031311	0.0373122	66.6231	Nucleus	transcription regulator
Cbfa2t3	core-binding factor, runt domain, alpha subunit 2, translocated to, 3 (human)	Let-7c-5p	-1.95902	UP	ENSMUSG00000006362	290.104	121.82	-2.38141	0.0046747	0.0463894	58.0081	Nucleus	transcription regulator
Zbtb16	zinc finger and BTB domain containing 16	Let-7c-5p	-1.95902	UP	ENSMUSG00000066687	702.867	169.855	-4.13805	0.0048229	0.0472229	75.834	Nucleus	transcription regulator
Ikzf2	IKAROS family zinc finger 2	Let-7c-5p	-1.95902	UP	ENSMUSG00000025997	285.217	126.535	-2.25406	0.00549435	0.0505508	55.6356	Nucleus	transcription regulator
Ccnd1	cyclin D1	Let-7c-5p	-1.95902	UP	ENSMUSG00000070348	5235.35	2293.06	-2.28313	0.00595298	0.0529493	56.2004	Nucleus	transcription regulator
Zfp710	zinc finger protein 710	Let-7c-5p	-1.95902	UP	ENSMUSG00000048897	984.613	628.349	-1.56698	0.00643812	0.0552855	36.1831	Nucleus	transcription regulator
Ppargc1b	peroxisome proliferative activated receptor, gamma, coactivator 1 beta	Let-7c-5p	-1.95902	DOWN	ENSMUSG00000033871	369.604	527.853	1.42816	0.00707887	0.0580889	29.9798	Nucleus	transcription regulator
E2f5	E2F transcription factor 5	Let-7c-5p	-1.95902	DOWN	ENSMUSG00000027552	411.06	973.198	2.36753	0.00709564	0.0581231	57.7619	Nucleus	transcription regulator
Mtpn	myotrophin	Let-7c-5p	-1.95902	DOWN	ENSMUSG00000029840	327.478	754.411	2.3037	0.00845492	0.0634016	56.5915	Nucleus	transcription regulator
Znf512b	zinc finger protein 512B	Let-7c-5p	-1.95902	UP	ENSMUSG00000000823	688.831	516.838	-1.33278	0.0086029	0.0641203	24.9688	Nucleus	transcription regulator
Nab1	Ngfi-A binding protein 1	Let-7c-5p	-1.95902	DOWN	ENSMUSG00000002881	617.313	1041.83	1.68769	0.0132295	0.0813281	40.7475	Nucleus	transcription regulator
Ankzf1	ankyrin repeat and zinc finger domain containing 1	Let-7c-5p	-1.95902	UP	ENSMUSG00000026199	308.099	209.412	-1.47126	0.0146344	0.0862643	32.0308	Nucleus	transcription regulator
Mga	MAX gene associated	Let-7c-5p	-1.95902	UP	ENSMUSG00000033943	765.218	586.79	-1.30408	0.0166929	0.0927753	23.3173	Nucleus	transcription regulator
Limd1	LIM domains containing 1	Let-7c-5p	-1.95902	DOWN	ENSMUSG00000025239	962.072	1325.23	1.37747	0.0187323	0.098928	27.4034	Nucleus	transcription regulator
Sfmbt1	Scm-like with four mbt domains 1	Let-7c-5p	-1.95902	DOWN	ENSMUSG00000006527	161.248	310.996	1.92868	0.0208194	0.105048	48.151	Nucleus	transcription regulator
Zfp275	zinc finger protein 275	Let-7c-5p	-1.95902	UP	ENSMUSG00000031365	479.563	345.66	-1.38739	0.0254755	0.117756	27.922	Nucleus	transcription regulator
Pbx2	pre B cell leukemia homeobox 2	Let-7c-5p	-1.95902	UP	ENSMUSG00000034673	412.993	210.155	-1.96519	0.0344861	0.140248	49.1143	Nucleus	transcription regulator
Arid3a	AT rich interactive domain 3A (BRIGHT-like)	Let-7c-5p	-1.95902	DOWN	ENSMUSG00000019564	501.856	782.525	1.55926	0.0412556	0.155696	35.8671	Nucleus	transcription regulator
Dpf2	D4, zinc and double PHD fingers family 2	Let-7c-5p	-1.95902	UP	ENSMUSG00000024826	1281.06	1000.53	-1.28038	0.0449852	0.163935	21.898	Nucleus	transcription regulator
Sox13	SRY-box containing gene 13	Let-7c-5p	-1.95902	UP	ENSMUSG00000070643	231.685	119.697	-1.9356	0.0473608	0.169282	48.3364	Nucleus	transcription regulator
Mxd1	MAX dimerization protein 1	Let-7c-5p	-1.95902	UP	ENSMUSG00000001156	175.414	112.686	-1.55666	0.0547559	0.18412	35.76	Nucleus	transcription regulator
E2f6	E2F transcription factor 6	Let-7c-5p	-1.95902	UP	ENSMUSG00000057469	546.971	409.469	-1.33581	0.0582147	0.19062	25.1388	Nucleus	transcription regulator
Gabpa	GA repeat binding protein, alpha	Let-7c-5p	-1.95902	DOWN	ENSMUSG00000008976	2571.2	3302.22	1.28431	0.0949293	0.25358	22.1371	Nucleus	transcription regulator
Zbtb25	zinc finger and BTB domain containing 25	Let-7c-5p	-1.95902	UP	ENSMUSG00000056459	216.509	154.535	-1.40103	0.101685	0.263601	28.6242	Nucleus	transcription regulator
Zfp516	zinc finger protein 516	Let-7c-5p	-1.95902	UP	ENSMUSG00000058881	185.34	127.002	-1.45935	0.108425	0.273945	31.4766	Nucleus	transcription regulator
Plagl2	Pleiomorphic adenoma gene-like 2	Let-7c-5p	-1.95902	UP	ENSMUSG00000051413	132.804	73.3257	-1.81115	0.116534	0.286077	44.7864	Nucleus	transcription regulator
Mycbp	c-myc binding protein	Let-7c-5p	-1.95902	UP	ENSMUSG00000028647	360.692	276.135	-1.30622	0.121385	0.293088	23.443	Nucleus	transcription regulator
Trank1	tetratricopeptide repeat and ankyrin repeat containing 1	Let-7c-5p	-1.95902	DOWN	ENSMUSG00000062296	28.3431	88.2602	3.11399	0.125267	0.298515	67.8869	Nucleus	transcription regulator
Bbx	bobby sox homolog (Drosophila)	Let-7c-5p	-1.95902	DOWN	ENSMUSG00000022641	114.728	177.495	1.5471	0.129068	0.303687	35.363	Nucleus	transcription regulator
Rbfox2	RNA binding protein, fox-1 homolog (C. elegans) 2	Let-7c-5p	-1.95902	DOWN	ENSMUSG00000033565	184.647	240.547	1.30274	0.144728	0.326701	23.2386	Nucleus	transcription regulator
Ing3	inhibitor of growth family, member 3	Let-7c-5p	-1.95902	UP	ENSMUSG00000029670	229.589	166.818	-1.37628	0.174845	0.366639	27.3405	Nucleus	transcription regulator
Lbh	limb-bud and heart	Let-7c-5p	-1.95902	DOWN	ENSMUSG00000024063	228.433	341.326	1.4942	0.175325	0.367191	33.0746	Nucleus	transcription regulator
Lcor	ligand dependent nuclear receptor corepressor-like	Let-7c-5p	-1.95902	DOWN	ENSMUSG00000015882	258.352	326.007	1.26187	0.197048	0.394202	20.7526	Nucleus	transcription regulator
Rrp1b	ribosomal RNA processing 1 homolog B (S. cerevisiae)	Let-7c-5p	-1.95902	DOWN	ENSMUSG00000058392	237.325	382.343	1.61106	0.263192	0.469546	37.9289	Nucleus	transcription regulator
Zbtb26	zinc finger and BTB domain containing 26	Let-7c-5p	-1.95902	UP	ENSMUSG00000050714	214.529	166.807	-1.28609	0.269525	0.47654	22.2447	Nucleus	transcription regulator
Pou2f1	POU domain, class 2, transcription factor 1	Let-7c-5p	-1.95902	DOWN	ENSMUSG00000026565	93.5684	131.555	1.40598	0.278021	0.485566	28.8751	Nucleus	transcription regulator
Lcorl	ligand dependent nuclear receptor corepressor-like	Let-7c-5p	-1.95902	UP	ENSMUSG00000015882	264.187	196.276	-1.346	0.292475	0.5017	25.7058	Nucleus	transcription regulator
Rbm4	RNA binding motif protein 4	Let-7c-5p	-1.95902	UP	ENSMUSG00000006456	90.1239	63.6548	-1.41582	0.35462	0.561867	29.3697	Nucleus	transcription regulator
Btg2	B cell translocation gene 2, anti-proliferative	Let-7c-5p	-1.95902	UP	ENSMUSG00000020423	2439.64	1806.36	-1.35059	0.41231	0.613616	25.9581	Nucleus	transcription regulator
Mxd4	Max dimerization protein 4	Let-7c-5p	-1.95902	DOWN	ENSMUSG00000037235	101.29	142.212	1.404	0.43429	0.632608	28.7749	Nucleus	transcription regulator
Prdm1	PR domain containing 1, with ZNF domain	Let-7c-5p	-1.95902	DOWN	ENSMUSG00000038151	56.242	85.8609	1.52663	0.443843	0.640305	34.4963	Nucleus	transcription regulator
Smarcc1	SWI/SNF related, matrix associated, actin dependent regulator of chromatin, subfamily c, member 1	Let-7c-5p	-1.95902	DOWN	ENSMUSG00000032481	162.086	204.268	1.26024	0.494207	0.680803	20.6502	Nucleus	transcription regulator
Cux1	cut-like homeobox 1	Let-7c-5p	-1.95902	DOWN	ENSMUSG00000029705	83.1071	106.506	1.28155	0.518613	0.700817	21.9694	Nucleus	transcription regulator
Bzw2	basic leucine zipper and W2 domains 2	Let-7c-5p	-1.95902	UP	ENSMUSG00000020547	2195.72	880.595	-2.49345	0.001184	0.0232616	59.8949	Cytoplasm	translation regulator
Cpeb3	cytoplasmic polyadenylation element binding protein 3	Let-7c-5p	-1.95902	UP	ENSMUSG00000039652	485.456	212.89	-2.28031	0.00120018	0.0233594	56.1464	Cytoplasm	translation regulator
Bzw1	basic leucine zipper and W2 domains 1	Let-7c-5p	-1.95902	DOWN	ENSMUSG00000051223	464.283	863.372	1.85958	0.0376469	0.147697	46.2244	Cytoplasm	translation regulator
Gspt1	G1 to S phase transition 1	Let-7c-5p	-1.95902	DOWN	ENSMUSG00000062203	1885.46	2395.75	1.27065	0.0666925	0.206749	21.2999	Cytoplasm	translation regulator
Cpeb2	cytoplasmic polyadenylation element binding protein 2	Let-7c-5p	-1.95902	DOWN	ENSMUSG00000039782	65.9843	161.686	2.45037	0.0925858	0.249624	59.1899	Cytoplasm	translation regulator
Eif4g2	eukaryotic translation initiation factor 4, gamma 2	Let-7c-5p	-1.95902	DOWN	ENSMUSG00000005610	123.278	173.043	1.40367	0.284436	0.492306	28.7583	Cytoplasm	translation regulator
Olr1	oxidized low density lipoprotein (lectin-like) receptor 1	Let-7c-5p	-1.95902	UP	ENSMUSG00000030162	624.099	161.438	-3.86587	0.00281766	0.0351955	74.1326	Plasma Membrane	transmembrane receptor
Adipor2	adiponectin receptor 2	Let-7c-5p	-1.95902	UP	ENSMUSG00000030168	8850.02	5734.15	-1.54339	0.00335053	0.0386983	35.2075	Plasma Membrane	transmembrane receptor
Cd200r1	CD200 receptor 1	Let-7c-5p	-1.95902	UP	ENSMUSG00000022667	1690.9	843.82	-2.00386	0.00653027	0.055693	50.0964	Plasma Membrane	transmembrane receptor
Igf1r	insulin-like growth factor I receptor	Let-7c-5p	-1.95902	UP	ENSMUSG00000005533	617.227	471.849	-1.3081	0.0117521	0.0761895	23.5534	Plasma Membrane	transmembrane receptor
Cd86	CD86 antigen	Let-7c-5p	-1.95902	DOWN	ENSMUSG00000022901	2254.87	3119.08	1.38326	0.0139317	0.0838439	27.707	Plasma Membrane	transmembrane receptor
Utrn	utrophin	Let-7c-5p	-1.95902	DOWN	ENSMUSG00000019820	581.567	824.816	1.41826	0.0204598	0.10403	29.4913	Plasma Membrane	transmembrane receptor
Plxnc1	plexin C1	Let-7c-5p	-1.95902	DOWN	ENSMUSG00000074785	68.0341	176.849	2.59942	0.031181	0.13232	61.5299	Plasma Membrane	transmembrane receptor
Plxnd1	plexin D1	Let-7c-5p	-1.95902	DOWN	ENSMUSG00000030123	2103.06	4522.25	2.15031	0.0357458	0.143239	53.4951	Plasma Membrane	transmembrane receptor
Slamf6	SLAM family member 6	Let-7c-5p	-1.95902	UP	ENSMUSG00000015314	73.3624	58.3829	-1.25658	0.71072	0.835748	20.4186	Plasma Membrane	transmembrane receptor
Snx5	sorting nexin 5	Let-7c-5p	-1.95902	DOWN	ENSMUSG00000027423	1985.81	5087.63	2.56199	3.78449e-06	0.00192745	60.9679	Cytoplasm	transporter
Stx3	syntaxin 3	Let-7c-5p	-1.95902	UP	ENSMUSG00000041488	2155.83	965.48	-2.23291	2.47905e-05	0.00399392	55.2153	Plasma Membrane	transporter
Pqlc2	PQ loop repeat containing 2	Let-7c-5p	-1.95902	DOWN	ENSMUSG00000028744	357.198	923.568	2.58559	3.74062e-05	0.00451001	61.3242	Cytoplasm	transporter
P4ha2	procollagen-proline, 2-oxoglutarate 4-dioxygenase (proline 4-hydroxylase), alpha II polypeptide	Let-7c-5p	-1.95902	UP	ENSMUSG00000018906	696.413	232.231	-2.99879	0.000225595	0.0108834	66.6532	Cytoplasm	transporter
Kpna1	karyopherin (importin) alpha 1	Let-7c-5p	-1.95902	DOWN	ENSMUSG00000022905	302.51	632.891	2.09213	0.000807251	0.0197605	52.2018	Nucleus	transporter
Slc9a9	solute carrier family 9 (sodium/hydrogen exchanger), member 9	Let-7c-5p	-1.95902	DOWN	ENSMUSG00000031129	53.0351	368.581	6.94976	0.00117568	0.0232298	85.611	Cytoplasm	transporter
Atp8b4	ATPase, class I, type 8B, member 4	Let-7c-5p	-1.95902	DOWN	ENSMUSG00000060131	475.271	1911.3	4.02151	0.00160736	0.0268802	75.1337	Plasma Membrane	transporter
Slc30a4	solute carrier family 30 (zinc transporter), member 4	Let-7c-5p	-1.95902	UP	ENSMUSG00000005802	657.005	270.2	-2.43155	0.0028153	0.0351955	58.874	Cytoplasm	transporter
Arpp19	cAMP-regulated phosphoprotein 19	Let-7c-5p	-1.95902	UP	ENSMUSG00000007656	749.964	579.809	-1.29347	0.00534364	0.0498604	22.6884	Cytoplasm	transporter
Sec14l1	SEC14-like 1 (S. cerevisiae)	Let-7c-5p	-1.95902	DOWN	ENSMUSG00000020823	1741.86	2195	1.26014	0.00726283	0.0588216	20.644	Cytoplasm	transporter
Apba1	amyloid beta (A4) precursor protein binding, family A, member 1	Let-7c-5p	-1.95902	DOWN	ENSMUSG00000024897	238.373	364.463	1.52896	0.0211227	0.106009	34.5962	Cytoplasm	transporter
Atp2a2	ATPase, Ca++ transporting, cardiac muscle, slow twitch 2	Let-7c-5p	-1.95902	DOWN	ENSMUSG00000029467	6599.69	10554.7	1.59928	0.0214916	0.107063	37.4718	Cytoplasm	transporter
Slc25a24	solute carrier family 25 (mitochondrial carrier, phosphate carrier), member 24	Let-7c-5p	-1.95902	DOWN	ENSMUSG00000040322	447.419	782.653	1.74926	0.0225409	0.110003	42.8331	Cytoplasm	transporter
Xkr8	X Kell blood group precursor related family member 8 homolog	Let-7c-5p	-1.95902	UP	ENSMUSG00000037752	300.912	188.204	-1.59886	0.0232183	0.111736	37.4556	Plasma Membrane	transporter
Abcg1	ATP-binding cassette, sub-family G (WHITE), member 1	Let-7c-5p	-1.95902	DOWN	ENSMUSG00000024030	136.616	353.131	2.58484	0.0234498	0.112316	61.3129	Plasma Membrane	transporter
Slc31a2	solute carrier family 31, member 2	Let-7c-5p	-1.95902	DOWN	ENSMUSG00000066152	525.203	808.072	1.53859	0.0246179	0.115834	35.0054	Plasma Membrane	transporter
Syt7	synaptotagmin VII	Let-7c-5p	-1.95902	DOWN	ENSMUSG00000024743	121.521	269.559	2.21822	0.0248959	0.116296	54.9187	Cytoplasm	transporter
Slc20a1	solute carrier family 20, member 1	Let-7c-5p	-1.95902	DOWN	ENSMUSG00000027397	769.772	1135.56	1.47519	0.0257924	0.118369	32.2122	Plasma Membrane	transporter
Slc30a1	solute carrier family 30 (zinc transporter), member 1	Let-7c-5p	-1.95902	DOWN	ENSMUSG00000037434	730.857	1061.86	1.4529	0.0288961	0.126254	31.1722	Plasma Membrane	transporter
Gramd1b	GRAM domain containing 1B	Let-7c-5p	-1.95902	UP	ENSMUSG00000040111	465.986	295.063	-1.57927	0.0323771	0.135638	36.6797	Cytoplasm	transporter
Ddi2	DNA-damage inducible protein 2	Let-7c-5p	-1.95902	DOWN	ENSMUSG00000078515	354.311	452.553	1.27728	0.0324952	0.135866	21.7084	Plasma Membrane	transporter
Snap23	synaptosomal-associated protein 23	Let-7c-5p	-1.95902	DOWN	ENSMUSG00000027287	1773.94	2688.27	1.51542	0.0332848	0.137484	34.0117	Plasma Membrane	transporter
Slc38a9	solute carrier family 38, member 9	Let-7c-5p	-1.95902	DOWN	ENSMUSG00000047789	264.367	362.587	1.37153	0.120166	0.291449	27.0886	Extracellular Space	transporter
Slc35c1	solute carrier family 35, member C1	Let-7c-5p	-1.95902	UP	ENSMUSG00000049922	283.625	214.454	-1.32254	0.13308	0.309926	24.3882	Cytoplasm	transporter
Snx16	sorting nexin 16	Let-7c-5p	-1.95902	UP	ENSMUSG00000027534	275.434	219.966	-1.25217	0.215878	0.415904	20.1384	Cytoplasm	transporter
Abcc5	ATP-binding cassette, sub-family C (CFTR/MRP), member 5	Let-7c-5p	-1.95902	UP	ENSMUSG00000022822	131.947	93.3861	-1.41292	0.278444	0.485901	29.2247	Plasma Membrane	transporter
Hdlbp	high density lipoprotein (HDL) binding protein	Let-7c-5p	-1.95902	DOWN	ENSMUSG00000034088	319.88	401.653	1.25563	0.379883	0.584657	20.3589	Nucleus	transporter
Slc10a7	solute carrier family 10 (sodium/bile acid cotransporter family), member 7	Let-7c-5p	-1.95902	DOWN	ENSMUSG00000031684	68.7262	89.3248	1.29972	0.442943	0.639631	23.0603	Cytoplasm	transporter
Rap1a	RAS-related protein-1a	miR-125b-5p	-4.23	DOWN	ENSMUSG00000068798	16075.9	21562.1	1.34127	0.000188917	0.00993935	25.4438	Cytoplasm	enzyme
Neu1	neuraminidase 1	miR-125b-5p	-4.23	DOWN	ENSMUSG00000007038	853.497	1173.89	1.37539	0.000210925	0.0105445	27.2936	Cytoplasm	enzyme
Taz	tafazzin	miR-125b-5p	-4.23	UP	ENSMUSG00000009995	1900.01	1480.01	-1.28378	0.000343342	0.0131403	22.1053	Nucleus	enzyme
B4galt6	UDP-Gal:betaGlcNAc beta 1,4-galactosyltransferase, polypeptide 6	miR-125b-5p	-4.23	UP	ENSMUSG00000056124	2109.2	1268.99	-1.66212	0.000529901	0.0163928	39.8358	Cytoplasm	enzyme
Rhoq	ras homolog gene family, member Q	miR-125b-5p	-4.23	DOWN	ENSMUSG00000024143	8599	12199.2	1.41867	0.000685131	0.0185045	29.5115	Plasma Membrane	enzyme
Galnt7	UDP-N-acetyl-alpha-D-galactosamine: polypeptide N-acetylgalactosaminyltransferase 7	miR-125b-5p	-4.23	DOWN	ENSMUSG00000031608	579.458	1611.88	2.7817	0.00110603	0.0227967	64.0508	Cytoplasm	enzyme
Gcnt1	glucosaminyl (N-acetyl) transferase 1, core 2	miR-125b-5p	-4.23	UP	ENSMUSG00000038843	326.907	55.6081	-5.87877	0.00150317	0.0261842	82.9896	Cytoplasm	enzyme
Rab3d	RAB3D, member RAS oncogene family	miR-125b-5p	-4.23	UP	ENSMUSG00000019066	960.031	255.132	-3.76289	0.0016835	0.0272463	73.4247	Cytoplasm	enzyme
Edem1	ER degradation enhancer, mannosidase alpha-like 1	miR-125b-5p	-4.23	DOWN	ENSMUSG00000030104	2635.77	3433.19	1.30254	0.002317	0.0318019	23.2267	Cytoplasm	enzyme
Mat2a	methionine adenosyltransferase II, alpha	miR-125b-5p	-4.23	DOWN	ENSMUSG00000053907	2955.97	4172.58	1.41157	0.00249309	0.0330625	29.1571	Cytoplasm	enzyme
Mgat4a	mannoside acetylglucosaminyltransferase 4, isoenzyme A	miR-125b-5p	-4.23	DOWN	ENSMUSG00000026110	812.672	1140.21	1.40304	0.0034707	0.0395873	28.7263	Cytoplasm	enzyme
Rit1	Ras-like without CAAX 1	miR-125b-5p	-4.23	DOWN	ENSMUSG00000028057	1363.26	1927.55	1.41393	0.00474064	0.0467919	29.2751	Plasma Membrane	enzyme
Rab8b	RAB8B, member RAS oncogene family	miR-125b-5p	-4.23	DOWN	ENSMUSG00000036943	14439.3	18659.2	1.29225	0.00788675	0.0614647	22.6155	Cytoplasm	enzyme
Man1c1	mannosidase, alpha, class 1C, member 1	miR-125b-5p	-4.23	DOWN	ENSMUSG00000037306	803.523	1139.74	1.41843	0.00837425	0.0631561	29.4994	Cytoplasm	enzyme
Ppat	phosphoribosyl pyrophosphate amidotransferase	miR-125b-5p	-4.23	DOWN	ENSMUSG00000029246	228.176	411.123	1.80178	0.00867223	0.0644392	44.4994	Cytoplasm	enzyme
Abhd3	abhydrolase domain containing 3	miR-125b-5p	-4.23	UP	ENSMUSG00000002475	447.926	173.674	-2.57912	0.00964025	0.0681515	61.2271	Plasma Membrane	enzyme
Suv39h1	suppressor of variegation 3-9 homolog 1 (Drosophila)	miR-125b-5p	-4.23	UP	ENSMUSG00000039231	349.524	222.324	-1.57214	0.00996496	0.0693151	36.3923	Nucleus	enzyme
Abhd6	abhydrolase domain containing 6	miR-125b-5p	-4.23	UP	ENSMUSG00000025277	232.583	75.799	-3.06842	0.0126958	0.0796543	67.4099	Cytoplasm	enzyme
Rnf144a	ring finger protein 144A	miR-125b-5p	-4.23	DOWN	ENSMUSG00000020642	159.445	301.316	1.88978	0.0134065	0.0820222	47.0838	Nucleus	enzyme
Tnfaip3	tumor necrosis factor, alpha-induced protein 3	miR-125b-5p	-4.23	UP	ENSMUSG00000019850	487.863	346.785	-1.40682	0.0146366	0.0862643	28.9176	Nucleus	enzyme
Gtpbp2	GTP binding protein 2	miR-125b-5p	-4.23	UP	ENSMUSG00000023952	1187.37	943.738	-1.25816	0.0146471	0.0862643	20.5188	Extracellular Space	enzyme
Znrf1	zinc and ring finger 1	miR-125b-5p	-4.23	DOWN	ENSMUSG00000033545	530.664	752.629	1.41828	0.0164233	0.091834	29.4919	Cytoplasm	enzyme
St6galnac6	ST6 (alpha-N-acetyl-neuraminyl-2,3-beta-galactosyl-1,3)-N-acetylgalactosaminide alpha-2,6-sialyltransferase 6	miR-125b-5p	-4.23	DOWN	ENSMUSG00000026811	391.154	637.632	1.63013	0.0186296	0.0987469	38.6552	Cytoplasm	enzyme
Lfng	LFNG O-fucosylpeptide 3-beta-N-acetylglucosaminyltransferase	miR-125b-5p	-4.23	DOWN	ENSMUSG00000029570	436.024	662.707	1.51989	0.0188869	0.0994595	34.2056	Cytoplasm	enzyme
Rsad2	radical S-adenosyl methionine domain containing 2	miR-125b-5p	-4.23	DOWN	ENSMUSG00000020641	138.418	467.071	3.37435	0.0197957	0.102419	70.3647	Cytoplasm	enzyme
St3gal6	ST3 beta-galactoside alpha-2,3-sialyltransferase 6	miR-125b-5p	-4.23	DOWN	ENSMUSG00000022747	38.0542	138.069	3.62823	0.0259034	0.118659	72.4384	Cytoplasm	enzyme
Npl	N-acetylneuraminate pyruvate lyase	miR-125b-5p	-4.23	DOWN	ENSMUSG00000042684	206.936	533.011	2.57573	0.0306415	0.131036	61.176	Cytoplasm	enzyme
St6gal1	beta galactoside alpha 2,6 sialyltransferase 1	miR-125b-5p	-4.23	DOWN	ENSMUSG00000022885	112.074	256.307	2.28694	0.0362931	0.144494	56.2735	Cytoplasm	enzyme
Dhx33	DEAH (Asp-Glu-Ala-His) box polypeptide 33	miR-125b-5p	-4.23	DOWN	ENSMUSG00000040620	441.557	573.195	1.29812	0.0371718	0.146659	22.9657	Nucleus	enzyme
Wars	tryptophanyl-tRNA synthetase	miR-125b-5p	-4.23	DOWN	ENSMUSG00000021266	350.71	487.116	1.38894	0.0636353	0.201487	28.0028	Cytoplasm	enzyme
Trub1	TruB pseudouridine (psi) synthase homolog 1 (E. coli)	miR-125b-5p	-4.23	UP	ENSMUSG00000025086	388.613	260.544	-1.49154	0.0667331	0.206791	32.9553	Other	enzyme
Itch	itchy, E3 ubiquitin protein ligase	miR-125b-5p	-4.23	DOWN	ENSMUSG00000027598	4328.24	5479.96	1.26609	0.069507	0.210999	21.0169	Nucleus	enzyme
Man1b1	mannosidase, alpha, class 1B, member 1	miR-125b-5p	-4.23	UP	ENSMUSG00000036646	315.819	245.31	-1.28743	0.096517	0.256251	22.326	Cytoplasm	enzyme
Tet2	Tet methylcytosine dioxygenase 2	miR-125b-5p	-4.23	UP	ENSMUSG00000040943	443.937	344.205	-1.28975	0.100283	0.261621	22.4654	Nucleus	enzyme
Rc3h2	ring finger and CCCH-type zinc finger domains 2	miR-125b-5p	-4.23	UP	ENSMUSG00000075376	192.631	128.244	-1.50207	0.108751	0.274377	33.425	Plasma Membrane	enzyme
Tmtc2	transmembrane and tetratricopeptide repeat containing 2	miR-125b-5p	-4.23	UP	ENSMUSG00000036019	99.2872	44.1652	-2.24809	0.125834	0.299441	55.5177	Cytoplasm	enzyme
Dagla	diacylglycerol lipase, alpha	miR-125b-5p	-4.23	UP	ENSMUSG00000035735	347.254	217.792	-1.59443	0.134995	0.312766	37.2816	Plasma Membrane	enzyme
Zdhhc7	zinc finger, DHHC domain containing 7	miR-125b-5p	-4.23	UP	ENSMUSG00000031823	1445.53	1106.05	-1.30693	0.176368	0.368748	23.4849	Cytoplasm	enzyme
Smurf1	SMAD specific E3 ubiquitin protein ligase 1	miR-125b-5p	-4.23	UP	ENSMUSG00000038780	275.916	205.367	-1.34353	0.189071	0.384712	25.5689	Cytoplasm	enzyme
Ganc	glucosidase, alpha; neutral C	miR-125b-5p	-4.23	UP	ENSMUSG00000062646	141.413	93.8494	-1.50681	0.200437	0.398338	33.6346	Extracellular Space	enzyme
Yod1	YOD1 OTU deubiquitinating enzyme 1 homologue (S. cerevisiae)	miR-125b-5p	-4.23	UP	ENSMUSG00000046404	355.612	284.422	-1.2503	0.227109	0.428503	20.0189	Cytoplasm	enzyme
Rabl2	RAB, member of RAS oncogene family-like 2	miR-125b-5p	-4.23	DOWN	ENSMUSG00000022621	237.03	297.195	1.25383	0.243654	0.447811	20.2442	Cytoplasm	enzyme
Ubr7	ubiquitin protein ligase E3 component n-recognin 7 (putative)	miR-125b-5p	-4.23	DOWN	ENSMUSG00000041712	108.883	140.518	1.29054	0.269217	0.476337	22.5131	Other	enzyme
Sgpl1	sphingosine phosphate lyase 1	miR-125b-5p	-4.23	DOWN	ENSMUSG00000020097	132.693	223.559	1.68478	0.269585	0.476572	40.6451	Cytoplasm	enzyme
Acer2	alkaline ceramidase 2	miR-125b-5p	-4.23	DOWN	ENSMUSG00000038007	103.272	181.269	1.75526	0.33254	0.541571	43.0282	Cytoplasm	enzyme
Agtrap	angiotensin II, type I receptor-associated protein	miR-125b-5p	-4.23	DOWN	ENSMUSG00000029007	1317.33	2425.93	1.84155	0.00145409	0.0258582	45.6979	Plasma Membrane	G-protein coupled receptor
P2rx7	purinergic receptor P2X, ligand-gated ion channel, 7	miR-125b-5p	-4.23	DOWN	ENSMUSG00000029468	602.18	884.638	1.46906	0.149688	0.333531	31.9292	Plasma Membrane	ion channel
Trib2	tribbles homolog 2 (Drosophila)	miR-125b-5p	-4.23	UP	ENSMUSG00000020601	393.393	90.8796	-4.32873	0.000939013	0.0210726	76.8985	Plasma Membrane	kinase
Rps6ka1	ribosomal protein S6 kinase polypeptide 1	miR-125b-5p	-4.23	UP	ENSMUSG00000003644	1880	894.847	-2.10092	0.00355249	0.0400462	52.4018	Cytoplasm	kinase
Acvr2a	activin receptor IIA	miR-125b-5p	-4.23	UP	ENSMUSG00000052155	382.572	259.625	-1.47356	0.00580642	0.0520714	32.137	Plasma Membrane	kinase
Pik3ca	phosphatidylinositol 3-kinase, catalytic, alpha polypeptide	miR-125b-5p	-4.23	DOWN	ENSMUSG00000027665	897.388	1324.05	1.47544	0.00648376	0.0554725	32.2238	Cytoplasm	kinase
Cdk16	cyclin-dependent kinase 16	miR-125b-5p	-4.23	UP	ENSMUSG00000031065	799.585	514.357	-1.55453	0.0383526	0.149498	35.672	Cytoplasm	kinase
Map3k1	mitogen-activated protein kinase kinase kinase 12	miR-125b-5p	-4.23	DOWN	ENSMUSG00000023050	427.91	587.542	1.37305	0.0477757	0.169958	27.1695	Cytoplasm	kinase
Bmpr2	bone morphogenic protein receptor, type II (serine/threonine kinase)	miR-125b-5p	-4.23	UP	ENSMUSG00000067336	3007.41	2393.88	-1.25629	0.0497258	0.174158	20.4007	Plasma Membrane	kinase
Hipk2	homeodomain interacting protein kinase 2	miR-125b-5p	-4.23	UP	ENSMUSG00000061436	1442.56	1047.17	-1.37758	0.0799483	0.227889	27.4091	Nucleus	kinase
Sbk1	SH3-binding kinase 1	miR-125b-5p	-4.23	UP	ENSMUSG00000042978	195.22	113.181	-1.72485	0.0803489	0.228593	42.024	Other	kinase
Csnk2a1	casein kinase 2, alpha 1 polypeptide	miR-125b-5p	-4.23	DOWN	ENSMUSG00000074698	225.3	342.839	1.5217	0.0996368	0.260726	34.284	Nucleus	kinase
Ip6k1	inositol hexaphosphate kinase 1	miR-125b-5p	-4.23	UP	ENSMUSG00000032594	1850.76	1445.52	-1.28033	0.218008	0.418147	21.8954	Cytoplasm	kinase
Map3k10	mitogen-activated protein kinase kinase kinase 10	miR-125b-5p	-4.23	UP	ENSMUSG00000040390	330.984	241.736	-1.3692	0.248469	0.452891	26.9645	Cytoplasm	kinase
Pi4k2b	phosphatidylinositol 4-kinase type 2 beta	miR-125b-5p	-4.23	UP	ENSMUSG00000029186	216.556	168.447	-1.2856	0.349329	0.55692	22.2155	Cytoplasm	kinase
Yes1	Yamaguchi sarcoma viral (v-yes) oncogene homolog 1	miR-125b-5p	-4.23	UP	ENSMUSG00000014932	203.826	154.549	-1.31884	0.449131	0.644255	24.1758	Cytoplasm	kinase
Smg1	SMG1 homolog, phosphatidylinositol 3-kinase-related kinase (C. elegans)	miR-125b-5p	-4.23	UP	ENSMUSG00000030655	738.989	578.155	-1.27818	0.52332	0.704854	21.764	Cytoplasm	kinase
Rora	RAR-related orphan receptor alpha	miR-125b-5p	-4.23	DOWN	ENSMUSG00000032238	186.032	272.894	1.46692	0.0945317	0.252866	31.8299	Nucleus	ligand-dependent nuclear receptor
Nr6a1	nuclear receptor subfamily 6, group A, member 1	miR-125b-5p	-4.23	DOWN	ENSMUSG00000063972	71.5037	91.0358	1.27316	0.458813	0.652009	21.4554	Nucleus	ligand-dependent nuclear receptor
Flot2	flotillin 2	miR-125b-5p	-4.23	UP	ENSMUSG00000061981	2556.96	1690.35	-1.51268	1.33066e-05	0.00327925	33.8924	Plasma Membrane	other
Dram2	DNA-damage regulated autophagy modulator 2	miR-125b-5p	-4.23	DOWN	ENSMUSG00000027900	3618.45	5957.93	1.64654	0.000264363	0.0118421	39.2666	Cytoplasm	other
Bnip2	BCL2/adenovirus E1B interacting protein 2	miR-125b-5p	-4.23	DOWN	ENSMUSG00000011958	3068.74	4641.77	1.5126	0.000448788	0.0151688	33.8885	Cytoplasm	other
Prrc1	proline-rich coiled-coil 1	miR-125b-5p	-4.23	UP	ENSMUSG00000024594	1428.53	1066.88	-1.33898	0.000705944	0.0186302	25.3164	Other	other
Snx27	sorting nexin family member 27	miR-125b-5p	-4.23	DOWN	ENSMUSG00000028136	585.999	1026.57	1.75182	0.000754836	0.0190867	42.9165	Cytoplasm	other
Tmem168	transmembrane protein 168	miR-125b-5p	-4.23	DOWN	ENSMUSG00000029569	689.675	1204.2	1.74604	0.000781803	0.0193843	42.7275	Cytoplasm	other
Cpsf6	cleavage and polyadenylation specific factor 6	miR-125b-5p	-4.23	DOWN	ENSMUSG00000055531	1296.93	1704.5	1.31425	0.000872503	0.0203993	23.9112	Nucleus	other
Sash1	SAM and SH3 domain containing 1	miR-125b-5p	-4.23	DOWN	ENSMUSG00000015305	2570.68	4958.69	1.92894	0.000928223	0.0210058	48.1581	Extracellular Space	other
Sun1	Sad1 and UNC84 domain containing 1	miR-125b-5p	-4.23	DOWN	ENSMUSG00000036817	1717.01	2204.3	1.28381	0.00101183	0.0217155	22.1066	Nucleus	other
Rasal2	RAS protein activator like 2	miR-125b-5p	-4.23	DOWN	ENSMUSG00000070565	124.493	491.345	3.94678	0.00109178	0.0226498	74.6629	Extracellular Space	other
Clmn	calmin	miR-125b-5p	-4.23	DOWN	ENSMUSG00000021097	204.073	906.63	4.44266	0.00114172	0.0229676	77.491	Cytoplasm	other
Prtg	protogenin homolog (Gallus gallus)	miR-125b-5p	-4.23	UP	ENSMUSG00000036030	346.987	46.8179	-7.41142	0.00135683	0.0247816	86.5073	Extracellular Space	other
Vps36	vacuolar protein sorting 36 (yeast)	miR-125b-5p	-4.23	DOWN	ENSMUSG00000031479	522.485	843.843	1.61506	0.00144098	0.0257824	38.0827	Cytoplasm	other
Stard13	StAR-related lipid transfer (START) domain containing 13	miR-125b-5p	-4.23	UP	ENSMUSG00000016128	505.167	42.3645	-11.9243	0.00165127	0.0270151	91.6138	Cytoplasm	other
Uhrf1bp1	UHRF1 (ICBP90) binding protein 1	miR-125b-5p	-4.23	UP	ENSMUSG00000039512	524.223	243.674	-2.15133	0.00166144	0.027096	53.517	Other	other
Ankrd50	ankyrin repeat domain 50	miR-125b-5p	-4.23	UP	ENSMUSG00000044864	652.452	417.611	-1.56235	0.00214091	0.0305182	35.9937	Other	other
Mapre2	microtubule-associated protein, RP/EB family, member 2	miR-125b-5p	-4.23	DOWN	ENSMUSG00000024277	1343.45	1891.54	1.40798	0.0021867	0.0306987	28.9761	Cytoplasm	other
Sec22b	SEC22 vesicle trafficking protein homolog B (S. cerevisiae)	miR-125b-5p	-4.23	UP	ENSMUSG00000027879	845.93	627.332	-1.34846	0.0030693	0.0368734	25.8411	Cytoplasm	other
Tmem170b	transmembrane protein 170B	miR-125b-5p	-4.23	UP	ENSMUSG00000087370	3661.17	2449.7	-1.49454	0.00434895	0.0447946	33.0897	Plasma Membrane	other
Mtus1	mitochondrial tumor suppressor 1	miR-125b-5p	-4.23	UP	ENSMUSG00000045636	4046.65	2750.17	-1.47142	0.0049157	0.0478573	32.0383	Extracellular Space	other
Nrm	nurim (nuclear envelope membrane protein)	miR-125b-5p	-4.23	UP	ENSMUSG00000059791	794.799	329.329	-2.41339	0.00508526	0.048506	58.5644	Nucleus	other
Nbeal2	neurobeachin-like 2	miR-125b-5p	-4.23	UP	ENSMUSG00000056724	1240.17	442.633	-2.8018	0.00579638	0.0520417	64.3087	Cytoplasm	other
Myo6	myosin VI	miR-125b-5p	-4.23	UP	ENSMUSG00000033577	347.842	180.054	-1.93187	0.0060436	0.0533938	48.2368	Cytoplasm	other
Wdr1	WD repeat domain 1	miR-125b-5p	-4.23	DOWN	ENSMUSG00000005103	705.964	1439.02	2.03838	0.00968668	0.0682718	50.9414	Extracellular Space	other
Sema4c	sema domain, immunoglobulin domain (Ig), transmembrane domain (TM) and short cytoplasmic domain, (semaphorin) 4C	miR-125b-5p	-4.23	UP	ENSMUSG00000026121	222.34	96.8122	-2.29661	0.0103156	0.070455	56.4576	Plasma Membrane	other
Rtn4rl1	reticulon 4 receptor-like 1	miR-125b-5p	-4.23	DOWN	ENSMUSG00000045287	170.283	315.81	1.85462	0.0125509	0.0792355	46.0806	Plasma Membrane	other
Grb10	growth factor receptor bound protein 10	miR-125b-5p	-4.23	DOWN	ENSMUSG00000020176	47.4926	147.523	3.10624	0.0126225	0.0794731	67.8067	Cytoplasm	other
Tbc1d8b	TBC1 domain family, member 8B	miR-125b-5p	-4.23	UP	ENSMUSG00000042473	750.213	519.51	-1.44408	0.0132587	0.0814193	30.7517	Cytoplasm	other
Jup	junction plakoglobin	miR-125b-5p	-4.23	DOWN	ENSMUSG00000001552	236.688	393.75	1.66358	0.0229557	0.111058	39.8887	Plasma Membrane	other
Megf8	multiple EGF-like-domains 8	miR-125b-5p	-4.23	UP	ENSMUSG00000045039	927.469	632.904	-1.46542	0.0229994	0.111124	31.76	Extracellular Space	other
Plekhm3	pleckstrin homology domain containing, family M, member 3	miR-125b-5p	-4.23	DOWN	ENSMUSG00000051344	290.907	431.544	1.48344	0.0282812	0.124541	32.5891	Other	other
Fam20a	family with sequence similarity 20, member A	miR-125b-5p	-4.23	UP	ENSMUSG00000020614	2635.2	2066.49	-1.27521	0.030943	0.131765	21.5815	Extracellular Space	other
Zfp704	zinc finger protein 704	miR-125b-5p	-4.23	UP	ENSMUSG00000040209	255.975	89.1288	-2.87197	0.0311068	0.132157	65.1807	Nucleus	other
Rassf3	Ras association (RalGDS/AF-6) domain family member 3	miR-125b-5p	-4.23	UP	ENSMUSG00000025795	3656.87	2191.4	-1.66873	0.0329294	0.136905	40.0743	Other	other
Bag4	BCL2-associated athanogene 4	miR-125b-5p	-4.23	UP	ENSMUSG00000037316	264.424	194.118	-1.36218	0.0331613	0.137314	26.5883	Cytoplasm	other
Tuba4a	tubulin, alpha 4A	miR-125b-5p	-4.23	UP	ENSMUSG00000026202	941.968	690.818	-1.36355	0.0366076	0.145264	26.6622	Cytoplasm	other
Trp53inp1	transformation related protein 53 inducible nuclear protein 1	miR-125b-5p	-4.23	DOWN	ENSMUSG00000028211	1426.52	2180.13	1.52828	0.0384061	0.149562	34.5669	Nucleus	other
Vps37b	vacuolar protein sorting 37B (yeast)	miR-125b-5p	-4.23	UP	ENSMUSG00000066278	535.051	294.973	-1.8139	0.0394162	0.151608	44.8701	Cytoplasm	other
Ankrd33b	ankyrin repeat domain 33B	miR-125b-5p	-4.23	UP	ENSMUSG00000022237	1753.84	955.382	-1.83575	0.0396161	0.151973	45.5262	Other	other
Svip	small VCP/p97-interacting protein	miR-125b-5p	-4.23	UP	ENSMUSG00000074093	901.672	509.414	-1.77002	0.0425812	0.158683	43.5034	Cytoplasm	other
Dus1l	dihydrouridine synthase 1-like (S. cerevisiae)	miR-125b-5p	-4.23	DOWN	ENSMUSG00000025155	392.364	522.177	1.33085	0.0428449	0.159318	24.86	Other	other
Was	Wiskott-Aldrich syndrome homolog (human)	miR-125b-5p	-4.23	UP	ENSMUSG00000031165	2530.6	1907.17	-1.32689	0.0440002	0.161623	24.6356	Cytoplasm	other
Cln6	ceroid-lipofuscinosis, neuronal 6	miR-125b-5p	-4.23	DOWN	ENSMUSG00000032245	481.686	664.518	1.37957	0.0551651	0.18511	27.5135	Cytoplasm	other
Dnajb5	DnaJ (Hsp40) homolog, subfamily B, member 5	miR-125b-5p	-4.23	DOWN	ENSMUSG00000036052	167.52	259.662	1.55004	0.055774	0.186119	35.4854	Cytoplasm	other
Orc2	origin recognition complex, subunit 2	miR-125b-5p	-4.23	DOWN	ENSMUSG00000026037	154.042	235.572	1.52927	0.0565407	0.187648	34.6092	Nucleus	other
Rbm7	RNA binding motif protein 7	miR-125b-5p	-4.23	DOWN	ENSMUSG00000042396	5952.42	7446.57	1.25101	0.0566153	0.187757	20.0649	Nucleus	other
Reep3	receptor accessory protein 3	miR-125b-5p	-4.23	DOWN	ENSMUSG00000019873	971.896	1377.63	1.41747	0.0693918	0.210815	29.4516	Other	other
Eif1ad	eukaryotic translation initiation factor 1A domain containing	miR-125b-5p	-4.23	UP	ENSMUSG00000024841	772.402	479.776	-1.60992	0.0744735	0.219389	37.8852	Nucleus	other
Psmg3	proteasome (prosome, macropain) assembly chaperone 3	miR-125b-5p	-4.23	DOWN	ENSMUSG00000029551	791.738	1021.16	1.28977	0.0822874	0.231926	22.4669	Other	other
Klhl24	kelch-like 24 (Drosophila)	miR-125b-5p	-4.23	DOWN	ENSMUSG00000062901	571.273	806.541	1.41183	0.0834279	0.23389	29.17	Plasma Membrane	other
Atxn7	ataxin 7	miR-125b-5p	-4.23	DOWN	ENSMUSG00000021738	283.737	378.804	1.33505	0.0841938	0.235271	25.0966	Nucleus	other
Khnyn	KH and NYN domain containing	miR-125b-5p	-4.23	UP	ENSMUSG00000047153	654.325	492.883	-1.32755	0.086405	0.238864	24.6731	Other	other
Arhgef1	Rho guanine nucleotide exchange factor (GEF) 1	miR-125b-5p	-4.23	UP	ENSMUSG00000040940	387.761	278.657	-1.39153	0.0885148	0.242284	28.1368	Cytoplasm	other
Dvl1	dishevelled, dsh homolog 1 (Drosophila)	miR-125b-5p	-4.23	UP	ENSMUSG00000029071	905.422	620.904	-1.45823	0.0927488	0.249918	31.4238	Cytoplasm	other
Smek1	SMEK homolog 1, suppressor of mek1 (Dictyostelium)	miR-125b-5p	-4.23	UP	ENSMUSG00000041846	190.784	108.591	-1.75691	0.0930362	0.250322	43.0819	Plasma Membrane	other
Esyt1	extended synaptotagmin-like protein 1	miR-125b-5p	-4.23	UP	ENSMUSG00000025366	2785.92	1833.22	-1.51968	0.101276	0.262832	34.1969	Cytoplasm	other
Tjap1	tight junction associated protein 1	miR-125b-5p	-4.23	UP	ENSMUSG00000012296	506.025	404.157	-1.25205	0.104841	0.268482	20.131	Plasma Membrane	other
Ppp6r3	protein phosphatase 6, regulatory subunit 3	miR-125b-5p	-4.23	DOWN	ENSMUSG00000024908	246.699	308.571	1.2508	0.108719	0.274356	20.0513	Cytoplasm	other
Cd300lf	CD300 antigen like family member F	miR-125b-5p	-4.23	UP	ENSMUSG00000047798	321.377	197.141	-1.63019	0.109097	0.274934	38.6573	Plasma Membrane	other
Megf9	multiple EGF-like-domains 9	miR-125b-5p	-4.23	DOWN	ENSMUSG00000039270	118.455	225.387	1.90273	0.113963	0.281769	47.444	Extracellular Space	other
Oaz2	ornithine decarboxylase antizyme 2	miR-125b-5p	-4.23	DOWN	ENSMUSG00000040652	756.245	1051.96	1.39103	0.115563	0.284542	28.1106	Cytoplasm	other
Ninl	ninein-like	miR-125b-5p	-4.23	DOWN	ENSMUSG00000068115	35.6869	77.4502	2.17027	0.128556	0.303179	53.9228	Cytoplasm	other
Rabl6	RAB, member of RAS oncogene family-like 6	miR-125b-5p	-4.23	DOWN	ENSMUSG00000015087	324.576	439.711	1.35473	0.133807	0.311071	26.1844	Cytoplasm	other
Fam134a	family with sequence similarity 134, member A	miR-125b-5p	-4.23	UP	ENSMUSG00000049339	1112.72	883.895	-1.25888	0.14672	0.329703	20.5646	Cytoplasm	other
Rapgefl1	Rap guanine nucleotide exchange factor (GEF)-like 1	miR-125b-5p	-4.23	DOWN	ENSMUSG00000038020	52.2106	95.4975	1.82908	0.151605	0.336393	45.3278	Other	other
Daam1	dishevelled associated activator of morphogenesis 1	miR-125b-5p	-4.23	DOWN	ENSMUSG00000034574	135.562	236.455	1.74425	0.153974	0.339685	42.6689	Cytoplasm	other
Nin	ninein	miR-125b-5p	-4.23	DOWN	ENSMUSG00000021068	160.159	319.254	1.99335	0.159506	0.346574	49.8332	Cytoplasm	other
Mlf2	myeloid leukemia factor 2	miR-125b-5p	-4.23	DOWN	ENSMUSG00000030120	246.374	311.493	1.26431	0.167077	0.356103	20.9052	Nucleus	other
Zswim6	zinc finger, SWIM domain containing 6	miR-125b-5p	-4.23	DOWN	ENSMUSG00000032846	623.797	833.622	1.33637	0.168905	0.35863	25.1703	Extracellular Space	other
Ccnj	cyclin J	miR-125b-5p	-4.23	DOWN	ENSMUSG00000025010	162.367	215.162	1.32516	0.172668	0.363593	24.5374	Nucleus	other
Dynlt3	dynein light chain Tctex-type 3	miR-125b-5p	-4.23	DOWN	ENSMUSG00000031176	1128.15	1410.4	1.25019	0.175647	0.367657	20.0121	Cytoplasm	other
Ints7	integrator complex subunit 7	miR-125b-5p	-4.23	DOWN	ENSMUSG00000037461	166.936	222.782	1.33453	0.176594	0.368806	25.0674	Nucleus	other
Ypel2	yippee-like 2 (Drosophila)	miR-125b-5p	-4.23	UP	ENSMUSG00000018427	1360.73	1047.6	-1.2989	0.187702	0.382728	23.0117	Nucleus	other
Atl2	atlastin GTPase 2	miR-125b-5p	-4.23	DOWN	ENSMUSG00000059811	153.054	218.908	1.43027	0.196496	0.393638	30.0832	Cytoplasm	other
Nedd9	neural precursor cell expressed, developmentally down-regulated gene 9	miR-125b-5p	-4.23	UP	ENSMUSG00000021365	435.234	330.903	-1.31529	0.198957	0.396836	23.9713	Nucleus	other
Podxl	podocalyxin-like	miR-125b-5p	-4.23	UP	ENSMUSG00000025608	121.807	61.4372	-1.98263	0.202172	0.399655	49.562	Plasma Membrane	other
Mamdc2	MAM domain containing 2	miR-125b-5p	-4.23	DOWN	ENSMUSG00000033207	53.98	114.537	2.12184	0.211429	0.41066	52.8712	Extracellular Space	other
Fam83h	family with sequence similarity 83, member H	miR-125b-5p	-4.23	UP	ENSMUSG00000046761	117.582	77.0151	-1.52674	0.211928	0.41139	34.501	Cytoplasm	other
Slc25a35	solute carrier family 25, member 35	miR-125b-5p	-4.23	DOWN	ENSMUSG00000018740	68.3232	112.796	1.65092	0.227001	0.428387	39.4278	Cytoplasm	other
Ralgps2	Ral GEF with PH domain and SH3 binding motif 2	miR-125b-5p	-4.23	DOWN	ENSMUSG00000026594	68.6274	103.312	1.5054	0.233012	0.435489	33.5726	Other	other
Ogfr	opioid growth factor receptor	miR-125b-5p	-4.23	DOWN	ENSMUSG00000049401	167.478	211.013	1.25995	0.243912	0.448018	20.6316	Plasma Membrane	other
Plekhh1	pleckstrin homology domain containing, family H (with MyTH4 domain) member 1	miR-125b-5p	-4.23	DOWN	ENSMUSG00000060716	130.405	165.877	1.27201	0.261574	0.467672	21.3843	Cytoplasm	other
Rasgef1a	RasGEF domain family, member 1A	miR-125b-5p	-4.23	DOWN	ENSMUSG00000030134	65.5225	126.689	1.93352	0.280967	0.488732	48.2809	Cytoplasm	other
Sh3bp4	SH3-domain binding protein 4	miR-125b-5p	-4.23	UP	ENSMUSG00000036206	105.257	66.7914	-1.5759	0.284093	0.491896	36.5444	Cytoplasm	other
Hddc3	HD domain containing 3	miR-125b-5p	-4.23	UP	ENSMUSG00000030532	212.489	154.409	-1.37615	0.331809	0.541192	27.3332	Other	other
Fmn1	formin 1	miR-125b-5p	-4.23	UP	ENSMUSG00000044042	459.239	357.108	-1.286	0.34525	0.553042	22.2392	Nucleus	other
Clasp2	CLIP associating protein 2	miR-125b-5p	-4.23	UP	ENSMUSG00000033392	55.6298	30.925	-1.79886	0.363094	0.569655	44.4093	Cytoplasm	other
Itga9	integrin alpha 9	miR-125b-5p	-4.23	DOWN	ENSMUSG00000039115	362.093	476.81	1.31682	0.41335	0.61453	24.0593	Plasma Membrane	other
Cbx7	Chromobox homolog 7	miR-125b-5p	-4.23	UP	ENSMUSG00000053411	102.533	80.8756	-1.26779	0.414604	0.61527	21.1226	Nucleus	other
Pepd	peptidase D	miR-125b-5p	-4.23	DOWN	ENSMUSG00000063931	2315.16	7087.97	3.06154	9.72427e-05	0.00721146	67.3367	Cytoplasm	peptidase
Lactb	lactamase, beta	miR-125b-5p	-4.23	DOWN	ENSMUSG00000032370	535.213	1549.64	2.89536	0.000347179	0.0131778	65.462	Cytoplasm	peptidase
Casp2	caspase 2	miR-125b-5p	-4.23	UP	ENSMUSG00000029863	1693.93	980.881	-1.72695	0.00941817	0.0675231	42.0945	Cytoplasm	peptidase
Bap1	Brca1 associated protein 1	miR-125b-5p	-4.23	UP	ENSMUSG00000021901	683.285	456.041	-1.4983	0.0215228	0.107119	33.2575	Nucleus	peptidase
Atg4d	autophagy related 4D, cysteine peptidase	miR-125b-5p	-4.23	UP	ENSMUSG00000002820	775.659	524.103	-1.47997	0.04191	0.156933	32.4313	Cytoplasm	peptidase
Tmprss13	transmembrane protease, serine 13	miR-125b-5p	-4.23	UP	ENSMUSG00000037129	606.885	95.2339	-6.37257	0.0621597	0.19835	84.3077	Other	peptidase
Usp38	ubiquitin specific peptidase 38	miR-125b-5p	-4.23	UP	ENSMUSG00000038250	528.293	410.4	-1.28726	0.0707616	0.213047	22.3157	Other	peptidase
Lnpep	leucyl/cystinyl aminopeptidase	miR-125b-5p	-4.23	UP	ENSMUSG00000023845	109.69	55.5304	-1.97532	0.161534	0.34921	49.3754	Cytoplasm	peptidase
Pgpep1	pyroglutamyl-peptidase I	miR-125b-5p	-4.23	DOWN	ENSMUSG00000056204	298.812	423.48	1.41721	0.183289	0.377317	29.439	Cytoplasm	peptidase
Ptpn1	protein tyrosine phosphatase, non-receptor type 1	miR-125b-5p	-4.23	DOWN	ENSMUSG00000027540	3676.39	5595.59	1.52203	0.000250259	0.0114554	34.2983	Cytoplasm	phosphatase
Ppp2r5c	protein phosphatase 2, regulatory subunit B (B56), gamma isoform	miR-125b-5p	-4.23	DOWN	ENSMUSG00000017843	1487.86	2115.96	1.42215	0.00143952	0.0257814	29.684	Nucleus	phosphatase
Ppm1h	protein phosphatase 1H (PP2C domain containing)	miR-125b-5p	-4.23	UP	ENSMUSG00000034613	414.98	147.66	-2.81037	0.00234819	0.0320776	64.4175	Nucleus	phosphatase
Ppm1f	protein phosphatase 1F (PP2C domain containing)	miR-125b-5p	-4.23	UP	ENSMUSG00000026181	460.181	316.342	-1.45469	0.0133875	0.0819917	31.257	Cytoplasm	phosphatase
Dusp7	dual specificity phosphatase 7	miR-125b-5p	-4.23	DOWN	ENSMUSG00000053716	971.301	1326.54	1.36573	0.0167969	0.0931608	26.7792	Cytoplasm	phosphatase
Maf	avian musculoaponeurotic fibrosarcoma (v-maf) AS42 oncogene homolog	miR-125b-5p	-4.23	DOWN	ENSMUSG00000055435	287.382	2260.24	7.86492	2.52038e-05	0.00399392	87.2853	Nucleus	transcription regulator
Zfp148	zinc finger protein 148	miR-125b-5p	-4.23	DOWN	ENSMUSG00000022811	611.376	813.157	1.33004	0.000704126	0.0186278	24.8145	Nucleus	transcription regulator
Arrb1	arrestin, beta 1	miR-125b-5p	-4.23	UP	ENSMUSG00000018909	2196.87	1191.24	-1.84419	0.00189894	0.0288249	45.7756	Cytoplasm	transcription regulator
Zfp281	zinc finger protein 281	miR-125b-5p	-4.23	UP	ENSMUSG00000041483	1276.45	771.952	-1.65353	0.00239267	0.0323589	39.5235	Nucleus	transcription regulator
Mitf	microphthalmia-associated transcription factor	miR-125b-5p	-4.23	DOWN	ENSMUSG00000035158	2114.92	3443.15	1.62803	0.00243244	0.0325862	38.576	Nucleus	transcription regulator
Pbx1	pre B cell leukemia homeobox 1	miR-125b-5p	-4.23	UP	ENSMUSG00000052534	786.256	262.428	-2.99609	0.0031311	0.0373122	66.6231	Nucleus	transcription regulator
Atxn1	ataxin 1	miR-125b-5p	-4.23	UP	ENSMUSG00000046876	612.273	356.138	-1.7192	0.00328394	0.0382684	41.8335	Nucleus	transcription regulator
Trps1	trichorhinophalangeal syndrome I (human)	miR-125b-5p	-4.23	UP	ENSMUSG00000038679	739.042	372.585	-1.98355	0.0043119	0.0446612	49.5854	Nucleus	transcription regulator
Rfx3	regulatory factor X, 3 (influences HLA class II expression)	miR-125b-5p	-4.23	UP	ENSMUSG00000040929	201.783	88.1958	-2.2879	0.00463117	0.046254	56.2918	Nucleus	transcription regulator
Rfx5	regulatory factor X, 5 (influences HLA class II expression)	miR-125b-5p	-4.23	UP	ENSMUSG00000005774	921.98	604.601	-1.52494	0.00573459	0.0517798	34.4236	Nucleus	transcription regulator
Etv6	ets variant gene 6 (TEL oncogene)	miR-125b-5p	-4.23	UP	ENSMUSG00000030199	2028.12	1450.89	-1.39785	0.00902895	0.0660549	28.4616	Nucleus	transcription regulator
Sufu	suppressor of fused homolog (Drosophila)	miR-125b-5p	-4.23	UP	ENSMUSG00000025231	619.833	283.958	-2.18283	0.0104803	0.0710774	54.1879	Nucleus	transcription regulator
Rbak	RB-associated KRAB repressor	miR-125b-5p	-4.23	UP	ENSMUSG00000061898	453.911	342.229	-1.32634	0.0132438	0.0813818	24.6044	Nucleus	transcription regulator
Baz2a	bromodomain adjacent to zinc finger domain, 2A	miR-125b-5p	-4.23	UP	ENSMUSG00000040054	1812.26	1248.38	-1.45169	0.0149079	0.0872851	31.115	Nucleus	transcription regulator
Sertad3	SERTA domain containing 3	miR-125b-5p	-4.23	UP	ENSMUSG00000055200	932.211	631.437	-1.47633	0.0160765	0.0908032	32.2646	Nucleus	transcription regulator
Rest	RE1-silencing transcription factor	miR-125b-5p	-4.23	DOWN	ENSMUSG00000029249	776.713	1003.53	1.29203	0.0173473	0.0949584	22.6021	Nucleus	transcription regulator
Sfmbt1	Scm-like with four mbt domains 1	miR-125b-5p	-4.23	DOWN	ENSMUSG00000006527	161.248	310.996	1.92868	0.0208194	0.105048	48.151	Nucleus	transcription regulator
Stat3	signal transducer and activator of transcription 3	miR-125b-5p	-4.23	UP	ENSMUSG00000004040	2566.9	1883.85	-1.36259	0.0210352	0.105732	26.6102	Nucleus	transcription regulator
Ier2	immediate early response 2	miR-125b-5p	-4.23	UP	ENSMUSG00000053560	8540.25	4050.63	-2.10838	0.0232897	0.111794	52.5701	Cytoplasm	transcription regulator
Hmg20a	high mobility group 20A	miR-125b-5p	-4.23	DOWN	ENSMUSG00000032329	106.957	212.203	1.984	0.0250043	0.116467	49.5967	Nucleus	transcription regulator
Hoxb3	homeobox B3	miR-125b-5p	-4.23	DOWN	ENSMUSG00000048763	168.558	317.031	1.88084	0.0265724	0.120556	46.8323	Nucleus	transcription regulator
Mtf1	metal response element binding transcription factor 1	miR-125b-5p	-4.23	UP	ENSMUSG00000028890	399.193	285.478	-1.39833	0.0277272	0.123092	28.4862	Nucleus	transcription regulator
Pcgf6	polycomb group ring finger 6	miR-125b-5p	-4.23	DOWN	ENSMUSG00000025050	225.212	347.339	1.54228	0.0329478	0.136922	35.1607	Nucleus	transcription regulator
Blzf1	basic leucine zipper nuclear factor 1	miR-125b-5p	-4.23	DOWN	ENSMUSG00000026577	212.976	300.536	1.41112	0.0344633	0.140217	29.1344	Cytoplasm	transcription regulator
Vav2	vav 2 oncogene	miR-125b-5p	-4.23	UP	ENSMUSG00000009621	477.681	360.293	-1.32581	0.0345787	0.140509	24.5747	Cytoplasm	transcription regulator
Klf13	Kruppel-like factor 13	miR-125b-5p	-4.23	UP	ENSMUSG00000052040	6821.18	4420.8	-1.54297	0.0364013	0.144688	35.1901	Nucleus	transcription regulator
Arid3a	AT rich interactive domain 3A (BRIGHT-like)	miR-125b-5p	-4.23	DOWN	ENSMUSG00000019564	501.856	782.525	1.55926	0.0412556	0.155696	35.8671	Nucleus	transcription regulator
Tada3	transcriptional adaptor 3	miR-125b-5p	-4.23	UP	ENSMUSG00000048930	552.353	402.657	-1.37177	0.0414843	0.156048	27.1015	Nucleus	transcription regulator
Dpf2	D4, zinc and double PHD fingers family 2	miR-125b-5p	-4.23	UP	ENSMUSG00000024826	1281.06	1000.53	-1.28038	0.0449852	0.163935	21.898	Nucleus	transcription regulator
Brwd1	bromodomain and WD repeat domain containing 1	miR-125b-5p	-4.23	UP	ENSMUSG00000022914	266.055	161.348	-1.64896	0.0674935	0.207994	39.3555	Nucleus	transcription regulator
Srf	serum response factor	miR-125b-5p	-4.23	UP	ENSMUSG00000015605	667.521	505.359	-1.32088	0.0721062	0.215513	24.2932	Nucleus	transcription regulator
Zmym2	zinc finger, MYM-type 2	miR-125b-5p	-4.23	UP	ENSMUSG00000021945	262.759	181.344	-1.44895	0.0895285	0.243913	30.9847	Nucleus	transcription regulator
Irf4	interferon regulatory factor 4	miR-125b-5p	-4.23	DOWN	ENSMUSG00000021356	142.429	186.324	1.30819	0.0965847	0.256251	23.5587	Nucleus	transcription regulator
Zfp523	zinc finger protein 523	miR-125b-5p	-4.23	UP	ENSMUSG00000024220	301.306	193.657	-1.55588	0.0965854	0.256251	35.7277	Nucleus	transcription regulator
Lbh	limb-bud and heart	miR-125b-5p	-4.23	DOWN	ENSMUSG00000024063	228.433	341.326	1.4942	0.175325	0.367191	33.0746	Nucleus	transcription regulator
Rreb1	ras responsive element binding protein 1	miR-125b-5p	-4.23	DOWN	ENSMUSG00000039087	236.616	315.607	1.33383	0.233131	0.435543	25.0282	Nucleus	transcription regulator
Zbtb7a	zinc finger and BTB domain containing 7a	miR-125b-5p	-4.23	UP	ENSMUSG00000035011	950.949	638.177	-1.4901	0.233982	0.43654	32.8906	Nucleus	transcription regulator
Ets1	E26 avian leukemia oncogene 1, 5' domain	miR-125b-5p	-4.23	UP	ENSMUSG00000032035	85.4562	53.3865	-1.60071	0.245849	0.449784	37.5276	Nucleus	transcription regulator
Homez	homeodomain leucine zipper-encoding gene	miR-125b-5p	-4.23	UP	ENSMUSG00000057156	138.414	94.1451	-1.47022	0.342725	0.551055	31.9829	Nucleus	transcription regulator
Btg2	B cell translocation gene 2, anti-proliferative	miR-125b-5p	-4.23	UP	ENSMUSG00000020423	2439.64	1806.36	-1.35059	0.41231	0.613616	25.9581	Nucleus	transcription regulator
Mxd4	Max dimerization protein 4	miR-125b-5p	-4.23	DOWN	ENSMUSG00000037235	101.29	142.212	1.404	0.43429	0.632608	28.7749	Nucleus	transcription regulator
Prdm1	PR domain containing 1, with ZNF domain	miR-125b-5p	-4.23	DOWN	ENSMUSG00000038151	56.242	85.8609	1.52663	0.443843	0.640305	34.4963	Nucleus	transcription regulator
Zbtb37	zinc finger and BTB domain containing 37	miR-125b-5p	-4.23	UP	ENSMUSG00000043467	68.4956	46.5334	-1.47197	0.48721	0.675554	32.0637	Nucleus	transcription regulator
Elavl4	ELAV (embryonic lethal, abnormal vision, Drosophila)-like 4 (Hu antigen D)	miR-125b-5p	-4.23	DOWN	ENSMUSG00000028546	86.1204	152.608	1.77203	0.0481172	0.170663	43.5675	Cytoplasm	translation regulator
Eif5a2	eukaryotic translation initiation factor 5A2	miR-125b-5p	-4.23	UP	ENSMUSG00000050192	183.537	132.923	-1.38077	0.326428	0.535586	27.5769	Cytoplasm	translation regulator
Itgb3	integrin beta 3	miR-125b-5p	-4.23	UP	ENSMUSG00000020689	517.89	14.7946	-35.0053	0.000583243	0.0170996	97.1433	Plasma Membrane	transmembrane receptor
Antxr2	anthrax toxin receptor 2	miR-125b-5p	-4.23	UP	ENSMUSG00000029338	2076.9	1343.02	-1.54644	0.0229403	0.111013	35.3354	Plasma Membrane	transmembrane receptor
Lifr	leukemia inhibitory factor receptor	miR-125b-5p	-4.23	UP	ENSMUSG00000054263	2579.71	1579.48	-1.63326	0.0988052	0.25986	38.7729	Plasma Membrane	transmembrane receptor
Ceacam1	carcinoembryonic antigen-related cell adhesion molecule 1 /// carcinoembryonic antigen-related cell adhesion molecule 2	miR-125b-5p	-4.23	DOWN	ENSMUSG00000074272	4475.89	9492.56	2.12082	2.11678e-05	0.00386743	52.8484	Plasma Membrane	transporter
Triap1	TP53 regulated inhibitor of apoptosis 1	miR-125b-5p	-4.23	DOWN	ENSMUSG00000029535	1459.7	1887.77	1.29325	2.6282e-05	0.00407416	22.6756	Cytoplasm	transporter
Mcl1	myeloid cell leukemia sequence 1	miR-125b-5p	-4.23	DOWN	ENSMUSG00000038612	3192.88	4752.28	1.4884	6.22986e-05	0.00586338	32.8137	Cytoplasm	transporter
Slc4a4	solute carrier family 4 (anion exchanger), member 4	miR-125b-5p	-4.23	UP	ENSMUSG00000060961	351.694	47.5062	-7.40313	0.000452481	0.0152316	86.4922	Plasma Membrane	transporter
Scarb1	scavenger receptor class B, member 1	miR-125b-5p	-4.23	UP	ENSMUSG00000037936	1830.45	1285.73	-1.42367	0.00195005	0.0291986	29.7588	Plasma Membrane	transporter
Slc16a6	solute carrier family 16 (monocarboxylic acid transporters), member 6	miR-125b-5p	-4.23	DOWN	ENSMUSG00000041920	1001.12	2218	2.21551	0.0042273	0.0439807	54.8637	Plasma Membrane	transporter
Mfsd9	major facilitator superfamily domain containing 9	miR-125b-5p	-4.23	DOWN	ENSMUSG00000041945	322.391	477.822	1.48212	0.00821677	0.062686	32.529	Other	transporter
Nup50	nucleoporin 50	miR-125b-5p	-4.23	DOWN	ENSMUSG00000016619	362.418	608.351	1.67859	0.0154881	0.0890892	40.4261	Nucleus	transporter
Syvn1	synovial apoptosis inhibitor 1, synoviolin	miR-125b-5p	-4.23	UP	ENSMUSG00000024807	1949.41	1449.25	-1.34512	0.0185911	0.0987469	25.657	Cytoplasm	transporter
Gopc	golgi associated PDZ and coiled-coil motif containing	miR-125b-5p	-4.23	DOWN	ENSMUSG00000019861	115.313	216.158	1.87453	0.0243118	0.114936	46.6532	Cytoplasm	transporter
Syt7	synaptotagmin VII	miR-125b-5p	-4.23	DOWN	ENSMUSG00000024743	121.521	269.559	2.21822	0.0248959	0.116296	54.9187	Cytoplasm	transporter
Kif1b	kinesin family member 1B	miR-125b-5p	-4.23	DOWN	ENSMUSG00000063077	63.3442	165.336	2.61012	0.0275927	0.122829	61.6876	Cytoplasm	transporter
Slc46a3	solute carrier family 46, member 3	miR-125b-5p	-4.23	DOWN	ENSMUSG00000029650	215.483	325.534	1.51072	0.0486695	0.172026	33.8062	Extracellular Space	transporter
Snx18	sorting nexin 18	miR-125b-5p	-4.23	DOWN	ENSMUSG00000042364	444.597	760.479	1.71049	0.051008	0.176836	41.5372	Cytoplasm	transporter
Osbpl9	oxysterol binding protein-like 9	miR-125b-5p	-4.23	DOWN	ENSMUSG00000028559	51.7758	108.3	2.09171	0.105639	0.269718	52.1922	Cytoplasm	transporter
Slc38a9	solute carrier family 38, member 9	miR-125b-5p	-4.23	DOWN	ENSMUSG00000047789	264.367	362.587	1.37153	0.120166	0.291449	27.0886	Extracellular Space	transporter
Pctp	phosphatidylcholine transfer protein	miR-125b-5p	-4.23	UP	ENSMUSG00000020553	294.898	235.158	-1.25404	0.19658	0.393693	20.2579	Cytoplasm	transporter
Slc1a2	Solute carrier family 1 (glial high affinity glutamate transporter), member 2	miR-125b-5p	-4.23	DOWN	ENSMUSG00000005089	198.454	256.067	1.29031	0.232167	0.4346	22.4991	Plasma Membrane	transporter
Abcc5	ATP-binding cassette, sub-family C (CFTR/MRP), member 5	miR-125b-5p	-4.23	UP	ENSMUSG00000022822	131.947	93.3861	-1.41292	0.278444	0.485901	29.2247	Plasma Membrane	transporter
Nup210	nucleoporin 210	miR-125b-5p	-4.23	UP	ENSMUSG00000030091	170.132	120.029	-1.41742	0.317993	0.527852	29.4494	Nucleus	transporter
Xpo7	exportin 7	miR-125b-5p	-4.23	DOWN	ENSMUSG00000022100	81.812	105.532	1.28993	0.44232	0.639307	22.4767	Nucleus	transporter
Slc17a7	solute carrier family 17 (sodium-dependent inorganic phosphate cotransporter), member 7	miR-125b-5p	-4.23	DOWN	ENSMUSG00000070570	59.8936	79.7011	1.33071	0.494107	0.680767	24.8522	Plasma Membrane	transporter
Fam129b	family with sequence similarity 129, member B	miR-125b-5p	-4.23	UP	ENSMUSG00000026796	4387.58	1408.57	-3.11491	0.00439068	0.0448787	67.8964	transcription regulator
Rbm38	RNA binding motif protein 38	miR-125b-5p	-4.23	UP	ENSMUSG00000027510	284.201	154.466	-1.8399	0.0309081	0.131708	45.6491	Nucleus
Ipcef1	interaction protein for cytohesin exchange factors 1	miR-146a-5p	2.74	UP	ENSMUSG00000064065	1561.58	106.685	-14.6373	6.05173e-05	0.00578426	93.1681	Cytoplasm	enzyme
Cnot6l	CCR4-NOT transcription complex, subunit 6-like	miR-146a-5p	2.74	UP	ENSMUSG00000034724	2035.28	1157.98	-1.75762	0.00212916	0.0305182	43.105	Cytoplasm	enzyme
Enpp5	ectonucleotide pyrophosphatase/phosphodiesterase 5	miR-146a-5p	2.74	UP	ENSMUSG00000023960	705.167	220.533	-3.19756	0.00609941	0.0536556	68.7261	Extracellular Space	enzyme
Parp1	poly (ADP-ribose) polymerase family, member 1	miR-146a-5p	2.74	UP	ENSMUSG00000026496	192.945	94.7564	-2.03622	0.0112711	0.0741503	50.8895	Nucleus	enzyme
Cnot6	CCR4-NOT transcription complex, subunit 6	miR-146a-5p	2.74	DOWN	ENSMUSG00000020362	568.94	787.695	1.3845	0.0112984	0.0742771	27.7715	Nucleus	enzyme
Trim2	tripartite motif-containing 2	miR-146a-5p	2.74	UP	ENSMUSG00000027993	339.528	161.565	-2.10149	0.0131893	0.0812094	52.4147	Cytoplasm	enzyme
Prpf19	PRP19/PSO4 pre-mRNA processing factor 19 homolog (S. cerevisiae)	miR-146a-5p	2.74	UP	ENSMUSG00000024735	2931.46	2195.45	-1.33524	0.0136668	0.0828224	25.1071	Nucleus	enzyme
Plscr4	phospholipid scramblase 4	miR-146a-5p	2.74	DOWN	ENSMUSG00000032377	1335.18	2777.36	2.08015	0.014217	0.0847369	51.9265	Plasma Membrane	enzyme
Gmps	guanine monophosphate synthetase	miR-146a-5p	2.74	UP	ENSMUSG00000027823	317.4	204.333	-1.55334	0.022068	0.108615	35.6227	Nucleus	enzyme
Lipa	lysosomal acid lipase A	miR-146a-5p	2.74	DOWN	ENSMUSG00000024781	2292.5	5110.6	2.22927	0.025402	0.117589	55.1423	Cytoplasm	enzyme
Arih1	ariadne ubiquitin-conjugating enzyme E2 binding protein homolog 1 (Drosophila)	miR-146a-5p	2.74	UP	ENSMUSG00000025234	1295.46	1028.8	-1.2592	0.029829	0.128771	20.5844	Cytoplasm	enzyme
Samd8	sterile alpha motif domain containing 8	miR-146a-5p	2.74	DOWN	ENSMUSG00000021770	165.945	264.075	1.59134	0.0355383	0.142906	37.1601	Cytoplasm	enzyme
Kras	v-Ki-ras2 Kirsten rat sarcoma viral oncogene homolog	miR-146a-5p	2.74	DOWN	ENSMUSG00000030265	78.2585	194.497	2.48532	0.0426433	0.158789	59.7637	Cytoplasm	enzyme
Tgm2	transglutaminase 2, C polypeptide	miR-146a-5p	2.74	DOWN	ENSMUSG00000037820	206.57	478.563	2.31671	0.0517782	0.1783	56.8354	Cytoplasm	enzyme
Lss	lanosterol synthase	miR-146a-5p	2.74	UP	ENSMUSG00000033105	192.595	98.6166	-1.95296	0.0518712	0.178553	48.7958	Cytoplasm	enzyme
Gclc	glutamate-cysteine ligase, catalytic subunit	miR-146a-5p	2.74	DOWN	ENSMUSG00000032350	362.89	463.442	1.27709	0.0668167	0.206809	21.6967	Cytoplasm	enzyme
Fbxw2	F-box and WD-40 domain protein 2	miR-146a-5p	2.74	DOWN	ENSMUSG00000035949	335.522	488.323	1.45542	0.0696023	0.211038	31.2911	Cytoplasm	enzyme
Cp	ceruloplasmin	miR-146a-5p	2.74	UP	ENSMUSG00000003617	125.031	39.5769	-3.1592	0.0949326	0.25358	68.3464	Extracellular Space	enzyme
Naa50	N(alpha)-acetyltransferase 50, NatE catalytic subunit	miR-146a-5p	2.74	DOWN	ENSMUSG00000022698	632.051	832.193	1.31665	0.10579	0.2699	24.0499	Cytoplasm	enzyme
Ptrh2	peptidyl-tRNA hydrolase 2	miR-146a-5p	2.74	UP	ENSMUSG00000072582	328.843	258.251	-1.27334	0.111098	0.277889	21.4667	Cytoplasm	enzyme
Nadsyn1	NAD synthetase 1	miR-146a-5p	2.74	UP	ENSMUSG00000031090	288.564	185.508	-1.55554	0.12071	0.292139	35.7135	Cytoplasm	enzyme
Dhfr	dihydrofolate reductase	miR-146a-5p	2.74	UP	ENSMUSG00000021707	228.342	151.598	-1.50623	0.122983	0.295607	33.609	Nucleus	enzyme
Gad2	glutamic acid decarboxylase 2	miR-146a-5p	2.74	DOWN	ENSMUSG00000026787	64.021	104.62	1.63415	0.13533	0.31311	38.8063	Cytoplasm	enzyme
G2e3	G2/M-phase specific E3 ubiquitin ligase	miR-146a-5p	2.74	DOWN	ENSMUSG00000035293	81.2535	116.323	1.4316	0.200014	0.39814	30.1482	Cytoplasm	enzyme
Ttc3	tetratricopeptide repeat domain 3	miR-146a-5p	2.74	DOWN	ENSMUSG00000040785	201.993	271.714	1.34516	0.216515	0.416301	25.6595	Cytoplasm	enzyme
Enpp4	ectonucleotide pyrophosphatase/phosphodiesterase 4	miR-146a-5p	2.74	UP	ENSMUSG00000023961	1340.56	1042.92	-1.28539	0.228643	0.43021	22.2026	Cytoplasm	enzyme
Sort1	sortilin 1	miR-146a-5p	2.74	DOWN	ENSMUSG00000068747	1187.15	1557.7	1.31213	0.0990754	0.260052	23.7882	Plasma Membrane	G-protein coupled receptor
Gpr116	G protein-coupled receptor 116	miR-146a-5p	2.74	UP	ENSMUSG00000056492	222.902	158.432	-1.40693	0.24781	0.452211	28.923	Plasma Membrane	G-protein coupled receptor
Kitl	kit ligand	miR-146a-5p	2.74	DOWN	ENSMUSG00000019966	173.608	676.831	3.89862	0.000462723	0.0154077	74.3499	Extracellular Space	growth factor
Cask	calcium/calmodulin-dependent serine protein kinase (MAGUK family)	miR-146a-5p	2.74	UP	ENSMUSG00000031012	441.172	199.181	-2.21493	0.0126394	0.0794747	54.8518	Plasma Membrane	kinase
Sgk3	serum/glucocorticoid regulated kinase 3	miR-146a-5p	2.74	DOWN	ENSMUSG00000025915	673.008	1193.55	1.77345	0.0136106	0.0826721	43.6127	Cytoplasm	kinase
Irak1	interleukin-1 receptor-associated kinase 1	miR-146a-5p	2.74	UP	ENSMUSG00000031392	4169.8	2571.56	-1.6215	0.0140276	0.0840744	38.3288	Plasma Membrane	kinase
Axl	AXL receptor tyrosine kinase	miR-146a-5p	2.74	DOWN	ENSMUSG00000002602	282.253	797.781	2.82648	0.0153201	0.0885094	64.6203	Plasma Membrane	kinase
Irak2	interleukin-1 receptor-associated kinase 2	miR-146a-5p	2.74	DOWN	ENSMUSG00000060477	463.899	585.589	1.26232	0.0296984	0.128427	20.7807	Plasma Membrane	kinase
Trpm7	transient receptor potential cation channel, subfamily M, member 7	miR-146a-5p	2.74	DOWN	ENSMUSG00000027365	576.061	847.688	1.47152	0.0458015	0.165782	32.0432	Plasma Membrane	kinase
Fuk	fucokinase	miR-146a-5p	2.74	UP	ENSMUSG00000033703	113.369	78.9816	-1.43539	0.280019	0.487772	30.3325	Cytoplasm	kinase
Chuk	conserved helix-loop-helix ubiquitous kinase	miR-146a-5p	2.74	DOWN	ENSMUSG00000025199	315.077	398.307	1.26416	0.332988	0.54191	20.8958	Cytoplasm	kinase
Rarb	retinoic acid receptor, beta	miR-146a-5p	2.74	UP	ENSMUSG00000017491	581.925	381.041	-1.5272	0.00296601	0.0363307	34.5205	Nucleus	ligand-dependent nuclear receptor
Thrb	thyroid hormone receptor beta	miR-146a-5p	2.74	DOWN	ENSMUSG00000021779	51.3859	94.5096	1.83921	0.183232	0.377253	45.629	Nucleus	ligand-dependent nuclear receptor
Armc8	armadillo repeat containing 8	miR-146a-5p	2.74	DOWN	ENSMUSG00000032468	881.882	2618.38	2.96908	2.53011e-05	0.00399392	66.3195	Nucleus	other
Vcan	versican	miR-146a-5p	2.74	UP	ENSMUSG00000021614	382.631	27.5613	-13.8829	0.000590912	0.0171933	92.7969	Extracellular Space	other
Arhgap6	Rho GTPase activating protein 6	miR-146a-5p	2.74	UP	ENSMUSG00000031355	370.844	56.0781	-6.61299	0.000973484	0.0213784	84.8782	Cytoplasm	other
Ywhab	tyrosine 3-monooxygenase/tryptophan 5-monooxygenase activation protein, beta polypeptide	miR-146a-5p	2.74	DOWN	ENSMUSG00000018326	1732.89	3192.98	1.84258	0.00117759	0.0232332	45.7282	Cytoplasm	other
Numb	numb gene homolog (Drosophila)	miR-146a-5p	2.74	UP	ENSMUSG00000021224	5039.66	2762.37	-1.8244	0.00186664	0.0286204	45.1874	Plasma Membrane	other
Dock8	dedicator of cytokinesis 8	miR-146a-5p	2.74	UP	ENSMUSG00000052085	4963.87	2693.94	-1.8426	0.00245673	0.0328401	45.7289	Cytoplasm	other
Vapb	vesicle-associated membrane protein, associated protein B and C	miR-146a-5p	2.74	UP	ENSMUSG00000054455	688.56	423.81	-1.62469	0.00314175	0.037415	38.4498	Plasma Membrane	other
Kctd9	potassium channel tetramerisation domain containing 9	miR-146a-5p	2.74	UP	ENSMUSG00000034327	1875.15	1174.62	-1.59639	0.00763307	0.0602512	37.3587	Other	other
Leprotl1	leptin receptor overlapping transcript-like 1	miR-146a-5p	2.74	DOWN	ENSMUSG00000031513	674.816	894.131	1.325	0.00823733	0.062758	24.5282	Plasma Membrane	other
Nipal1	NIPA-like domain containing 1	miR-146a-5p	2.74	DOWN	ENSMUSG00000067219	188.001	1246.72	6.63149	0.0171517	0.0942783	84.9204	Cytoplasm	other
Psmd3	proteasome (prosome, macropain) 26S subunit, non-ATPase, 3	miR-146a-5p	2.74	DOWN	ENSMUSG00000017221	881.344	1189.69	1.34985	0.0209318	0.105356	25.9179	Cytoplasm	other
Tmem245	transmembrane 245	miR-146a-5p	2.74	UP	ENSMUSG00000055296	216.432	115.661	-1.87126	0.0227488	0.110404	46.56	Other	other
Atl3	atlastin GTPase 3	miR-146a-5p	2.74	DOWN	ENSMUSG00000024759	85.0639	172.605	2.02913	0.02328	0.111777	50.7178	Cytoplasm	other
Dcaf12	DDB1 and CUL4 associated factor 12	miR-146a-5p	2.74	UP	ENSMUSG00000028436	249.348	173.123	-1.44029	0.0242087	0.114566	30.5698	Cytoplasm	other
Bivm	basic, immunoglobulin-like variable motif containing	miR-146a-5p	2.74	UP	ENSMUSG00000041684	332.168	253.593	-1.30985	0.0257238	0.1183	23.6552	Extracellular Space	other
Golph3l	golgi phosphoprotein 3-like	miR-146a-5p	2.74	DOWN	ENSMUSG00000046519	504.999	683.847	1.35416	0.0270302	0.121854	26.1533	Cytoplasm	other
Srsf1	serine/arginine-rich splicing factor 11	miR-146a-5p	2.74	UP	ENSMUSG00000028676	370.878	233.065	-1.5913	0.0279168	0.123586	37.1585	Nucleus	other
Prg4	proteoglycan 4 (megakaryocyte stimulating factor, articular superficial zone protein)	miR-146a-5p	2.74	UP	ENSMUSG00000006014	71407.6	56850.1	-1.25607	0.0301871	0.129804	20.3865	Extracellular Space	other
Plek	pleckstrin	miR-146a-5p	2.74	UP	ENSMUSG00000020120	21341.8	12264.9	-1.74007	0.0362	0.144229	42.5311	Cytoplasm	other
Pdlim5	PDZ and LIM domain 5	miR-146a-5p	2.74	DOWN	ENSMUSG00000028273	649.218	914.961	1.40933	0.0381821	0.149086	29.0442	Cytoplasm	other
Celf2	CUGBP, Elav-like family member 2	miR-146a-5p	2.74	UP	ENSMUSG00000002107	2835.03	1974.39	-1.4359	0.0439014	0.161421	30.3574	Nucleus	other
Ank2	ankyrin 2, brain	miR-146a-5p	2.74	DOWN	ENSMUSG00000032826	193.421	731.596	3.7824	0.0458394	0.165869	73.5618	Plasma Membrane	other
Rbm33	RNA binding motif protein 33	miR-146a-5p	2.74	UP	ENSMUSG00000048271	326.748	234.002	-1.39635	0.047747	0.169938	28.3845	Other	other
Hspa13	heat shock protein 70 family, member 13	miR-146a-5p	2.74	DOWN	ENSMUSG00000032932	186.557	319.567	1.71297	0.0484818	0.1716	41.622	Cytoplasm	other
Nhsl2	NHS-like 2	miR-146a-5p	2.74	DOWN	ENSMUSG00000079481	287.994	443.376	1.53953	0.0510444	0.176841	35.0452	Other	other
Ablim1	actin-binding LIM protein 1	miR-146a-5p	2.74	DOWN	ENSMUSG00000025085	205.982	331.241	1.60811	0.059502	0.193143	37.8152	Cytoplasm	other
Tln2	talin 2	miR-146a-5p	2.74	UP	ENSMUSG00000052698	226.415	84.0426	-2.69406	0.0616995	0.197526	62.8812	Nucleus	other
Ccdc93	coiled-coil domain containing 93	miR-146a-5p	2.74	DOWN	ENSMUSG00000026339	150.356	226.336	1.50533	0.0684067	0.209239	33.5696	Extracellular Space	other
Sass6	spindle assembly 6 homolog (C. elegans)	miR-146a-5p	2.74	DOWN	ENSMUSG00000027959	86.3895	196.777	2.27779	0.070823	0.213084	56.0978	Cytoplasm	other
Drp2	dystrophin related protein 2	miR-146a-5p	2.74	DOWN	ENSMUSG00000000223	117.458	172.985	1.47274	0.0733489	0.217532	32.0994	Plasma Membrane	other
Yipf7	Yip1 domain family, member 7	miR-146a-5p	2.74	DOWN	ENSMUSG00000029158	130.521	194.984	1.49389	0.0887052	0.242637	33.0607	Other	other
Rnf169	ring finger protein 169	miR-146a-5p	2.74	DOWN	ENSMUSG00000058761	145.224	211.571	1.45686	0.102689	0.265196	31.3592	Nucleus	other
Zfp532	zinc finger protein 532	miR-146a-5p	2.74	DOWN	ENSMUSG00000042439	76.591	125.758	1.64195	0.12167	0.293461	39.0968	Other	other
Dock2	Dedicator of cyto-kinesis 2	miR-146a-5p	2.74	UP	ENSMUSG00000020143	344.315	254.654	-1.35209	0.141288	0.322129	26.0403	Cytoplasm	other
Vezt	vezatin, adherens junctions transmembrane protein	miR-146a-5p	2.74	DOWN	ENSMUSG00000036099	59.618	104.291	1.74932	0.155104	0.341188	42.8351	Plasma Membrane	other
Deptor	DEP domain containing MTOR-interacting protein /// uncharacterized LOC100505173	miR-146a-5p	2.74	UP	ENSMUSG00000022419	665.745	427.432	-1.55755	0.162009	0.350032	35.7965	Cytoplasm	other
Appl1	adaptor protein, phosphotyrosine interaction, PH domain and leucine zipper containing 1	miR-146a-5p	2.74	DOWN	ENSMUSG00000040760	172.007	225.123	1.3088	0.163962	0.351905	23.5943	Cytoplasm	other
Mlf2	myeloid leukemia factor 2	miR-146a-5p	2.74	DOWN	ENSMUSG00000030120	246.374	311.493	1.26431	0.167077	0.356103	20.9052	Nucleus	other
Tmem242	transmembrane protein 242	miR-146a-5p	2.74	UP	ENSMUSG00000004945	101.51	60.388	-1.68097	0.17621	0.36846	40.5106	Cytoplasm	other
Midn	midnolin	miR-146a-5p	2.74	UP	ENSMUSG00000035621	1344.5	1006.25	-1.33614	0.228085	0.429599	25.1576	Nucleus	other
Tmem216	transmembrane protein 216	miR-146a-5p	2.74	UP	ENSMUSG00000024667	246.294	191.851	-1.28378	0.329048	0.538784	22.1052	Extracellular Space	other
Tmem154	transmembrane protein 154	miR-146a-5p	2.74	UP	ENSMUSG00000056498	2396.92	1916.56	-1.25064	0.341063	0.549707	20.0409	Other	other
Elavl1	ELAV (embryonic lethal, abnormal vision)-like 1 (Hu antigen R)	miR-146a-5p	2.74	DOWN	ENSMUSG00000040028	36.8104	57.1246	1.55186	0.490189	0.678206	35.5612	Cytoplasm	other
Cpd	carboxypeptidase D	miR-146a-5p	2.74	UP	ENSMUSG00000020841	1472.97	897.427	-1.64132	8.57213e-05	0.00664728	39.0736	Extracellular Space	peptidase
Usp3	ubiquitin specific peptidase 3	miR-146a-5p	2.74	UP	ENSMUSG00000032376	3878.63	2001.45	-1.93791	0.00450716	0.045594	48.3979	Cytoplasm	peptidase
Fgl2	fibrinogen-like protein 2	miR-146a-5p	2.74	UP	ENSMUSG00000039899	163.646	37.6721	-4.34396	0.0108082	0.0724143	76.9795	Extracellular Space	peptidase
Zdhhc3	zinc finger, DHHC domain containing 3	miR-146a-5p	2.74	UP	ENSMUSG00000025786	931.883	686.237	-1.35796	0.143004	0.32445	26.3602	Cytoplasm	peptidase
Ptpra	protein tyrosine phosphatase, receptor type, A	miR-146a-5p	2.74	DOWN	ENSMUSG00000027303	2654.5	4659.98	1.7555	0.000852228	0.0200834	43.0363	Plasma Membrane	phosphatase
Dusp16	dual specificity phosphatase 16	miR-146a-5p	2.74	DOWN	ENSMUSG00000030203	236.858	478.3	2.01935	0.0116555	0.0758738	50.4792	Nucleus	phosphatase
Ctdspl2	CTD (carboxy-terminal domain, RNA polymerase II, polypeptide A) small phosphatase like 2	miR-146a-5p	2.74	UP	ENSMUSG00000033411	120.583	94.4597	-1.27656	0.297144	0.506647	21.6645	Nucleus	phosphatase
Klf7	Kruppel-like factor 7 (ubiquitous)	miR-146a-5p	2.74	UP	ENSMUSG00000025959	1244.87	814.204	-1.52895	0.000999883	0.0216743	34.5954	Nucleus	transcription regulator
Nfia	nuclear factor I/A	miR-146a-5p	2.74	UP	ENSMUSG00000028565	974.433	656.502	-1.48428	0.00251842	0.033255	32.6273	Nucleus	transcription regulator
Hnrnpd	heterogeneous nuclear ribonucleoprotein D	miR-146a-5p	2.74	UP	ENSMUSG00000000568	619.162	376.947	-1.64257	0.00262043	0.0337327	39.1198	Nucleus	transcription regulator
Notch1	notch 1	miR-146a-5p	2.74	UP	ENSMUSG00000026923	2491.6	980.025	-2.54238	0.00396859	0.0423906	60.6668	Plasma Membrane	transcription regulator
Meis1	Meis homeobox 1	miR-146a-5p	2.74	UP	ENSMUSG00000020160	195.386	76.6922	-2.54767	0.00578273	0.0519854	60.7485	Nucleus	transcription regulator
Tanc2	tetratricopeptide repeat, ankyrin repeat and coiled-coil containing 2	miR-146a-5p	2.74	DOWN	ENSMUSG00000053580	51.7997	342.003	6.60242	0.00737666	0.0592929	84.854	Nucleus	transcription regulator
Zfp37	zinc finger protein 37	miR-146a-5p	2.74	UP	ENSMUSG00000028389	165.856	56.9961	-2.90995	0.0178419	0.0965191	65.6352	Nucleus	transcription regulator
Tardbp	TAR DNA binding protein	miR-146a-5p	2.74	DOWN	ENSMUSG00000041459	1132.55	1690.73	1.49284	0.0183691	0.0981336	33.0138	Nucleus	transcription regulator
Smarca5	SWI/SNF related, matrix associated, actin dependent regulator of chromatin, subfamily a, member 5	miR-146a-5p	2.74	DOWN	ENSMUSG00000031715	2386.77	3025.64	1.26767	0.0201148	0.103129	21.1152	Nucleus	transcription regulator
Siah2	seven in absentia 2	miR-146a-5p	2.74	DOWN	ENSMUSG00000036432	315.666	431.754	1.36775	0.0297222	0.128464	26.8874	Nucleus	transcription regulator
Rfx7	regulatory factor X, 7	miR-146a-5p	2.74	UP	ENSMUSG00000037674	468.379	282.002	-1.66091	0.0355058	0.142852	39.7919	Nucleus	transcription regulator
Pias2	protein inhibitor of activated STAT 2	miR-146a-5p	2.74	DOWN	ENSMUSG00000025423	362.979	455.275	1.25427	0.0440696	0.161749	20.2725	Nucleus	transcription regulator
Pknox1	Pbx/knotted 1 homeobox	miR-146a-5p	2.74	UP	ENSMUSG00000006705	642.135	496.116	-1.29432	0.0508263	0.176372	22.7396	Nucleus	transcription regulator
Fosl2	fos-like antigen 2	miR-146a-5p	2.74	UP	ENSMUSG00000029135	2781.88	2049.78	-1.35716	0.0511573	0.177069	26.3168	Nucleus	transcription regulator
Smyd1	SET and MYND domain containing 1	miR-146a-5p	2.74	DOWN	ENSMUSG00000055027	152.568	242.464	1.58922	0.0666522	0.206749	37.0761	Nucleus	transcription regulator
Brwd1	bromodomain and WD repeat domain containing 1	miR-146a-5p	2.74	UP	ENSMUSG00000022914	266.055	161.348	-1.64896	0.0674935	0.207994	39.3555	Nucleus	transcription regulator
Zbtb20	zinc finger and BTB domain containing 20	miR-146a-5p	2.74	UP	ENSMUSG00000022708	439.405	320.968	-1.369	0.0705484	0.212752	26.9539	Nucleus	transcription regulator
Phc3	polyhomeotic-like 3 (Drosophila)	miR-146a-5p	2.74	UP	ENSMUSG00000037652	1435.95	1142.07	-1.25732	0.0753283	0.220709	20.4659	Nucleus	transcription regulator
Klf4	Kruppel-like factor 4 (gut)	miR-146a-5p	2.74	DOWN	ENSMUSG00000003032	9498.13	14013.2	1.47537	0.0902089	0.245125	32.2202	Nucleus	transcription regulator
Zbtb25	zinc finger and BTB domain containing 25	miR-146a-5p	2.74	UP	ENSMUSG00000056459	216.509	154.535	-1.40103	0.101685	0.263601	28.6242	Nucleus	transcription regulator
Zfp39	zinc finger protein 39	miR-146a-5p	2.74	UP	ENSMUSG00000037001	86.9265	42.6377	-2.03872	0.110343	0.27666	50.9497	Nucleus	transcription regulator
Creb1	cAMP responsive element binding protein 1	miR-146a-5p	2.74	DOWN	ENSMUSG00000025958	193.243	252.944	1.30895	0.162961	0.350938	23.6026	Nucleus	transcription regulator
Nsd1	nuclear receptor-binding SET-domain protein 1	miR-146a-5p	2.74	UP	ENSMUSG00000021488	195.212	154.629	-1.26246	0.195598	0.39275	20.7895	Nucleus	transcription regulator
Btg2	B cell translocation gene 2, anti-proliferative	miR-146a-5p	2.74	UP	ENSMUSG00000020423	2439.64	1806.36	-1.35059	0.41231	0.613616	25.9581	Nucleus	transcription regulator
Jazf1	JAZF zinc finger 1	miR-146a-5p	2.74	UP	ENSMUSG00000063568	65.1604	45.0919	-1.44506	0.518897	0.701006	30.7987	Nucleus	transcription regulator
Tfdp2	transcription factor Dp 2	miR-146a-5p	2.74	DOWN	ENSMUSG00000032411	88.0189	110.891	1.25985	0.56026	0.731586	20.6258	Nucleus	transcription regulator
Med1	mediator complex subunit 1	miR-146a-5p	2.74	UP	ENSMUSG00000018160	49.8346	35.2582	-1.41342	0.613153	0.771095	29.2496	Nucleus	transcription regulator
Mri1	methylthioribose-1-phosphate isomerase homolog (S. cerevisiae)	miR-146a-5p	2.74	UP	ENSMUSG00000004996	377.954	270.887	-1.39525	0.0880678	0.241664	28.3281	Cytoplasm	translation regulator
Eif4g2	eukaryotic translation initiation factor 4, gamma 2	miR-146a-5p	2.74	DOWN	ENSMUSG00000005610	123.278	173.043	1.40367	0.284436	0.492306	28.7583	Cytoplasm	translation regulator
Eif5a2	eukaryotic translation initiation factor 5A2	miR-146a-5p	2.74	UP	ENSMUSG00000050192	183.537	132.923	-1.38077	0.326428	0.535586	27.5769	Cytoplasm	translation regulator
Itga4	integrin alpha 4	miR-146a-5p	2.74	UP	ENSMUSG00000027009	4053.93	3019.03	-1.3428	0.118501	0.289113	25.5285	Plasma Membrane	transmembrane receptor
Ceacam1	carcinoembryonic antigen-related cell adhesion molecule 1 /// carcinoembryonic antigen-related cell adhesion molecule 2	miR-146a-5p	2.74	DOWN	ENSMUSG00000074272	4475.89	9492.56	2.12082	2.11678e-05	0.00386743	52.8484	Plasma Membrane	transporter
Slc12a6	solute carrier family 12, member 6	miR-146a-5p	2.74	UP	ENSMUSG00000027130	2550.78	1603.56	-1.59069	0.0013398	0.0246659	37.1343	Plasma Membrane	transporter
Slc38a1	solute carrier family 38, member 1	miR-146a-5p	2.74	UP	ENSMUSG00000023169	3148.24	1673.3	-1.88145	0.00167482	0.027152	46.8496	Plasma Membrane	transporter
Gosr1	golgi SNAP receptor complex member 1	miR-146a-5p	2.74	UP	ENSMUSG00000010392	1581.02	1005.42	-1.5725	0.00189955	0.0288249	36.4069	Cytoplasm	transporter
Slc5a3	solute carrier family 5 (inositol transporters), member 3	miR-146a-5p	2.74	DOWN	ENSMUSG00000089774	217.25	359.656	1.65549	0.0179635	0.096952	39.595	Plasma Membrane	transporter
Serinc1	serine incorporator 1	miR-146a-5p	2.74	DOWN	ENSMUSG00000019877	1689.26	2594.45	1.53585	0.019815	0.102419	34.8897	Plasma Membrane	transporter
Snap23	synaptosomal-associated protein 23	miR-146a-5p	2.74	DOWN	ENSMUSG00000027287	1773.94	2688.27	1.51542	0.0332848	0.137484	34.0117	Plasma Membrane	transporter
Vps13b	vacuolar protein sorting 13B (yeast)	miR-146a-5p	2.74	DOWN	ENSMUSG00000037646	143.448	251.156	1.75085	0.0844405	0.235583	42.8849	Nucleus	transporter
Slc37a3	solute carrier family 37 (glycerol-3-phosphate transporter), member 3	miR-146a-5p	2.74	UP	ENSMUSG00000029924	307.002	228.958	-1.34087	0.0856727	0.237851	25.4213	Cytoplasm	transporter
Slc1a2	Solute carrier family 1 (glial high affinity glutamate transporter), member 2	miR-146a-5p	2.74	DOWN	ENSMUSG00000005089	198.454	256.067	1.29031	0.232167	0.4346	22.4991	Plasma Membrane	transporter
Spred2	sprouty-related, EVH1 domain containing 2	miR-221-3p	2.22	DOWN	ENSMUSG00000045671	81.2832	140.784	1.73202	0.167132	0.356116	42.264	Extracellular Space	cytokine
Mylip	myosin regulatory light chain interacting protein	miR-221-3p	2.22	DOWN	ENSMUSG00000038175	2059.44	5482.11	2.66194	0.000139363	0.0087443	62.4334	Cytoplasm	enzyme
Ube2j1	ubiquitin-conjugating enzyme E2J 1	miR-221-3p	2.22	DOWN	ENSMUSG00000028277	289.914	556.776	1.92048	0.00247656	0.032978	47.9298	Cytoplasm	enzyme
Chsy1	chondroitin sulfate synthase 1	miR-221-3p	2.22	DOWN	ENSMUSG00000032640	1879.89	2725.88	1.45002	0.0110437	0.0731766	31.0357	Cytoplasm	enzyme
Rnf13	ring finger protein 13	miR-221-3p	2.22	DOWN	ENSMUSG00000036503	1084.33	2101.98	1.9385	0.0136717	0.0828233	48.4137	Cytoplasm	enzyme
Tiparp	TCDD-inducible poly(ADP-ribose) polymerase	miR-221-3p	2.22	DOWN	ENSMUSG00000034640	851.957	1095.89	1.28632	0.0159823	0.0905485	22.259	Nucleus	enzyme
Asph	aspartate-beta-hydroxylase	miR-221-3p	2.22	UP	ENSMUSG00000028207	686.08	412.642	-1.66265	0.0255431	0.117951	39.8551	Cytoplasm	enzyme
Atad2	ATPase family, AAA domain containing 2	miR-221-3p	2.22	UP	ENSMUSG00000022360	945.006	663.687	-1.42387	0.0308038	0.131384	29.769	Nucleus	enzyme
Hectd2	HECT domain containing 2	miR-221-3p	2.22	DOWN	ENSMUSG00000041180	280.244	419.983	1.49863	0.0633114	0.200671	33.2725	Cytoplasm	enzyme
Tet2	Tet methylcytosine dioxygenase 2	miR-221-3p	2.22	UP	ENSMUSG00000040943	443.937	344.205	-1.28975	0.100283	0.261621	22.4654	Nucleus	enzyme
Rc3h2	ring finger and CCCH-type zinc finger domains 2	miR-221-3p	2.22	UP	ENSMUSG00000075376	192.631	128.244	-1.50207	0.108751	0.274377	33.425	Plasma Membrane	enzyme
Pogz	pogo transposable element with ZNF domain	miR-221-3p	2.22	UP	ENSMUSG00000038902	286.812	195.762	-1.46511	0.112661	0.280146	31.7456	Nucleus	enzyme
Prune	prune homolog (Drosophila)	miR-221-3p	2.22	DOWN	ENSMUSG00000015711	173.528	218.658	1.26008	0.14871	0.332544	20.6397	Nucleus	enzyme
Rab1	RAB1, member RAS oncogene family	miR-221-3p	2.22	DOWN	ENSMUSG00000020149	79.9687	110.615	1.38322	0.313463	0.523679	27.7051	Cytoplasm	enzyme
Rrm2b	ribonucleotide reductase M2 B (TP53 inducible)	miR-221-3p	2.22	DOWN	ENSMUSG00000022292	82.0167	110.249	1.34422	0.330132	0.53988	25.6076	Nucleus	enzyme
Myo10	myosin X	miR-221-3p	2.22	DOWN	ENSMUSG00000022272	58.7402	76.336	1.29955	0.495651	0.68184	23.0504	Cytoplasm	enzyme
Gpr155	G protein-coupled receptor 155	miR-221-3p	2.22	DOWN	ENSMUSG00000041762	281.805	386.792	1.37255	0.177957	0.37024	27.1431	Plasma Membrane	G-protein coupled receptor
Cacnb4	calcium channel, voltage-dependent, beta 4 subunit	miR-221-3p	2.22	UP	ENSMUSG00000017412	239.639	33.7286	-7.10492	0.0240034	0.114007	85.9252	Plasma Membrane	ion channel
Camk1d	calcium/calmodulin-dependent protein kinase ID	miR-221-3p	2.22	UP	ENSMUSG00000039145	1438.04	432.115	-3.32791	0.0015532	0.0265295	69.9511	Cytoplasm	kinase
Bmpr1a	bone morphogenetic protein receptor, type 1A	miR-221-3p	2.22	UP	ENSMUSG00000021796	272.83	129.576	-2.10556	0.00462227	0.0462403	52.5068	Plasma Membrane	kinase
Bmp2k	BMP2 inducible kinase	miR-221-3p	2.22	DOWN	ENSMUSG00000034663	239.758	441.051	1.83957	0.0119507	0.076867	45.6394	Nucleus	kinase
Pkdcc	protein kinase domain containing, cytoplasmic	miR-221-3p	2.22	UP	ENSMUSG00000024247	685.792	368.094	-1.86309	0.0269195	0.121577	46.3257	Cytoplasm	kinase
Pak1	p21 protein (Cdc42/Rac)-activated kinase 1	miR-221-3p	2.22	UP	ENSMUSG00000030774	617.32	407.959	-1.51319	0.043668	0.160894	33.9146	Cytoplasm	kinase
Sbk1	SH3-binding kinase 1	miR-221-3p	2.22	UP	ENSMUSG00000042978	195.22	113.181	-1.72485	0.0803489	0.228593	42.024	Other	kinase
Nlk	nemo like kinase	miR-221-3p	2.22	DOWN	ENSMUSG00000017376	305.328	454.045	1.48707	0.118127	0.288546	32.7537	Nucleus	kinase
Rfk	riboflavin kinase	miR-221-3p	2.22	UP	ENSMUSG00000024712	2281.65	1770.83	-1.28846	0.129338	0.304028	22.3883	Cytoplasm	kinase
Mapk6	mitogen-activated protein kinase 6	miR-221-3p	2.22	UP	ENSMUSG00000042688	411.868	247.626	-1.66326	0.132569	0.309129	39.8773	Cytoplasm	kinase
Map3k10	mitogen-activated protein kinase kinase kinase 10	miR-221-3p	2.22	UP	ENSMUSG00000040390	330.984	241.736	-1.3692	0.248469	0.452891	26.9645	Cytoplasm	kinase
Tlk1	tousled-like kinase 1	miR-221-3p	2.22	DOWN	ENSMUSG00000041997	157.186	218.998	1.39324	0.375221	0.580192	28.2251	Nucleus	kinase
Esr1	estrogen receptor 1 (alpha)	miR-221-3p	2.22	DOWN	ENSMUSG00000019768	302.319	446.469	1.47681	0.05449	0.18356	32.2867	Nucleus	ligand-dependent nuclear receptor
Cdkn1c	cyclin-dependent kinase inhibitor 1C (P57)	miR-221-3p	2.22	UP	ENSMUSG00000037664	329.57	140.694	-2.34246	0.000571468	0.0169756	57.3099	Nucleus	other
Snap29	synaptosomal-associated protein 29	miR-221-3p	2.22	DOWN	ENSMUSG00000022765	225.215	565.376	2.51038	0.000972681	0.0213784	60.1653	Cytoplasm	other
Pdcd10	programmed cell death 10	miR-221-3p	2.22	DOWN	ENSMUSG00000027835	3826.24	4933.72	1.28944	0.00147963	0.026027	22.4472	Cytoplasm	other
Fnip2	folliculin interacting protein 2	miR-221-3p	2.22	DOWN	ENSMUSG00000061175	1252.1	1936.67	1.54673	0.00206241	0.0301946	35.3476	Cytoplasm	other
Vapb	vesicle-associated membrane protein, associated protein B and C	miR-221-3p	2.22	UP	ENSMUSG00000054455	688.56	423.81	-1.62469	0.00314175	0.037415	38.4498	Plasma Membrane	other
Sema6d	sema domain, transmembrane domain (TM), and cytoplasmic domain, (semaphorin) 6D	miR-221-3p	2.22	DOWN	ENSMUSG00000027200	499.883	1438.39	2.87746	0.00330931	0.0384039	65.2472	Plasma Membrane	other
Dcun1d1	DCN1, defective in cullin neddylation 1, domain containing 1 (S. cerevisiae)	miR-221-3p	2.22	DOWN	ENSMUSG00000027708	240.429	498.19	2.07209	0.0044158	0.0449509	51.7396	Nucleus	other
Crk	v-crk sarcoma virus CT10 oncogene homolog (avian)	miR-221-3p	2.22	DOWN	ENSMUSG00000017776	1314.85	2059.43	1.56628	0.00507115	0.0484556	36.1544	Cytoplasm	other
Cd2ap	CD2-associated protein	miR-221-3p	2.22	DOWN	ENSMUSG00000061665	395.617	651.72	1.64735	0.00926859	0.06705	39.2964	Cytoplasm	other
Fam53b	family with sequence similarity 53, member B	miR-221-3p	2.22	DOWN	ENSMUSG00000030956	189.567	310.041	1.63553	0.0103198	0.070455	38.8576	Nucleus	other
Igsf3	immunoglobulin superfamily, member 3	miR-221-3p	2.22	UP	ENSMUSG00000042035	168.757	61.0233	-2.76545	0.0109319	0.0728187	63.8395	Plasma Membrane	other
Sncb	synuclein, beta	miR-221-3p	2.22	DOWN	ENSMUSG00000034891	270.266	498.089	1.84296	0.0116827	0.0759912	45.7395	Cytoplasm	other
Rims3	regulating synaptic membrane exocytosis 3	miR-221-3p	2.22	UP	ENSMUSG00000032890	376.376	172.545	-2.18133	0.0143864	0.0853636	54.1563	Plasma Membrane	other
Agfg1	ArfGAP with FG repeats 1	miR-221-3p	2.22	DOWN	ENSMUSG00000026159	1411.33	2701.46	1.91412	0.0158452	0.0900483	47.7567	Nucleus	other
Rcbtb2	regulator of chromosome condensation (RCC1) and BTB (POZ) domain containing protein 2	miR-221-3p	2.22	UP	ENSMUSG00000022106	1101.04	498.663	-2.20798	0.0204108	0.10403	54.7097	Cytoplasm	other
Tnrc6c	trinucleotide repeat containing 6C	miR-221-3p	2.22	UP	ENSMUSG00000025571	684.739	467.341	-1.46518	0.0213135	0.106536	31.749	Cytoplasm	other
Tmcc1	transmembrane and coiled coil domains 1	miR-221-3p	2.22	DOWN	ENSMUSG00000030126	1509.18	2237.88	1.48284	0.0232517	0.111757	32.5619	Cytoplasm	other
Klc1	kinesin light chain 1	miR-221-3p	2.22	DOWN	ENSMUSG00000021288	146.734	317.202	2.16175	0.024145	0.114323	53.7412	Cytoplasm	other
Dcaf12	DDB1 and CUL4 associated factor 12	miR-221-3p	2.22	UP	ENSMUSG00000028436	249.348	173.123	-1.44029	0.0242087	0.114566	30.5698	Cytoplasm	other
Kpna2	karyopherin (importin) alpha 2	miR-221-3p	2.22	DOWN	ENSMUSG00000018362	2191.29	3409.86	1.5561	0.0276792	0.123092	35.7367	Nucleus	other
Ankrd29	ankyrin repeat domain 29	miR-221-3p	2.22	UP	ENSMUSG00000057766	134.916	47.1668	-2.86041	0.0280219	0.123843	65.0399	Other	other
Arhgef7	Rho guanine nucleotide exchange factor (GEF7)	miR-221-3p	2.22	DOWN	ENSMUSG00000031511	623.783	794.122	1.27308	0.0319284	0.134563	21.4501	Cytoplasm	other
Trp53inp1	transformation related protein 53 inducible nuclear protein 1	miR-221-3p	2.22	DOWN	ENSMUSG00000028211	1426.52	2180.13	1.52828	0.0384061	0.149562	34.5669	Nucleus	other
Cdv3	carnitine deficiency-associated gene expressed in ventricle 3	miR-221-3p	2.22	DOWN	ENSMUSG00000032803	181.006	293.643	1.62228	0.0445266	0.162779	38.3584	Cytoplasm	other
Ank2	ankyrin 2, brain	miR-221-3p	2.22	DOWN	ENSMUSG00000032826	193.421	731.596	3.7824	0.0458394	0.165869	73.5618	Plasma Membrane	other
Msl2	Musashi homolog 2 (Drosophila)	miR-221-3p	2.22	DOWN	ENSMUSG00000069769	123.616	217.619	1.76045	0.0459149	0.166077	43.1962	Cytoplasm	other
Ankhd1	ankyrin repeat and KH domain containing 1	miR-221-3p	2.22	UP	ENSMUSG00000024483	445.692	331.634	-1.34393	0.0467318	0.168065	25.5914	Cytoplasm	other
Zfp652	zinc finger protein 652	miR-221-3p	2.22	UP	ENSMUSG00000075595	374.442	269.45	-1.38965	0.0697921	0.211341	28.0396	Other	other
Fbxo28	F-box protein 28	miR-221-3p	2.22	DOWN	ENSMUSG00000047539	234.932	319.747	1.36102	0.075014	0.220313	26.5258	Nucleus	other
Fndc3a	fibronectin type III domain containing 3A	miR-221-3p	2.22	DOWN	ENSMUSG00000033487	585.057	825.825	1.41153	0.0764605	0.222253	29.1548	Cytoplasm	other
Eml6	echinoderm microtubule associated protein like 6	miR-221-3p	2.22	UP	ENSMUSG00000044072	207.134	105.73	-1.95909	0.0859156	0.238102	48.9558	Other	other
Brwd3	bromodomain and WD repeat domain containing 3	miR-221-3p	2.22	DOWN	ENSMUSG00000063663	161.621	216.84	1.34165	0.103974	0.267318	25.4651	Other	other
Zfp946	zinc finger protein 946	miR-221-3p	2.22	UP	ENSMUSG00000071266	346.338	257.851	-1.34317	0.104238	0.267476	25.5493	Other	other
Megf9	multiple EGF-like-domains 9	miR-221-3p	2.22	DOWN	ENSMUSG00000039270	118.455	225.387	1.90273	0.113963	0.281769	47.444	Extracellular Space	other
Wdr37	WD repeat domain 37	miR-221-3p	2.22	DOWN	ENSMUSG00000021147	259.982	362.106	1.39281	0.117156	0.28701	28.2027	Other	other
Bysl	bystin-like	miR-221-3p	2.22	DOWN	ENSMUSG00000023988	268.769	431.422	1.60517	0.18616	0.380889	37.7015	Nucleus	other
Midn	midnolin	miR-221-3p	2.22	UP	ENSMUSG00000035621	1344.5	1006.25	-1.33614	0.228085	0.429599	25.1576	Nucleus	other
Fadd	Fas (TNFRSF6)-associated via death domain	miR-221-3p	2.22	UP	ENSMUSG00000031077	126.615	85.4628	-1.48153	0.284826	0.492703	32.502	Cytoplasm	other
H3f3a	H3 histone, family 3A	miR-221-3p	2.22	UP	ENSMUSG00000060743	265.19	205.001	-1.2936	0.305076	0.515455	22.6964	Nucleus	other
Cpne8	copine VIII	miR-221-3p	2.22	UP	ENSMUSG00000052560	717.631	553.811	-1.2958	0.310431	0.520923	22.8279	Cytoplasm	other
Osbpl7	oxysterol binding protein-like 7	miR-221-3p	2.22	UP	ENSMUSG00000038534	117.518	90.1184	-1.30404	0.342788	0.551058	23.3151	Cytoplasm	other
Bcl2l11	BCL2-like 11 (apoptosis facilitator)	miR-221-3p	2.22	UP	ENSMUSG00000027381	668.884	521.816	-1.28184	0.419001	0.619833	21.9871	Cytoplasm	other
Usp27x	ubiquitin specific peptidase 27, X chromosome	miR-221-3p	2.22	UP	ENSMUSG00000046269	227.393	74.6403	-3.04651	0.010103	0.0696838	67.1756	Other	peptidase
Dpp8	dipeptidylpeptidase 8	miR-221-3p	2.22	DOWN	ENSMUSG00000032393	300.956	460.909	1.53148	0.0323967	0.135638	34.7039	Cytoplasm	peptidase
Usp7	ubiquitin specific peptidase 7	miR-221-3p	2.22	DOWN	ENSMUSG00000022710	98.3594	145.6	1.48029	0.187848	0.382941	32.4456	Nucleus	peptidase
Ppp2r2a	protein phosphatase 2 (formerly 2A), regulatory subunit B (PR 52), alpha isoform	miR-221-3p	2.22	UP	ENSMUSG00000022052	285.03	190.709	-1.49458	0.0452207	0.164469	33.0917	Cytoplasm	phosphatase
Ppp1r15b	protein phosphatase 1, regulatory (inhibitor) subunit 15b	miR-221-3p	2.22	UP	ENSMUSG00000046062	6515.95	4833.58	-1.34806	0.046517	0.167493	25.8193	Cytoplasm	phosphatase
Ppp3r1	protein phosphatase 3, regulatory subunit B, alpha isoform (calcineurin B, type I) /// WD repeat domain 92	miR-221-3p	2.22	DOWN	ENSMUSG00000033953	70.931	105.551	1.48808	0.346949	0.554559	32.7995	Cytoplasm	phosphatase
Tcf4	transcription factor 4	miR-221-3p	2.22	DOWN	ENSMUSG00000053477	1075.12	1735.93	1.61464	0.000484885	0.0156649	38.0665	Nucleus	transcription regulator
Mier3	mesoderm induction early response 1, family member 3	miR-221-3p	2.22	UP	ENSMUSG00000032727	856.259	604.605	-1.41623	0.00172197	0.0274311	29.3899	Nucleus	transcription regulator
Tcf7l2	transcription factor 7 like 2, T cell specific, HMG box	miR-221-3p	2.22	UP	ENSMUSG00000024985	770.533	389.962	-1.97592	0.00292419	0.0360819	49.3906	Nucleus	transcription regulator
Atxn1	ataxin 1	miR-221-3p	2.22	UP	ENSMUSG00000046876	612.273	356.138	-1.7192	0.00328394	0.0382684	41.8335	Nucleus	transcription regulator
Trps1	trichorhinophalangeal syndrome I (human)	miR-221-3p	2.22	UP	ENSMUSG00000038679	739.042	372.585	-1.98355	0.0043119	0.0446612	49.5854	Nucleus	transcription regulator
Rfx3	regulatory factor X, 3 (influences HLA class II expression)	miR-221-3p	2.22	UP	ENSMUSG00000040929	201.783	88.1958	-2.2879	0.00463117	0.046254	56.2918	Nucleus	transcription regulator
Irf2	interferon regulatory factor 2	miR-221-3p	2.22	UP	ENSMUSG00000031627	6926.96	2209.76	-3.13471	0.00716294	0.058415	68.0992	Nucleus	transcription regulator
Smarca5	SWI/SNF related, matrix associated, actin dependent regulator of chromatin, subfamily a, member 5	miR-221-3p	2.22	DOWN	ENSMUSG00000031715	2386.77	3025.64	1.26767	0.0201148	0.103129	21.1152	Nucleus	transcription regulator
Tsc22d3	TSC22 domain family, member 3	miR-221-3p	2.22	DOWN	ENSMUSG00000031431	1939.07	4407.03	2.27275	0.0212729	0.106451	56.0004	Nucleus	transcription regulator
Tcf12	transcription factor 12	miR-221-3p	2.22	DOWN	ENSMUSG00000032228	662.273	919.042	1.38771	0.0245502	0.115766	27.9388	Nucleus	transcription regulator
Rfx7	regulatory factor X, 7	miR-221-3p	2.22	UP	ENSMUSG00000037674	468.379	282.002	-1.66091	0.0355058	0.142852	39.7919	Nucleus	transcription regulator
Ets2	E26 avian leukemia oncogene 2, 3' domain	miR-221-3p	2.22	DOWN	ENSMUSG00000022895	1407.77	2094.74	1.48798	0.0492952	0.173308	32.7948	Nucleus	transcription regulator
Nfyb	nuclear transcription factor-Y beta	miR-221-3p	2.22	UP	ENSMUSG00000020248	463.143	347.281	-1.33363	0.0525113	0.179917	25.0165	Nucleus	transcription regulator
Zmym2	zinc finger, MYM-type 2	miR-221-3p	2.22	UP	ENSMUSG00000021945	262.759	181.344	-1.44895	0.0895285	0.243913	30.9847	Nucleus	transcription regulator
Zeb2	zinc finger E-box binding homeobox 2	miR-221-3p	2.22	DOWN	ENSMUSG00000026872	5662.65	7370.86	1.30166	0.0938651	0.251786	23.1751	Nucleus	transcription regulator
Mllt6	myeloid/lymphoid or mixed-lineage leukemia (trithorax homolog, Drosophila); translocated to, 6	miR-221-3p	2.22	DOWN	ENSMUSG00000038437	77.1415	132.043	1.7117	0.129019	0.303611	41.5785	Nucleus	transcription regulator
Zfp420	zinc finger protein 420	miR-221-3p	2.22	UP	ENSMUSG00000058402	94.1165	50.1017	-1.87851	0.148468	0.332135	46.7663	Cytoplasm	transcription regulator
Vezf1	vascular endothelial zinc finger 1	miR-221-3p	2.22	UP	ENSMUSG00000018377	487.862	341.873	-1.42703	0.155961	0.342081	29.9244	Nucleus	transcription regulator
Ets1	E26 avian leukemia oncogene 1, 5' domain	miR-221-3p	2.22	UP	ENSMUSG00000032035	85.4562	53.3865	-1.60071	0.245849	0.449784	37.5276	Nucleus	transcription regulator
Shprh	SNF2 histone linker PHD RING helicase	miR-221-3p	2.22	UP	ENSMUSG00000090112	251.128	197.008	-1.27471	0.287391	0.495514	21.5509	Nucleus	transcription regulator
Runx2	runt related transcription factor 2	miR-221-3p	2.22	UP	ENSMUSG00000039153	82.4682	54.1586	-1.52271	0.339437	0.548445	34.3278	Nucleus	transcription regulator
Fos	FBJ osteosarcoma oncogene	miR-221-3p	2.22	UP	ENSMUSG00000021250	10707.4	3310.26	-3.23461	0.341512	0.55011	69.0844	Nucleus	transcription regulator
Btg2	B cell translocation gene 2, anti-proliferative	miR-221-3p	2.22	UP	ENSMUSG00000020423	2439.64	1806.36	-1.35059	0.41231	0.613616	25.9581	Nucleus	transcription regulator
Ankib1	ankyrin repeat and IBR domain containing 1	miR-221-3p	2.22	DOWN	ENSMUSG00000040351	75.5008	106.031	1.40437	0.474	0.664428	28.7936	Nucleus	transcription regulator
Eif4e3	eukaryotic translation initiation factor 4E member 3	miR-221-3p	2.22	UP	ENSMUSG00000093661	1545.23	917.5	-1.68417	0.00162219	0.0269567	40.6237	Cytoplasm	translation regulator
Paip1	polyadenylate binding protein-interacting protein 1	miR-221-3p	2.22	DOWN	ENSMUSG00000025451	871.14	1223.46	1.40444	0.225984	0.426948	28.7971	Cytoplasm	translation regulator
Eif5a2	eukaryotic translation initiation factor 5A2	miR-221-3p	2.22	UP	ENSMUSG00000050192	183.537	132.923	-1.38077	0.326428	0.535586	27.5769	Cytoplasm	translation regulator
Itgb3	integrin beta 3	miR-221-3p	2.22	UP	ENSMUSG00000020689	517.89	14.7946	-35.0053	0.000583243	0.0170996	97.1433	Plasma Membrane	transmembrane receptor
Lifr	leukemia inhibitory factor receptor	miR-221-3p	2.22	UP	ENSMUSG00000054263	2579.71	1579.48	-1.63326	0.0988052	0.25986	38.7729	Plasma Membrane	transmembrane receptor
Adipor1	adiponectin receptor 1	miR-221-3p	2.22	UP	ENSMUSG00000026457	391.767	291.334	-1.34473	0.171541	0.362056	25.6357	Plasma Membrane	transmembrane receptor
Slc4a4	solute carrier family 4 (anion exchanger), member 4	miR-221-3p	2.22	UP	ENSMUSG00000060961	351.694	47.5062	-7.40313	0.000452481	0.0152316	86.4922	Plasma Membrane	transporter
Slc1a2	Solute carrier family 1 (glial high affinity glutamate transporter), member 2	miR-221-3p	2.22	DOWN	ENSMUSG00000005089	198.454	256.067	1.29031	0.232167	0.4346	22.4991	Plasma Membrane	transporter
Atp1b1	ATPase, Na+/K+ transporting, beta 1 polypeptide	miR-221-3p	2.22	DOWN	ENSMUSG00000026576	51.4811	71.6329	1.39144	0.556043	0.728533	28.132	Plasma Membrane	transporter
Ube2a	ubiquitin-conjugating enzyme E2A	miR-223-5p	-2.05	DOWN	ENSMUSG00000016308	3333.44	4184.4	1.25528	0.000571001	0.0169756	20.3364	Cytoplasm	enzyme
Galnt7	UDP-N-acetyl-alpha-D-galactosamine: polypeptide N-acetylgalactosaminyltransferase 7	miR-223-5p	-2.05	DOWN	ENSMUSG00000031608	579.458	1611.88	2.7817	0.00110603	0.0227967	64.0508	Cytoplasm	enzyme
Rgs2	regulator of G-protein signaling 2	miR-223-5p	-2.05	UP	ENSMUSG00000026360	5400.64	807.589	-6.68736	0.00113906	0.0229649	85.0464	Nucleus	enzyme
Aco1	aconitase 1	miR-223-5p	-2.05	DOWN	ENSMUSG00000028405	5333.73	8419.28	1.5785	0.0012716	0.0238803	36.6486	Cytoplasm	enzyme
Fam46a	family with sequence similarity 46, member A	miR-223-5p	-2.05	UP	ENSMUSG00000032265	23723.4	9814.16	-2.41726	0.00208817	0.0303523	58.6309	Cytoplasm	enzyme
Ube2q2	ubiquitin-conjugating enzyme E2Q (putative) 2	miR-223-5p	-2.05	DOWN	ENSMUSG00000032307	1482.39	2241.78	1.51227	0.00226052	0.0312593	33.8743	Cytoplasm	enzyme
Smurf2	SMAD specific E3 ubiquitin protein ligase 2	miR-223-5p	-2.05	UP	ENSMUSG00000018363	1063.82	770.14	-1.38134	0.00329648	0.0383419	27.6063	Cytoplasm	enzyme
Rras2	related RAS viral (r-ras) oncogene homolog 2	miR-223-5p	-2.05	UP	ENSMUSG00000055723	2466.11	1112.6	-2.21652	0.00409629	0.043102	54.8843	Plasma Membrane	enzyme
Rab8b	RAB8B, member RAS oncogene family	miR-223-5p	-2.05	DOWN	ENSMUSG00000036943	14439.3	18659.2	1.29225	0.00788675	0.0614647	22.6155	Cytoplasm	enzyme
Hs6st1	heparan sulfate 6-O-sulfotransferase 1	miR-223-5p	-2.05	UP	ENSMUSG00000045216	719.199	413.986	-1.73725	0.0214714	0.107063	42.4379	Plasma Membrane	enzyme
Gna13	guanine nucleotide binding protein, alpha 13	miR-223-5p	-2.05	DOWN	ENSMUSG00000020611	875.792	1445.28	1.65025	0.0367159	0.145417	39.4033	Plasma Membrane	enzyme
Adcy7	adenylate cyclase 7	miR-223-5p	-2.05	DOWN	ENSMUSG00000031659	622.928	811.798	1.3032	0.0383651	0.149498	23.2656	Plasma Membrane	enzyme
Fbxo32	F-box protein 32	miR-223-5p	-2.05	UP	ENSMUSG00000022358	178.342	69.6272	-2.56138	0.04003	0.15291	60.9585	Cytoplasm	enzyme
Sgms2	sphingomyelin synthase 2	miR-223-5p	-2.05	DOWN	ENSMUSG00000050931	435.8	946.897	2.17278	0.0555093	0.185739	53.976	Plasma Membrane	enzyme
Mtap	methylthioadenosine phosphorylase	miR-223-5p	-2.05	DOWN	ENSMUSG00000062937	378.615	568.544	1.50164	0.0683775	0.209216	33.4062	Nucleus	enzyme
Arl5a	ADP-ribosylation factor-like 5A	miR-223-5p	-2.05	DOWN	ENSMUSG00000036093	182.812	235.261	1.2869	0.118833	0.28954	22.2939	Other	enzyme
Pole4	polymerase (DNA-directed), epsilon 4 (p12 subunit)	miR-223-5p	-2.05	UP	ENSMUSG00000030042	303.402	194.741	-1.55798	0.202466	0.399839	35.8143	Nucleus	enzyme
Xiap	X-linked inhibitor of apoptosis	miR-223-5p	-2.05	DOWN	ENSMUSG00000025860	27.8029	60.4416	2.17393	0.229154	0.430776	54.0004	Cytoplasm	enzyme
Rhob	ras homolog gene family, member B	miR-223-5p	-2.05	DOWN	ENSMUSG00000054364	1616.66	2205.37	1.36415	0.316986	0.526986	26.6942	Cytoplasm	enzyme
Gpr155	G protein-coupled receptor 155	miR-223-5p	-2.05	DOWN	ENSMUSG00000041762	281.805	386.792	1.37255	0.177957	0.37024	27.1431	Plasma Membrane	G-protein coupled receptor
Kctd12	potassium channel tetramerisation domain containing 12	miR-223-5p	-2.05	DOWN	ENSMUSG00000098557	5834.71	19141.8	3.28068	4.26459e-05	0.00494773	69.5185	Plasma Membrane	ion channel
Kcnk6	potassium inwardly-rectifying channel, subfamily K, member 6	miR-223-5p	-2.05	DOWN	ENSMUSG00000046410	2243.59	3303.12	1.47224	0.00111928	0.0229649	32.0765	Plasma Membrane	ion channel
Itpr1	inositol 1,4,5-trisphosphate receptor 1	miR-223-5p	-2.05	UP	ENSMUSG00000030102	567.25	331.717	-1.71004	0.00192535	0.0290408	41.5219	Cytoplasm	ion channel
Ulk2	unc-51 like kinase 2	miR-223-5p	-2.05	DOWN	ENSMUSG00000004798	639.552	986.57	1.5426	0.00303853	0.0367553	35.1742	Cytoplasm	kinase
Crim1	cysteine rich transmembrane BMP regulator 1 (chordin like)	miR-223-5p	-2.05	DOWN	ENSMUSG00000024074	236.603	453.944	1.91859	0.00362175	0.0402472	47.8783	Extracellular Space	kinase
Acvr2a	activin receptor IIA	miR-223-5p	-2.05	UP	ENSMUSG00000052155	382.572	259.625	-1.47356	0.00580642	0.0520714	32.137	Plasma Membrane	kinase
Bmp2k	BMP2 inducible kinase	miR-223-5p	-2.05	DOWN	ENSMUSG00000034663	239.758	441.051	1.83957	0.0119507	0.076867	45.6394	Nucleus	kinase
Ak2	adenylate kinase 2	miR-223-5p	-2.05	DOWN	ENSMUSG00000028792	957.923	1293.13	1.34993	0.0230076	0.111134	25.9221	Cytoplasm	kinase
Tgfbr3	transforming growth factor, beta receptor III	miR-223-5p	-2.05	DOWN	ENSMUSG00000029287	749.873	1194.6	1.59306	0.0268724	0.121439	37.2279	Plasma Membrane	kinase
Pi4k2a	phosphatidylinositol 4-kinase type 2 alpha	miR-223-5p	-2.05	DOWN	ENSMUSG00000025178	316.973	577.307	1.82131	0.0356892	0.143125	45.0945	Cytoplasm	kinase
Srpk2	serine/arginine-rich protein specific kinase 2	miR-223-5p	-2.05	DOWN	ENSMUSG00000062604	264.318	389.966	1.47537	0.048076	0.170582	32.2203	Nucleus	kinase
Cdk17	cyclin-dependent kinase 17	miR-223-5p	-2.05	DOWN	ENSMUSG00000020015	1174.93	1593.44	1.3562	0.0506062	0.176105	26.2644	Cytoplasm	kinase
Rps6kb1	ribosomal protein S6 kinase, polypeptide 1	miR-223-5p	-2.05	UP	ENSMUSG00000020516	538.232	407.468	-1.32092	0.0586322	0.191364	24.2952	Cytoplasm	kinase
Pkn2	protein kinase N2	miR-223-5p	-2.05	DOWN	ENSMUSG00000004591	296.167	406.109	1.37121	0.110002	0.276271	27.072	Cytoplasm	kinase
Pik3c2a	phosphatidylinositol 3-kinase, C2 domain containing, alpha polypeptide	miR-223-5p	-2.05	DOWN	ENSMUSG00000030660	113.864	155.57	1.36628	0.453391	0.647919	26.8084	Cytoplasm	kinase
Stk39	serine/threonine kinase 39	miR-223-5p	-2.05	DOWN	ENSMUSG00000027030	35.7542	47.0408	1.31567	0.725447	0.844523	23.9934	Nucleus	kinase
Rcn2	reticulocalbin 2	miR-223-5p	-2.05	DOWN	ENSMUSG00000032320	2890.13	4153.13	1.43701	0.000131389	0.00838663	30.4108	Cytoplasm	other
Pkp4	plakophilin 4	miR-223-5p	-2.05	DOWN	ENSMUSG00000026991	1628.6	3321.35	2.03939	0.000340623	0.0131403	50.9657	Plasma Membrane	other
Srgap3	SLIT-ROBO Rho GTPase activating protein 3	miR-223-5p	-2.05	UP	ENSMUSG00000030257	369.54	68.92	-5.36186	0.000704839	0.0186278	81.3498	Cytoplasm	other
Tmem168	transmembrane protein 168	miR-223-5p	-2.05	DOWN	ENSMUSG00000029569	689.675	1204.2	1.74604	0.000781803	0.0193843	42.7275	Cytoplasm	other
Derl1	Der1-like domain family, member 1	miR-223-5p	-2.05	UP	ENSMUSG00000022365	4597.55	1725.13	-2.66504	0.0013667	0.0248555	62.4771	Cytoplasm	other
Tmem64	transmembrane protein 64	miR-223-5p	-2.05	UP	ENSMUSG00000043252	1178.15	667.666	-1.76459	0.00171773	0.0274311	43.3295	Cytoplasm	other
Dock7	dedicator of cytokinesis 7	miR-223-5p	-2.05	DOWN	ENSMUSG00000028556	1753.08	2748.56	1.56785	0.00209854	0.0304338	36.2183	Plasma Membrane	other
Cnst	consortin, connexin sorting protein	miR-223-5p	-2.05	UP	ENSMUSG00000038949	997.42	568.342	-1.75496	0.00215579	0.0305906	43.0187	Cytoplasm	other
Ttc28	tetratricopeptide repeat domain 28	miR-223-5p	-2.05	UP	ENSMUSG00000033209	283.917	75.5145	-3.75977	0.0022413	0.0310867	73.4026	Cytoplasm	other
Spred1	sprouty protein with EVH-1 domain 1, related sequence	miR-223-5p	-2.05	DOWN	ENSMUSG00000027351	376.141	1007.88	2.67952	0.002714	0.034532	62.6799	Plasma Membrane	other
Armc1	armadillo repeat containing 1	miR-223-5p	-2.05	DOWN	ENSMUSG00000027599	1112.16	1443.45	1.29788	0.00279956	0.0351123	22.9513	Cytoplasm	other
Fam120c	family with sequence similarity 120, member C	miR-223-5p	-2.05	UP	ENSMUSG00000025262	313.413	169.451	-1.84958	0.00545999	0.0504404	45.9335	Other	other
Fnbp1l	formin binding protein 1-like	miR-223-5p	-2.05	UP	ENSMUSG00000039735	1196.28	539.816	-2.21609	0.00558179	0.0509991	54.8755	Cytoplasm	other
Phf20l1	PHD finger protein 20-like 1	miR-223-5p	-2.05	DOWN	ENSMUSG00000072501	431.254	619.834	1.43728	0.00611734	0.0537569	30.4243	Other	other
Cd2ap	CD2-associated protein	miR-223-5p	-2.05	DOWN	ENSMUSG00000061665	395.617	651.72	1.64735	0.00926859	0.06705	39.2964	Cytoplasm	other
Ppp1r9a	protein phosphatase 1, regulatory (inhibitor) subunit 9A	miR-223-5p	-2.05	UP	ENSMUSG00000032827	900.861	497.419	-1.81107	0.0115234	0.07522	44.7841	Plasma Membrane	other
Syncrip	synaptotagmin binding, cytoplasmic RNA interacting protein	miR-223-5p	-2.05	DOWN	ENSMUSG00000032423	413.442	904.798	2.18845	0.0141342	0.0844346	54.3056	Nucleus	other
Scaf8	SR-related CTD-associated factor 8	miR-223-5p	-2.05	UP	ENSMUSG00000046201	276.875	168.1	-1.64709	0.01753	0.0955883	39.2867	Nucleus	other
Apool	apolipoprotein O-like	miR-223-5p	-2.05	DOWN	ENSMUSG00000025525	467.233	605.055	1.29497	0.0211764	0.106152	22.7784	Extracellular Space	other
Dcaf12	DDB1 and CUL4 associated factor 12	miR-223-5p	-2.05	UP	ENSMUSG00000028436	249.348	173.123	-1.44029	0.0242087	0.114566	30.5698	Cytoplasm	other
Tmem106b	transmembrane protein 106B	miR-223-5p	-2.05	DOWN	ENSMUSG00000029571	1382.07	2015.65	1.45842	0.0320651	0.134985	31.4328	Cytoplasm	other
Phip	pleckstrin homology domain interacting protein	miR-223-5p	-2.05	UP	ENSMUSG00000032253	406.819	248.337	-1.63817	0.0339993	0.138982	38.9564	Nucleus	other
Dpf3	D4, zinc and double PHD fingers, family 3	miR-223-5p	-2.05	DOWN	ENSMUSG00000021221	76.7031	146.887	1.91501	0.035526	0.142902	47.781	Nucleus	other
Rasgrp3	RAS, guanyl releasing protein 3	miR-223-5p	-2.05	DOWN	ENSMUSG00000071042	797.02	1084.95	1.36125	0.0413872	0.155874	26.5382	Cytoplasm	other
Pds5b	PDS5, regulator of cohesion maintenance, homolog B (S. cerevisiae)	miR-223-5p	-2.05	UP	ENSMUSG00000034021	519.486	364.79	-1.42407	0.043159	0.159838	29.7787	Nucleus	other
Msi2	Musashi homolog 2 (Drosophila)	miR-223-5p	-2.05	DOWN	ENSMUSG00000069769	123.616	217.619	1.76045	0.0459149	0.166077	43.1962	Cytoplasm	other
Vamp2	vesicle-associated membrane protein 2	miR-223-5p	-2.05	UP	ENSMUSG00000020894	407.296	282.752	-1.44047	0.0602083	0.194444	30.5782	Plasma Membrane	other
Frmd4a	FERM domain containing 4A	miR-223-5p	-2.05	DOWN	ENSMUSG00000026657	1795.13	2259.16	1.2585	0.0666826	0.206749	20.5401	Plasma Membrane	other
Tmem87b	transmembrane protein 87B	miR-223-5p	-2.05	DOWN	ENSMUSG00000014353	829.246	1216.38	1.46685	0.0669668	0.207032	31.8267	Cytoplasm	other
Alcam	activated leukocyte cell adhesion molecule	miR-223-5p	-2.05	UP	ENSMUSG00000022636	2112.82	1017.64	-2.07619	0.0682113	0.209047	51.8349	Plasma Membrane	other
Rabgap1l	RAB GTPase activating protein 1-like	miR-223-5p	-2.05	UP	ENSMUSG00000026721	306.628	224.407	-1.36639	0.0697605	0.211341	26.8146	Cytoplasm	other
Wasl	Wiskott-Aldrich syndrome-like (human)	miR-223-5p	-2.05	DOWN	ENSMUSG00000029684	572.375	773.075	1.35065	0.0701617	0.212106	25.9613	Cytoplasm	other
Orc4	origin recognition complex, subunit 4	miR-223-5p	-2.05	DOWN	ENSMUSG00000026761	229.938	320.578	1.3942	0.0720706	0.215441	28.2742	Nucleus	other
Zcchc14	zinc finger, CCHC domain containing 14	miR-223-5p	-2.05	UP	ENSMUSG00000061410	320.981	227.564	-1.41051	0.135449	0.31323	29.1038	Other	other
Kif21b	kinesin family member 21B	miR-223-5p	-2.05	UP	ENSMUSG00000041642	540.033	390.754	-1.38203	0.14343	0.324891	27.6426	Cytoplasm	other
Olfm1	olfactomedin 1	miR-223-5p	-2.05	DOWN	ENSMUSG00000026833	104.018	174.432	1.67694	0.178768	0.371303	40.3674	Cytoplasm	other
Mbnl1	muscleblind-like 1 (Drosophila)	miR-223-5p	-2.05	DOWN	ENSMUSG00000027763	207.371	271.667	1.31005	0.192733	0.389157	23.667	Nucleus	other
Golga1	golgi autoantigen, golgin subfamily a, 1	miR-223-5p	-2.05	DOWN	ENSMUSG00000026754	138.886	198.678	1.43051	0.211809	0.411252	30.0949	Cytoplasm	other
Slc35f1	solute carrier family 35, member F1	miR-223-5p	-2.05	DOWN	ENSMUSG00000038602	56.5251	90.6219	1.60322	0.217875	0.418055	37.6254	Other	other
Ralgps2	Ral GEF with PH domain and SH3 binding motif 2	miR-223-5p	-2.05	DOWN	ENSMUSG00000026594	68.6274	103.312	1.5054	0.233012	0.435489	33.5726	Other	other
Mt2	metallothionein 2	miR-223-5p	-2.05	DOWN	ENSMUSG00000031762	443.812	815.482	1.83745	0.24245	0.446501	45.5767	Cytoplasm	other
Purg	purine-rich element binding protein G	miR-223-5p	-2.05	UP	ENSMUSG00000049184	266.365	209.576	-1.27097	0.259514	0.465143	21.32	Plasma Membrane	other
Plekhh1	pleckstrin homology domain containing, family H (with MyTH4 domain) member 1	miR-223-5p	-2.05	DOWN	ENSMUSG00000060716	130.405	165.877	1.27201	0.261574	0.467672	21.3843	Cytoplasm	other
Ankrd17	ankyrin repeat domain 17	miR-223-5p	-2.05	DOWN	ENSMUSG00000055204	48.603	74.1337	1.52529	0.396333	0.600062	34.4388	Nucleus	other
Cd8a	CD8 antigen, alpha chain	miR-223-5p	-2.05	UP	ENSMUSG00000053977	69.1556	48.5016	-1.42584	0.435116	0.633361	29.866	Plasma Membrane	other
Psma6	proteasome (prosome, macropain) subunit, alpha type 6	miR-223-5p	-2.05	DOWN	ENSMUSG00000021024	6552.92	8880.75	1.35524	0.00426705	0.0442713	26.2121	Cytoplasm	peptidase
Ctsl	cathepsin L	miR-223-5p	-2.05	DOWN	ENSMUSG00000021477	16747.4	24115.8	1.43997	0.0493117	0.173333	30.554	Cytoplasm	peptidase
Otud4	OTU domain containing 4	miR-223-5p	-2.05	DOWN	ENSMUSG00000036990	403.644	565.291	1.40047	0.174544	0.366365	28.5955	Cytoplasm	peptidase
Abhd13	abhydrolase domain containing 13	miR-223-5p	-2.05	DOWN	ENSMUSG00000040396	60.2043	77.2348	1.28288	0.520522	0.702162	22.0504	Other	peptidase
Inpp4a	inositol polyphosphate-4-phosphatase, type I	miR-223-5p	-2.05	DOWN	ENSMUSG00000026113	34.8623	84.2254	2.41594	0.0902092	0.245125	58.6083	Cytoplasm	phosphatase
Maf	avian musculoaponeurotic fibrosarcoma (v-maf) AS42 oncogene homolog	miR-223-5p	-2.05	DOWN	ENSMUSG00000055435	287.382	2260.24	7.86492	2.52038e-05	0.00399392	87.2853	Nucleus	transcription regulator
Mef2c	myocyte enhancer factor 2C	miR-223-5p	-2.05	DOWN	ENSMUSG00000005583	223.813	533.267	2.38264	0.000744331	0.0190176	58.0298	Nucleus	transcription regulator
Pura	purine rich element binding protein A	miR-223-5p	-2.05	DOWN	ENSMUSG00000043991	412.156	660.974	1.6037	0.00222808	0.0310433	37.6441	Nucleus	transcription regulator
Nfia	nuclear factor I/A	miR-223-5p	-2.05	UP	ENSMUSG00000028565	974.433	656.502	-1.48428	0.00251842	0.033255	32.6273	Nucleus	transcription regulator
Foxo3	forkhead box O3	miR-223-5p	-2.05	DOWN	ENSMUSG00000048756	769.785	1414.31	1.83727	0.00809972	0.0622046	45.5715	Nucleus	transcription regulator
Mtpn	myotrophin	miR-223-5p	-2.05	DOWN	ENSMUSG00000029840	327.478	754.411	2.3037	0.00845492	0.0634016	56.5915	Nucleus	transcription regulator
Zfhx3	zinc finger homeobox 3	miR-223-5p	-2.05	DOWN	ENSMUSG00000038872	888.873	1430.91	1.6098	0.0107201	0.0720358	37.8806	Nucleus	transcription regulator
Zxdc	ZXD family zinc finger C	miR-223-5p	-2.05	UP	ENSMUSG00000034430	559.594	316.828	-1.76624	0.0125865	0.0793373	43.3825	Other	transcription regulator
Foxp1	forkhead box P1	miR-223-5p	-2.05	DOWN	ENSMUSG00000030067	1774.62	3011.04	1.69672	0.0220116	0.108442	41.0627	Nucleus	transcription regulator
Lmo2	LIM domain only 2	miR-223-5p	-2.05	DOWN	ENSMUSG00000032698	5288.97	8432	1.59426	0.0220741	0.108616	37.275	Nucleus	transcription regulator
Ccnt2	cyclin T2	miR-223-5p	-2.05	DOWN	ENSMUSG00000026349	134.868	207.095	1.53554	0.0361716	0.144214	34.8762	Nucleus	transcription regulator
Pknox1	Pbx/knotted 1 homeobox	miR-223-5p	-2.05	UP	ENSMUSG00000006705	642.135	496.116	-1.29432	0.0508263	0.176372	22.7396	Nucleus	transcription regulator
Aebp2	AE binding protein 2	miR-223-5p	-2.05	UP	ENSMUSG00000030232	185.589	114.975	-1.61417	0.0551709	0.18511	38.0488	Nucleus	transcription regulator
Mecp2	methyl CpG binding protein 2	miR-223-5p	-2.05	UP	ENSMUSG00000031393	260.689	199.108	-1.30928	0.0790238	0.226289	23.6224	Nucleus	transcription regulator
Zeb2	zinc finger E-box binding homeobox 2	miR-223-5p	-2.05	DOWN	ENSMUSG00000026872	5662.65	7370.86	1.30166	0.0938651	0.251786	23.1751	Nucleus	transcription regulator
Plagl2	Pleiomorphic adenoma gene-like 2	miR-223-5p	-2.05	UP	ENSMUSG00000051413	132.804	73.3257	-1.81115	0.116534	0.286077	44.7864	Nucleus	transcription regulator
Ss18	synovial sarcoma translocation gene on chromosome 18-like 1	miR-223-5p	-2.05	UP	ENSMUSG00000039086	246.737	144.855	-1.70333	0.133369	0.310365	41.2914	Nucleus	transcription regulator
Wwtr1	WW domain containing transcription regulator 1	miR-223-5p	-2.05	UP	ENSMUSG00000027803	146.103	99.7125	-1.46524	0.152037	0.336933	31.7518	Nucleus	transcription regulator
Tcerg1	transcription elongation regulator 1 (CA150)	miR-223-5p	-2.05	DOWN	ENSMUSG00000024498	210.876	295.393	1.40079	0.186703	0.381534	28.6118	Nucleus	transcription regulator
Pou2f1	POU domain, class 2, transcription factor 1	miR-223-5p	-2.05	DOWN	ENSMUSG00000026565	93.5684	131.555	1.40598	0.278021	0.485566	28.8751	Nucleus	transcription regulator
Prdm1	PR domain containing 1, with ZNF domain	miR-223-5p	-2.05	DOWN	ENSMUSG00000038151	56.242	85.8609	1.52663	0.443843	0.640305	34.4963	Nucleus	transcription regulator
Igf1r	insulin-like growth factor I receptor	miR-223-5p	-2.05	UP	ENSMUSG00000005533	617.227	471.849	-1.3081	0.0117521	0.0761895	23.5534	Plasma Membrane	transmembrane receptor
Steap3	STEAP family member 3	miR-223-5p	-2.05	DOWN	ENSMUSG00000026389	156.519	468.78	2.99504	0.000332952	0.0130452	66.6114	Cytoplasm	transporter
Letm1	leucine zipper-EF-hand containing transmembrane protein 1	miR-223-5p	-2.05	DOWN	ENSMUSG00000005299	393.406	590.344	1.5006	0.000394767	0.0141779	33.3598	Cytoplasm	transporter
Slc4a4	solute carrier family 4 (anion exchanger), member 4	miR-223-5p	-2.05	UP	ENSMUSG00000060961	351.694	47.5062	-7.40313	0.000452481	0.0152316	86.4922	Plasma Membrane	transporter
Atp7a	ATPase, Cu++ transporting, alpha polypeptide	miR-223-5p	-2.05	UP	ENSMUSG00000033792	1695.75	985.354	-1.72096	0.0037953	0.0413732	41.8928	Plasma Membrane	transporter
Slc23a2	solute carrier family 23 (nucleobase transporters), member 2	miR-223-5p	-2.05	DOWN	ENSMUSG00000027340	489.848	775.399	1.58294	0.0149489	0.0873796	36.8264	Plasma Membrane	transporter
Vmp1	vacuole membrane protein 1	miR-223-5p	-2.05	DOWN	ENSMUSG00000018171	250.141	381.236	1.52409	0.0297066	0.128427	34.3869	Cytoplasm	transporter
Rasa1	RAS p21 protein activator 1	miR-223-5p	-2.05	DOWN	ENSMUSG00000021549	377.762	613.852	1.62497	0.0341155	0.139293	38.4603	Cytoplasm	transporter
Kpna3	karyopherin (importin) alpha 3	miR-223-5p	-2.05	DOWN	ENSMUSG00000021929	138.778	218.718	1.57603	0.0461449	0.166632	36.5493	Nucleus	transporter
Atp2b1	ATPase, Ca++ transporting, plasma membrane 1	miR-223-5p	-2.05	UP	ENSMUSG00000019943	2235.09	1755.18	-1.27343	0.128822	0.303555	21.4717	Plasma Membrane	transporter
Slc7a6	solute carrier family 7 (cationic amino acid transporter, y+ system), member 6	miR-223-5p	-2.05	UP	ENSMUSG00000031904	151.515	115.633	-1.31031	0.253127	0.458012	23.6819	Plasma Membrane	transporter
Atp1b1	ATPase, Na+/K+ transporting, beta 1 polypeptide	miR-223-5p	-2.05	DOWN	ENSMUSG00000026576	51.4811	71.6329	1.39144	0.556043	0.728533	28.132	Plasma Membrane	transporter
Kdm6b	KDM1 lysine (K)-specific demethylase 6B	miR-99a-5p	-4.29	UP	ENSMUSG00000018476	397.853	262.247	-1.51709	0.009614	0.0680791	34.0844	Extracellular Space	enzyme
Hs3st2	heparan sulfate (glucosamine) 3-O-sulfotransferase 2	miR-99a-5p	-4.29	DOWN	ENSMUSG00000046321	70.0774	210.566	3.00476	0.0101506	0.0699211	66.7194	Cytoplasm	enzyme
Mtap	methylthioadenosine phosphorylase	miR-99a-5p	-4.29	DOWN	ENSMUSG00000062937	378.615	568.544	1.50164	0.0683775	0.209216	33.4062	Nucleus	enzyme
Trib2	tribbles homolog 2 (Drosophila)	miR-99a-5p	-4.29	UP	ENSMUSG00000020601	393.393	90.8796	-4.32873	0.000939013	0.0210726	76.8985	Plasma Membrane	kinase
Taok1	TAO kinase 1	miR-99a-5p	-4.29	DOWN	ENSMUSG00000017291	287.839	422.013	1.46615	0.065315	0.204862	31.7939	Cytoplasm	kinase
Mbnl1	muscleblind-like 1 (Drosophila)	miR-99a-5p	-4.29	DOWN	ENSMUSG00000027763	207.371	271.667	1.31005	0.192733	0.389157	23.667	Nucleus	other
Ctdspl	CTD (carboxy-terminal domain, RNA polymerase II, polypeptide A) small phosphatase-like	miR-99a-5p	-4.29	UP	ENSMUSG00000047409	644.347	489.612	-1.31603	0.207981	0.406507	24.0141	Nucleus	other
Ppp3ca	protein phosphatase 3, catalytic subunit, alpha isoform	miR-99a-5p	-4.29	UP	ENSMUSG00000028161	5495.74	3079.56	-1.78458	1.03696e-06	0.00126815	43.9645	Cytoplasm	phosphatase
Pura	purine rich element binding protein A	miR-99a-5p	-4.29	DOWN	ENSMUSG00000043991	412.156	660.974	1.6037	0.00222808	0.0310433	37.6441	Nucleus	transcription regulator
Baz2a	bromodomain adjacent to zinc finger domain, 2A	miR-99a-5p	-4.29	UP	ENSMUSG00000040054	1812.26	1248.38	-1.45169	0.0149079	0.0872851	31.115	Nucleus	transcription regulator
Smarca5	SWI/SNF related, matrix associated, actin dependent regulator of chromatin, subfamily a, member 5	miR-99a-5p	-4.29	DOWN	ENSMUSG00000031715	2386.77	3025.64	1.26767	0.0201148	0.103129	21.1152	Nucleus	transcription regulator
Zzef1	zinc finger, ZZ-type with EF hand domain 1	miR-99a-5p	-4.29	UP	ENSMUSG00000055670	339.279	202.163	-1.67824	0.0289863	0.126499	40.4139	Nucleus	transcription regulator
Slc44a1	solute carrier family 44, member 1	miR-99a-5p	-4.29	UP	ENSMUSG00000028412	4076.4	2666.36	-1.52883	0.00713965	0.0583024	34.5903	Plasma Membrane	transporter
Seh1l	SEH1-like (S. cerevisiae	miR-99a-5p	-4.29	DOWN	ENSMUSG00000079614	82.6636	147.696	1.78671	0.0583421	0.190758	44.0311	Cytoplasm	transporter
