# Supplementary material for: Tissue-specific transcriptional programming of macrophages controls the microRNA transcriptome targeting multiple functional pathways
Source: J Biol Chem. 2024 Mar 29;300(5):107244. doi: 10.1016/j.jbc.2024.107244 (PMC11067537; doi:10.1016/j.jbc.2024.107244)
Supplement: Supplementary Table 4 [file mmc4.xlsx]

## Sheet: Supplementary Table 4
ensemblGeneID	geneName	geneBiotype	norm.counts.t708.1	norm.counts.t708.2	norm.counts.t708.3	norm.counts.ns1.2.1	norm.counts.ns1.2.2	norm.counts.ns1.2.3	fpkm.norm.counts.miR708.1	fpkm.norm.counts.miR-708.2	fpkm.norm.counts.miR708.3	fpkm.norm.counts.Ctrl1	fpkm.norm.counts.Ctrl2	fpkm.norm.counts.Ctrl3	% fpkm change	%norm change	baseMean	log2FoldChange	lfcSE	stat	pvalue	padj	FC	target -5p*	target -3p*	*predicted targets from: TargetScan mouse (T), DIANA (D) and mirDB (M)
ENSMUSG00000002980	Bcam	protein_coding	4689.01	3478.16	4013.93	7595.17	6949.99	6657.62	31.3178	23.2306	26.809	50.7281	46.419	44.4662	-74.063	174.063	5563.98	-0.800316	0.122717	-6.52166	6.95354e-11	3.35763e-07	-0.741483	D,M
ENSMUSG00000019998	Stx7	protein_coding	8081.6	7395.02	7115.82	4972.62	5079.43	4767.41	38.6032	35.3236	33.99	23.7526	24.2628	22.7724	34.4052	65.5948	6235.32	0.60786	0.0948658	6.40758	1.47851e-10	5.35443e-07	0.523997
ENSMUSG00000039982	Dtx4	protein_coding	1117.78	838.892	1018.99	590.073	534.063	515.302	4.56997	3.42975	4.16608	2.41247	2.18347	2.10677	44.9052	55.0948	769.185	0.857612	0.139436	6.15059	7.71935e-10	2.14431e-06	0.812036
ENSMUSG00000021840	Mapk1ip1l	protein_coding	2936.55	2855.07	2878.17	1994.16	1967.5	1891.35	7.55025	7.34076	7.40015	5.12724	5.05871	4.86292	32.4895	67.5105	2420.47	0.566305	0.092408	6.12831	8.88159e-10	2.14431e-06	0.480727
ENSMUSG00000035696	Rnf38	protein_coding	3403.42	3722.33	3515.86	2408.83	2418.09	2381.41	8.72335	9.54075	9.01154	6.17409	6.19784	6.10382	32.2628	67.7372	2974.99	0.562167	0.0928884	6.05206	1.43003e-09	2.95934e-06	0.476485		T
ENSMUSG00000078515	Ddi2	protein_coding	7888.09	7810.41	8322.61	5538.85	5572.2	5692.43	17.6424	17.4686	18.6142	12.3881	12.4627	12.7316	30.047	69.953	6804.1	0.515757	0.0866711	5.95074	2.6693e-09	4.83343e-06	0.429744
ENSMUSG00000034892	Rps29	protein_coding	12602.8	12960.3	12815.8	9418.18	9025.21	8899.01	388.561	399.582	395.128	290.375	278.259	274.368	28.7567	71.2433	10953.6	0.489137	0.0844487	5.79212	6.95026e-09	1.11868e-05	0.403605
ENSMUSG00000036752	Tubb4b	protein_coding	2373.6	2196.52	2393.98	3565.98	3267.21	3325.94	24.2886	22.4766	24.4972	36.49	33.4327	34.0337	-45.8785	145.879	2853.87	-0.544951	0.0973678	-5.59683	2.18311e-08	3.16246e-05	-0.45897
ENSMUSG00000021102	Glrx5	protein_coding	428.98	325.223	461.324	188.176	198.366	230.681	2.48931	1.88722	2.67699	1.09196	1.15109	1.33861	49.2217	50.7783	305.458	0.981443	0.179378	5.47138	4.46553e-08	5.8807e-05	0.97444
ENSMUSG00000027533	Fabp5	protein_coding	3642.95	3238.04	4027.81	5571.21	5420.51	5301.07	21.821	19.3957	24.1263	33.3712	32.4685	31.7531	-49.3547	149.355	4533.6	-0.57849	0.107048	-5.40404	6.5156e-08	7.86541e-05	-0.493285
ENSMUSG00000018906	P4ha2	protein_coding	1117.78	1122.58	1130.86	1958.4	1614.75	1599.85	3.82796	3.84437	3.87273	6.70673	5.52989	5.47884	-53.4461	153.446	1424.04	-0.618298	0.117377	-5.26761	1.38214e-07	0.000154013	-0.535063	T
ENSMUSG00000031494	Cd209a	protein_coding	1374.9	1322.17	1036.96	634.35	852.705	587.605	18.5573	17.8456	13.996	8.56196	11.5091	7.93104	44.439	55.561	968.114	0.845235	0.162253	5.20938	1.89475e-07	0.000196053	0.796558
ENSMUSG00000001029	Icam2	protein_coding	19271.6	20045.3	22071.7	30258.9	28219.2	27418.9	216.26	224.942	247.682	339.556	316.667	307.686	-39.9234	139.923	24547.6	-0.484546	0.0961186	-5.04113	4.62795e-07	0.000446936	-0.399146
ENSMUSG00000029156	Sgcb	protein_coding	327.486	384.999	298.023	177.107	201.059	180.184	1.72683	2.03009	1.57147	0.933881	1.06018	0.950104	44.7457	55.2543	261.476	0.854176	0.171235	4.98833	6.09034e-07	0.000551405	0.807726		T,M
ENSMUSG00000003948	Mmd	protein_coding	1013.58	764.932	1058.19	589.222	540.346	591.048	6.04756	4.56398	6.31369	3.5156	3.22398	3.5265	39.3445	60.6555	759.553	0.721623	0.145465	4.9608	7.02034e-07	0.000598216	0.649036		T
ENSMUSG00000028149	Rap1gds1	protein_coding	3910.89	4128.61	3694.67	2849.04	2678.39	2933.44	11.0544	11.6698	10.4433	8.05303	7.57068	8.29158	27.8955	72.1045	3365.84	0.471875	0.09761	4.83429	1.33622e-06	0.00107536	0.386911
ENSMUSG00000026317	Cln8	protein_coding	6330.5	5923.92	6539.37	4310.17	4881.06	4271.62	17.7831	16.6409	18.3698	12.1078	13.7114	11.9994	28.3654	71.6346	5376.11	0.481176	0.100104	4.80677	1.53389e-06	0.00116947	0.395881		T
ENSMUSG00000052534	Pbx1	protein_coding	1485.87	2012.13	1443.58	1009	984.65	1092.58	2.29321	3.10541	2.22794	1.55724	1.51966	1.68623	37.5456	62.4544	1337.97	0.679816	0.141735	4.7964	1.61543e-06	0.00117006	0.601935
ENSMUSG00000017002	Slpi	protein_coding	48573.5	47949.6	53907.9	72297.2	66196.8	95491.6	879.514	868.216	976.103	1309.07	1198.62	1729.05	-55.5435	155.543	64069.4	-0.63727	0.133988	-4.75617	1.97296e-06	0.0012991	-0.555384
ENSMUSG00000040715	Rsc1a1	protein_coding	2153.02	2157.01	2402.97	1590.56	1624.63	1611.32	26.3017	26.3504	29.3551	19.4305	19.8467	19.6842	28.102	71.898	1923.25	0.476828	0.100634	4.73825	2.15568e-06	0.0013577	0.39168
ENSMUSG00000002602	Axl	protein_coding	2140.84	1821.65	2291.92	3543.85	2768.15	3213.47	9.08829	7.73328	9.72967	15.0443	11.7514	13.6418	-52.2998	152.3	2629.98	-0.606738	0.128286	-4.72958	2.24986e-06	0.00135798	-0.522812
ENSMUSG00000020091	Eif4ebp2	protein_coding	2212.56	2486.28	2127.8	1399.83	1663.22	1621.65	8.1732	9.18432	7.86011	5.17096	6.14395	5.99039	31.3762	68.6238	1918.56	0.543595	0.115762	4.69579	2.65577e-06	0.00153886	0.4576
ENSMUSG00000043067	Dpy19l1	protein_coding	2521.1	2663.58	2428.28	1960.95	1739.52	1726.09	8.48285	8.96226	8.17052	6.59809	5.85303	5.80785	28.7195	71.2805	2173.25	0.48775	0.104275	4.67752	2.90366e-06	0.00161779	0.402256
ENSMUSG00000006219	Fblim1	protein_coding	1453.39	1064.83	1621.57	647.122	850.91	907.804	6.9673	5.10459	7.77355	3.10219	4.07912	4.35186	41.885	58.115	1090.94	0.78449	0.170279	4.60708	4.08368e-06	0.00219097	0.722484
ENSMUSG00000030793	Pycard	protein_coding	12807.1	13394.9	11710.3	16846.5	16494	17539.8	72.0102	75.315	65.8429	94.7219	92.7401	98.6202	-34.205	134.205	14798.8	-0.424514	0.0933839	-4.54589	5.47025e-06	0.00283007	-0.34212	T,D,M
ENSMUSG00000038291	Snx25	protein_coding	918.856	1072.93	1050.84	1440.7	1468.45	1390.97	4.4217	5.16314	5.05683	6.9329	7.06644	6.69361	-41.3292	141.329	1223.79	-0.497342	0.110915	-4.48399	7.32589e-06	0.00342332	-0.41161		T
ENSMUSG00000047798	Cd300lf	protein_coding	318.013	204.657	262.914	127.721	142.716	145.754	1.31962	0.849238	1.09098	0.529988	0.592208	0.604814	47.0215	52.9785	200.296	0.913786	0.203601	4.48811	7.18563e-06	0.00342332	0.883984
ENSMUSG00000024579	Pcyox1l	protein_coding	301.775	284.696	281.693	171.998	179.517	172.15	2.43771	2.29975	2.2755	1.38939	1.45012	1.39061	39.6813	60.3187	231.972	0.727168	0.162092	4.48614	7.25262e-06	0.00342332	0.655387
ENSMUSG00000025085	Ablim1	protein_coding	876.905	910.826	1026.34	403.6	514.316	706.963	1.568	1.62865	1.83521	0.72168	0.919652	1.26413	42.2589	57.7411	739.826	0.796578	0.178957	4.45122	8.53824e-06	0.00381094	0.736976	T
ENSMUSG00000064363	mt-Nd4	protein_coding	12543.3	13447.6	12160.2	8513.91	10118.5	9284.62	194.485	208.507	188.545	132.009	156.888	143.959	26.825	73.175	11011.3	0.450581	0.101308	4.44765	8.68155e-06	0.00381094	0.366591
ENSMUSG00000025203	Scd2	protein_coding	573.778	424.512	676.88	1279.77	1043.89	752.869	2.24366	1.65999	2.64683	5.00433	4.08197	2.94398	-83.6548	183.655	791.95	-0.877309	0.198386	-4.42223	9.76889e-06	0.00416212	-0.836946		T
ENSMUSG00000000204	Slfn4	protein_coding	37978.9	37256.7	35078.6	63481.8	51035.7	45839	204.708	200.815	189.075	342.169	275.084	247.074	-45.3634	145.363	45111.8	-0.539724	0.123398	-4.37384	1.22082e-05	0.00491246	-0.453695
ENSMUSG00000026589	Sec16b	protein_coding	427.627	436.67	569.102	212.018	159.77	342.005	1.68886	1.72457	2.2476	0.837336	0.630991	1.3507	50.2028	49.7972	357.865	1.01353	0.233205	4.34608	1.38591e-05	0.00527704	1.01884
ENSMUSG00000075334	Rprm	protein_coding	374.85	305.973	338.848	171.147	239.655	172.15	5.48567	4.4777	4.95881	2.50462	3.50719	2.5193	42.8294	57.1706	267.104	0.802448	0.184869	4.34064	1.42071e-05	0.00527704	0.744058
ENSMUSG00000079017	Ifi27l2a	protein_coding	2755.21	2800.36	2318.87	5231.47	3602.9	3583.02	127.145	129.228	107.009	241.417	166.263	165.346	-57.6923	157.692	3381.97	-0.657876	0.151435	-4.34427	1.39739e-05	0.00527704	-0.577758
ENSMUSG00000028048	Gba	protein_coding	5652.52	5484.21	5647.75	7653.07	7116.95	7114.39	47.1951	45.7898	47.1552	63.8985	59.4222	59.4008	-30.3848	130.385	6444.81	-0.382899	0.0884094	-4.33098	1.48446e-05	0.00537599	-0.30396
ENSMUSG00000021457	Syk	protein_coding	14621.9	14002.8	15031.8	11835.5	10866.2	10535.6	33.3702	31.9574	34.3058	27.0112	24.7989	24.0445	23.8664	76.1336	12815.6	0.393312	0.0923107	4.26074	2.03753e-05	0.00719894	0.313405	T
ENSMUSG00000038855	Itpkb	protein_coding	6617.39	6062.72	6732.06	4830.43	4967.23	5022.19	13.5131	12.3804	13.7473	9.86403	10.1434	10.2556	23.6569	76.3431	5705.34	0.389517	0.0918264	4.24189	2.21645e-05	0.00764465	0.309955
ENSMUSG00000021003	Galc	protein_coding	1787.64	1856.1	1760.38	1210.8	1441.52	1255.55	2.56704	2.66534	2.52789	1.7387	2.07001	1.80295	27.6873	72.3127	1552	0.467382	0.110451	4.23159	2.32043e-05	0.00781716	0.382598		T
ENSMUSG00000016256	Ctsz	protein_coding	16776.2	15416.2	14804	23948.6	20170.5	20093.4	248.746	228.58	219.503	355.093	299.074	297.93	-36.6328	136.633	18534.8	-0.450492	0.106635	-4.2246	2.39368e-05	0.00788066	-0.366506
ENSMUSG00000023992	Trem2	protein_coding	1523.76	1564.31	1459.91	988.564	1217.12	902.066	6.58244	6.75763	6.30661	4.27047	5.25782	3.89681	31.6673	68.3327	1275.95	0.547983	0.129886	4.21894	2.45454e-05	0.00790144	0.46204
ENSMUSG00000054640	Slc8a1	protein_coding	1936.5	3345.44	2348.26	1359.81	1575.26	1704.29	2.2	3.80066	2.66779	1.54484	1.78961	1.93619	39.1975	60.8025	2044.92	0.718822	0.172832	4.15907	3.19552e-05	0.00982963	0.645837		T
ENSMUSG00000015749	Anp32e	protein_coding	2258.57	1025.31	1529.31	863.397	956.825	814.843	13.5325	6.14328	9.16303	5.17314	5.73292	4.88223	45.2533	54.7467	1241.38	0.867441	0.208785	4.1547	3.25709e-05	0.00982963	0.824424
ENSMUSG00000028011	Tdo2	protein_coding	228.699	273.552	229.437	146.454	131.945	154.935	1.25906	1.50599	1.26312	0.806274	0.726397	0.852965	40.7761	59.2239	194.17	0.758658	0.183256	4.13988	3.47491e-05	0.00991241	0.691916
ENSMUSG00000033147	Slc22a15	protein_coding	1129.96	1199.58	1241.08	844.665	857.193	912.395	1.69555	1.8	1.86229	1.26745	1.28625	1.36908	26.7844	73.2156	1030.81	0.451813	0.109218	4.13682	3.5216e-05	0.00991241	0.367758
ENSMUSG00000021094	Dhrs7	protein_coding	4799.97	4668.62	4538.94	6750.51	5932.13	5871.46	28.9626	28.17	27.3876	40.732	35.794	35.4279	-32.4581	132.458	5426.94	-0.405947	0.0981867	-4.13444	3.55823e-05	0.00991241	-0.324958
ENSMUSG00000046179	E2f8	protein_coding	121.792	150.96	265.363	71.524	75.3971	91.8133	0.478087	0.592583	1.04166	0.280762	0.295966	0.360407	55.6351	44.3649	129.475	1.18619	0.287395	4.1274	3.66893e-05	0.010028	1.27552
ENSMUSG00000016526	Dyrk3	protein_coding	113.673	83.0787	148.603	212.869	201.956	258.225	0.764237	0.558548	0.999079	1.43115	1.35778	1.73608	-94.8866	194.887	169.734	-0.953771	0.231923	-4.11244	3.915e-05	0.0105024	-0.936929	T
ENSMUSG00000060288	Ppih	protein_coding	500.702	518.735	436.829	351.66	272.866	313.313	5.64839	5.85182	4.92784	3.96705	3.07818	3.53446	35.5998	64.4002	399.017	0.63256	0.154203	4.10213	4.09361e-05	0.0107818	0.550314
ENSMUSG00000027695	Pld1	protein_coding	6219.53	5479.14	5909.03	4157.76	4408.04	4701.99	10.2528	9.03232	9.74098	6.85403	7.26661	7.75119	24.6478	75.3522	5145.91	0.408343	0.0996988	4.09577	4.20776e-05	0.0108846	0.327161
ENSMUSG00000053835	H2-T24	protein_coding	3864.88	3657.49	3630.17	7093.65	5253.56	4535.58	37.8448	35.814	35.5465	69.4609	51.4427	44.4123	-51.3807	151.381	4672.55	-0.598667	0.146507	-4.08627	4.38364e-05	0.0111406	-0.514317
ENSMUSG00000020901	Pik3r5	protein_coding	5495.54	4802.35	5322.78	4088.79	3339.91	3952.56	21.1565	18.4878	20.4913	15.7408	12.8578	15.2164	27.1397	72.8603	4500.32	0.456744	0.112119	4.07374	4.62634e-05	0.0115547	0.372441
ENSMUSG00000028270	Gbp2	protein_coding	4285.74	4102.26	4597.72	8874.94	5957.27	5445.68	36.3949	34.8368	39.0443	75.3668	50.5896	46.2452	-56.1552	156.155	5543.94	-0.643132	0.158716	-4.05209	5.0762e-05	0.0122752	-0.561716
ENSMUSG00000054203	Ifi205	protein_coding	481.757	489.354	541.341	1349.59	653.441	766.641	2.46427	2.50313	2.76906	6.90339	3.34247	3.92151	-83.1248	183.125	713.687	-0.873002	0.215465	-4.05172	5.0843e-05	0.0122752	-0.831469
ENSMUSG00000038065	Mturn	protein_coding	1096.13	1379.92	1472.15	896.605	898.482	943.382	4.11239	5.17707	5.52312	3.36382	3.37086	3.53931	30.6401	69.3599	1114.45	0.53058	0.131117	4.04662	5.19628e-05	0.0123399	0.44451
ENSMUSG00000052676	Zmat1	protein_coding	286.889	364.736	284.959	194.988	201.059	181.331	1.13702	1.44555	1.12938	0.772794	0.796855	0.718669	38.3527	61.6473	252.327	0.696891	0.173099	4.02597	5.67405e-05	0.0130855	0.621008		T,M,D
ENSMUSG00000026879	Gsn	protein_coding	110.966	126.644	120.842	61.3063	54.7526	66.5647	0.751004	0.85711	0.817843	0.414912	0.370558	0.4505	49.0523	50.9477	90.1794	0.979275	0.243727	4.01791	5.87158e-05	0.0130855	0.971475
ENSMUSG00000061039	Olfr920	protein_coding	132.618	196.552	147.787	86.8506	83.4753	79.189	0.496154	0.735344	0.552903	0.324927	0.312299	0.296263	47.6861	52.3139	121.079	0.936081	0.232649	4.02358	5.73196e-05	0.0130855	0.913324
ENSMUSG00000034452	Slc24a1	protein_coding	358.611	514.683	487.452	296.314	239.655	300.689	1.46981	2.10949	1.99788	1.21448	0.982254	1.23241	38.5148	61.4852	366.234	0.707025	0.175831	4.02106	5.79372e-05	0.0130855	0.632435
ENSMUSG00000029775	Klhdc10	protein_coding	2561.7	2267.44	2357.24	1918.38	1726.05	1716.91	6.48271	5.73805	5.9653	4.8547	4.368	4.34486	25.3958	74.6042	2091.29	0.421561	0.10529	4.00382	6.23285e-05	0.0135505	0.339376		T,M
ENSMUSG00000024663	Rab3il1	protein_coding	370.79	187.434	177.997	108.989	127.457	111.324	1.10632	0.559241	0.531087	0.325188	0.38029	0.332154	52.7629	47.2371	180.665	1.07251	0.267959	4.00251	6.26732e-05	0.0135505	1.10309
ENSMUSG00000078853	Igtp	protein_coding	882.318	948.313	907.134	1900.5	1267.39	1169.47	9.32329	10.0206	9.58552	20.0822	13.3923	12.3576	-58.4269	158.427	1179.19	-0.664601	0.166983	-3.98006	6.8898e-05	0.0146773	-0.58513
ENSMUSG00000028268	Gbp3	protein_coding	8461.87	7174.15	8489.99	11980.3	10620.2	10108.6	55.3743	46.9475	55.5583	78.3987	69.4985	66.1508	-35.5763	135.576	9472.52	-0.439264	0.110673	-3.96903	7.21653e-05	0.0151505	-0.355912		T,M
ENSMUSG00000020642	Rnf144a	protein_coding	377.556	201.618	299.656	181.364	104.12	153.787	1.09903	0.586892	0.872273	0.527936	0.303084	0.447661	50.0163	49.9837	219.684	0.997121	0.251528	3.96425	7.36262e-05	0.0152354	0.996012
ENSMUSG00000030579	Tyrobp	protein_coding	28310	32683.4	32538.4	43568.3	38187.7	41641.9	906.857	1046.95	1042.31	1395.63	1223.27	1333.92	-31.9317	131.932	36155	-0.399708	0.101446	-3.94012	8.14419e-05	0.0163857	-0.31924
ENSMUSG00000064065	Ipcef1	protein_coding	1036.59	896.642	988.784	603.697	656.134	775.823	2.46005	2.12793	2.3466	1.43271	1.55715	1.8412	30.3339	69.6661	826.278	0.522979	0.133129	3.92836	8.55255e-05	0.0169715	0.436919		T
ENSMUSG00000015656	Hspa8	protein_coding	31961	35334.8	38311.9	51203.5	42535.6	48439.6	158.773	175.533	190.322	254.364	211.304	240.633	-34.6291	134.629	41297.7	-0.428911	0.109802	-3.90623	9.37459e-05	0.0183514	-0.346217
ENSMUSG00000020130	Tbc1d15	protein_coding	1009.52	1340.4	1126.77	712.686	885.916	790.742	5.06209	6.72124	5.65002	3.57365	4.44228	3.96505	31.2755	68.7245	977.674	0.542346	0.140433	3.86195	0.000112485	0.0214993	0.456339		T
ENSMUSG00000026003	Acadl	protein_coding	2220.68	1989.84	1852.64	1385.35	1574.36	1512.62	23.6645	21.2045	19.7425	14.7629	16.777	16.1191	26.2375	73.7625	1755.92	0.437992	0.113432	3.86128	0.000112795	0.0214993	0.354718
ENSMUSG00000064367	mt-Nd5	protein_coding	18218.8	20593.4	14771.3	11313.6	13614.6	12946.8	213.412	241.228	173.03	132.526	159.479	151.657	29.316	70.684	15243.1	0.50049	0.130646	3.83089	0.000127682	0.0240207	0.414694
ENSMUSG00000030162	Olr1	protein_coding	504.762	454.906	616.459	369.541	177.722	320.199	3.01926	2.72105	3.68738	2.21043	1.06305	1.91529	44.9625	55.0375	407.265	0.863328	0.225646	3.82603	0.000130225	0.0241851	0.81923	T
ENSMUSG00000031609	Sap30	protein_coding	1443.92	1189.44	1179.03	1765.11	1659.63	1754.78	26.1892	21.5737	21.3848	32.0149	30.1018	31.8275	-35.8604	135.86	1498.65	-0.444321	0.116745	-3.80591	0.000141282	0.0259065	-0.360674
ENSMUSG00000040415	Dtx3	protein_coding	159.683	151.973	213.107	84.2962	105.017	102.142	1.32652	1.26247	1.77032	0.700264	0.872399	0.848516	44.4596	55.5404	136.037	0.856593	0.225505	3.79855	0.000145543	0.0263542	0.810757
ENSMUSG00000054364	Rhob	protein_coding	2119.19	1614.97	2307.44	2882.25	2720.58	3010.33	19.2758	14.6895	20.988	26.2164	24.7459	27.3814	-42.5643	142.564	2442.46	-0.511253	0.134702	-3.79543	0.000147388	0.0263588	-0.425288	T
ENSMUSG00000041355	Ssr2	protein_coding	1726.75	1222.88	1557.07	2720.47	2015.08	2030.22	19.7928	14.0172	17.8479	31.1833	23.0978	23.2714	-50.1271	150.127	1878.74	-0.587404	0.154925	-3.79153	0.000149722	0.0264497	-0.50254		T
ENSMUSG00000020424	Castor1	protein_coding	181.335	195.539	279.244	354.214	336.594	391.354	2.46152	2.65432	3.79056	4.80824	4.56906	5.3124	-64.9342	164.934	289.713	-0.711469	0.188264	-3.77911	0.000157391	0.0274694	-0.63747
ENSMUSG00000042121	Ssh1	protein_coding	2362.77	2325.19	2224.15	1628.02	1817.61	1851.19	5.67738	5.58707	5.34429	3.91189	4.36743	4.44811	23.3691	76.6309	2034.82	0.384133	0.102337	3.7536	0.000174316	0.0297076	0.305075	T	T
ENSMUSG00000038256	Bcl9	protein_coding	687.45	828.761	666.266	463.203	525.087	534.813	1.73906	2.09654	1.68547	1.17178	1.32833	1.35293	30.2122	69.7878	617.597	0.520178	0.138563	3.75408	0.000173976	0.0297076	0.434132
ENSMUSG00000024953	Prdx5	protein_coding	14180.7	13207.5	13366.1	19572	17070.3	16348.5	141.648	131.927	133.512	195.502	170.512	163.302	-30.025	130.025	15624.2	-0.378962	0.101247	-3.74297	0.000181859	0.0304913	-0.300406
ENSMUSG00000078920	Ifi47	protein_coding	1194.92	1061.79	998.582	2550.17	1423.57	1413.93	10.3238	9.17356	8.6275	22.0328	12.2993	12.216	-65.5051	165.505	1440.49	-0.728396	0.194695	-3.74123	0.000183125	0.0304913	-0.656796
ENSMUSG00000071711	Mpst	protein_coding	315.307	270.512	291.491	439.362	455.075	389.059	3.14367	2.69706	2.90622	4.38052	4.53718	3.87899	-46.2989	146.299	360.134	-0.553254	0.148119	-3.7352	0.000187564	0.0308756	-0.467392
ENSMUSG00000040918	Slc19a2	protein_coding	645.5	597.761	693.21	856.585	893.994	881.408	3.59349	3.32773	3.85909	4.7686	4.97685	4.90679	-35.9167	135.917	761.41	-0.441508	0.118395	-3.72912	0.000192148	0.0312748	-0.358023
ENSMUSG00000028955	Vamp3	protein_coding	5180.24	4932.04	5342.37	6373.3	6793.82	6362.66	38.3113	36.4757	39.5104	47.1348	50.2448	47.0562	-26.3683	126.368	5830.74	-0.337608	0.09075	-3.72019	0.000199069	0.0320413	-0.263659		T
ENSMUSG00000028410	Dnaja1	protein_coding	4073.28	3751.71	3780.41	4763.16	4873.88	5060.06	10.0858	9.28954	9.36059	11.794	12.0681	12.5291	-26.6403	126.64	4383.75	-0.341036	0.0919359	-3.7095	0.000207672	0.0327011	-0.266666		T,D
ENSMUSG00000038172	Ttc39b	protein_coding	3960.96	3950.29	3840.83	3101.08	3029.35	3213.47	8.2979	8.27554	8.04623	6.49651	6.34624	6.73196	20.4916	79.5084	3515.99	0.330873	0.0896116	3.6923	0.000222235	0.0327011	0.257774		T
ENSMUSG00000022010	Tsc22d1	protein_coding	755.113	1152.97	946.326	636.053	550.219	698.929	1.79384	2.73899	2.24809	1.511	1.3071	1.66037	33.9548	66.0452	789.935	0.601377	0.16273	3.69554	0.000219417	0.0327011	0.517163
ENSMUSG00000048027	Rgmb	protein_coding	883.672	1051.65	944.693	713.537	731.531	667.942	2.46194	2.92995	2.63195	1.98794	2.03807	1.86091	26.6321	73.3679	832.172	0.447039	0.12098	3.69513	0.000219774	0.0327011	0.363239
ENSMUSG00000025809	Itgb1	protein_coding	80669.9	73706	75579.5	95443.7	101371	92590.3	422.348	385.888	395.697	499.696	530.73	484.757	-25.8528	125.853	86560.1	-0.331768	0.0896102	-3.70235	0.000213613	0.0327011	-0.258555
ENSMUSG00000056313	Tcim	protein_coding	2301.88	2759.83	2580.96	3265.41	3280.67	3444.15	27.2477	32.6686	30.5513	38.6532	38.8339	40.769	-30.7164	130.716	2938.82	-0.38543	0.104326	-3.69447	0.000220342	0.0327011	-0.306249
ENSMUSG00000019158	Tmem160	protein_coding	422.214	345.486	382.123	537.282	581.635	518.745	10.2164	8.35978	9.24629	13.0007	14.0739	12.5522	-42.4273	142.427	464.581	-0.513902	0.139236	-3.69087	0.000223485	0.0327011	-0.427907
ENSMUSG00000001473	Tubb6	protein_coding	3636.18	2713.23	4071.08	4974.33	4696.16	5247.13	31.8798	23.7879	35.6927	43.6118	41.173	46.0036	-43.1566	143.157	4223.02	-0.517322	0.140001	-3.69512	0.000219783	0.0327011	-0.431296
ENSMUSG00000046879	Irgm1	protein_coding	1783.58	1608.89	1913.88	3164.09	2250.24	2272.38	6.55907	5.91664	7.03824	11.6358	8.2752	8.35661	-44.8586	144.859	2165.51	-0.534895	0.144453	-3.7029	0.000213149	0.0327011	-0.448837
ENSMUSG00000074802	Gas2l3	protein_coding	430.333	439.709	548.69	332.076	326.721	306.427	1.30753	1.33602	1.66714	1.00898	0.992711	0.931051	31.9658	68.0342	397.326	0.558392	0.151989	3.6739	0.000238875	0.0346034	0.472627		T
ENSMUSG00000095609	Gm21188	protein_coding	2755.21	2717.28	2821.83	4150.1	3479.93	3352.33	12.8758	12.6985	13.1871	19.3944	16.2626	15.6663	-32.4081	132.408	3212.78	-0.405297	0.110408	-3.67091	0.000241686	0.0346641	-0.324362
ENSMUSG00000054277	Arfgap3	protein_coding	706.396	777.09	769.145	1172.48	940.668	997.322	3.92943	4.32267	4.27848	6.5221	5.2326	5.54774	-38.0818	138.082	893.851	-0.464833	0.126891	-3.66324	0.000249042	0.035262	-0.380158	T
ENSMUSG00000042167	Tent2	protein_coding	2561.7	2447.78	2554.84	1977.98	2053.67	1912.01	13.1161	12.5328	13.081	10.1274	10.515	9.78966	21.425	78.575	2251.33	0.347458	0.0948945	3.66152	0.000250724	0.035262	0.272317
ENSMUSG00000041362	Shtn1	protein_coding	4781.03	4562.24	5191.32	3807.8	3910.77	3667.94	16.5509	15.7934	17.9712	13.1818	13.5382	12.6976	21.6591	78.3409	4320.18	0.352279	0.0964334	3.65308	0.000259113	0.0354104	0.276576
ENSMUSG00000046449	Nexmif	protein_coding	253.058	194.526	178.814	494.708	233.372	433.818	0.468856	0.360411	0.3313	0.916578	0.432383	0.803763	-85.489	185.489	298.049	-0.895985	0.245226	-3.65371	0.000258481	0.0354104	-0.860881
ENSMUSG00000015854	Cd5l	protein_coding	72819.7	59717.4	53851.6	99150.2	85978.7	76181	764.181	626.683	565.127	1040.5	902.274	799.455	-40.1962	140.196	74616.4	-0.487515	0.133599	-3.6491	0.000263161	0.0356275	-0.402028
ENSMUSG00000052387	Trpm3	protein_coding	97.4339	119.552	89.8152	38.3164	55.6502	57.3833	0.0851898	0.104529	0.0785285	0.0335014	0.0486569	0.0501722	50.6684	49.3316	76.3586	1.02549	0.28235	3.63199	0.000281243	0.037723	1.03566
ENSMUSG00000028420	Tmem38b	protein_coding	521.001	577.498	560.937	404.451	392.244	405.126	2.92402	3.2411	3.14816	2.26991	2.2014	2.2737	27.5765	72.4235	476.876	0.467319	0.128814	3.62787	0.000285767	0.0379782	0.382538		T,M
ENSMUSG00000040084	Bub1b	protein_coding	163.743	204.657	187.796	89.405	95.1439	135.425	0.818375	1.02286	0.938586	0.446839	0.475521	0.676841	42.4711	57.5289	146.028	0.80955	0.223636	3.61994	0.000294668	0.038805	0.752665
ENSMUSG00000045328	Cenpe	protein_coding	151.564	193.513	245.767	110.692	112.198	119.357	0.375676	0.479653	0.609175	0.274368	0.278101	0.295847	42.0748	57.9252	155.515	0.798224	0.221532	3.60319	0.000314332	0.0401452	0.738959
ENSMUSG00000036381	P2ry14	protein_coding	1759.22	2220.84	1917.15	1370.03	1521.41	1491.97	3.39884	4.29067	3.70395	2.6469	2.93937	2.88249	25.6699	74.3301	1713.43	0.428976	0.118918	3.60732	0.000309375	0.0401452	0.346278
ENSMUSG00000028603	Scp2	protein_coding	4465.72	4175.21	3949.42	6191.94	5292.16	5079.57	27.4339	25.6492	24.2621	38.0384	32.5108	31.2049	-31.5584	131.558	4859	-0.396395	0.110053	-3.60188	0.00031593	0.0401452	-0.316215
ENSMUSG00000010358	Ifi35	protein_coding	1475.04	1514.67	1486.85	2299.84	1888.52	1820.2	18.2489	18.7391	18.395	28.4531	23.3644	22.5191	-34.2226	134.223	1747.52	-0.42524	0.118358	-3.59282	0.000327123	0.040849	-0.342796		T
ENSMUSG00000015143	Actn1	protein_coding	79.8417	91.1839	90.6318	30.6532	45.7768	49.3497	0.308315	0.352114	0.349981	0.118369	0.176771	0.190567	51.9296	48.0704	64.5728	1.06941	0.297699	3.59227	0.000327816	0.040849	1.09858
ENSMUSG00000033450	Tagap	protein_coding	805.183	816.603	781.393	992.822	1053.76	1145.37	5.58559	5.66481	5.42056	6.88725	7.31001	7.94549	-32.8223	132.822	932.523	-0.408827	0.113861	-3.59059	0.000329928	0.040849	-0.327606
ENSMUSG00000110040	Gm49369	protein_coding	70321.6	63715.3	67800.7	95080.1	77028.9	90447.6	1468.72	1330.74	1416.07	1985.82	1608.8	1889.06	-30.0831	130.083	77399	-0.379443	0.105947	-3.58143	0.000341716	0.0419499	-0.30084
ENSMUSG00000005533	Igf1r	protein_coding	1767.34	2391.05	1828.97	1044.76	1520.51	1456.39	2.2489	3.04254	2.32731	1.32943	1.93481	1.85322	32.8308	67.1692	1668.17	0.575023	0.160854	3.57482	0.000350465	0.0425723	0.489701		T
ENSMUSG00000043252	Tmem64	protein_coding	1779.52	1965.52	1872.24	1427.93	1451.39	1503.44	8.14164	8.99261	8.56584	6.53302	6.64039	6.87853	21.9772	78.0228	1666.67	0.358991	0.100468	3.57319	0.000352663	0.0425723	0.282528
ENSMUSG00000019872	Smpdl3a	protein_coding	44649.1	47448.1	48576.2	64467	56642.1	56922	461.974	490.935	502.607	667.026	586.063	588.959	-26.5563	126.556	53117.4	-0.339761	0.0953956	-3.5616	0.000368602	0.0441287	-0.265547
ENSMUSG00000057230	Aak1	protein_coding	2058.29	2573.41	2015.94	1594.82	1692.84	1650.34	2.04995	2.56299	2.00778	1.58835	1.68599	1.64366	25.718	74.282	1930.94	0.429097	0.120994	3.54643	0.000390489	0.0455198	0.346391	T,M	T
ENSMUSG00000038188	Scarf1	protein_coding	939.155	933.115	890.804	1195.47	1205.46	1170.62	6.95049	6.9058	6.59266	8.84745	8.92133	8.66352	-29.26	129.26	1055.77	-0.371355	0.104674	-3.54774	0.000388554	0.0455198	-0.293567		T
ENSMUSG00000030208	Emp1	protein_coding	3038.04	2549.1	2375.21	1496.04	2235.88	1747.9	10.937	9.17679	8.55078	5.38578	8.04921	6.29246	31.1783	68.8217	2240.36	0.538264	0.151843	3.54488	0.000392791	0.0455198	0.452224
ENSMUSG00000027219	Slc28a2	protein_coding	5810.85	4230.93	4050.67	7803.78	6530.82	5966.72	29.5046	21.4825	20.5672	39.6237	33.1602	30.296	-44.0581	144.058	5732.3	-0.527502	0.148918	-3.54224	0.000396746	0.0456132	-0.441431
ENSMUSG00000046245	Pilra	protein_coding	7957.1	7592.58	8654.92	10654.5	10068.2	9842.39	55.0201	52.4996	59.8453	73.6717	69.6175	68.0561	-26.2781	126.278	9128.29	-0.336508	0.0951534	-3.53648	0.000405501	0.0462527	-0.262696
ENSMUSG00000024590	Lmnb1	protein_coding	330.193	245.183	165.75	131.127	157.077	112.471	2.38181	1.76861	1.19562	0.945874	1.13306	0.811301	45.9369	54.0631	190.3	0.876161	0.248127	3.53111	0.000413823	0.0468332	0.835485
ENSMUSG00000026463	Atp2b4	protein_coding	319.367	258.354	266.18	108.138	124.764	228.386	0.557121	0.450688	0.464339	0.188641	0.217646	0.398409	45.3387	54.6613	217.531	0.878336	0.249604	3.51891	0.000433318	0.0484398	0.838253
ENSMUSG00000020253	Ppm1m	protein_coding	1167.85	1262.39	1410.92	828.487	940.668	1040.93	9.20756	9.9529	11.1239	6.53193	7.41639	8.2069	26.8427	73.1573	1108.54	0.453898	0.129019	3.51806	0.000434708	0.0484398	0.369737
ENSMUSG00000090841	Myl6	protein_coding	10734	11266.3	10283	13636.4	13120.9	13130.5	71.962	75.5307	68.9389	91.4203	87.9643	88.0284	-23.5554	123.555	12028.5	-0.30525	0.0876723	-3.48171	0.000498216	0.0538594	-0.235633
ENSMUSG00000022283	Pabpc1	protein_coding	20094.4	28454.4	17576.8	13451.6	15515.6	16349.7	65.6481	92.9603	57.4233	43.9463	50.6894	53.4141	31.4685	68.5315	18573.8	0.545195	0.156934	3.47405	0.000512674	0.0544818	0.459217	T
ENSMUSG00000032359	Ctsh	protein_coding	13516.2	12548.9	13398	19516.7	15550.6	16285.4	64.1897	59.5958	63.6281	92.6863	73.8512	77.3406	-30.1282	130.128	15136	-0.380019	0.109492	-3.47074	0.000519018	0.0544818	-0.301359
ENSMUSG00000031447	Lamp1	protein_coding	53013.5	49180.6	52546.8	71533.4	62197.2	61544.8	423.436	392.821	419.709	571.36	496.789	491.578	-26.1951	126.195	58336	-0.335683	0.0978595	-3.43025	0.000603021	0.0598313	-0.261974
ENSMUSG00000032202	Rab27a	protein_coding	12951.9	12157.9	13296.7	16586.8	16047.9	15013.8	71.3412	66.9672	73.2404	91.3623	88.3942	82.6981	-24.0634	124.063	14342.5	-0.311133	0.0916126	-3.39618	0.000683328	0.0614826	-0.240682
ENSMUSG00000007891	Ctsd	protein_coding	119800	121747	131951	180619	145712	154128	1088.76	1106.45	1199.18	1641.49	1324.24	1400.73	-28.6378	128.638	142326	-0.363309	0.107063	-3.39341	0.000690279	0.0617246	-0.286373
ENSMUSG00000027642	Rpn2	protein_coding	23953.9	25214.4	24966.2	32084.5	28895	30126.3	115.531	121.61	120.413	154.745	139.362	145.3	-22.8927	122.893	27540	-0.297369	0.0885669	-3.35756	0.000786331	0.0677659	-0.228901
ENSMUSG00000006519	Cyba	protein_coding	13382.3	12597.6	14295.3	16605.5	16544.3	16540.2	275.194	259.058	293.97	341.477	340.218	340.134	-23.3761	123.376	14994.2	-0.302981	0.090246	-3.35728	0.00078713	0.0677659	-0.233691
ENSMUSG00000020326	Ccng1	protein_coding	14676	14189.2	15494.8	22326.6	17785.6	17694.7	89.2849	86.3236	94.2661	135.829	108.203	107.65	-30.3132	130.313	17027.8	-0.382016	0.113828	-3.35607	0.000790587	0.0677659	-0.303162
ENSMUSG00000064368	mt-Nd6	protein_coding	4545.56	3753.74	3624.45	2480.35	3289.65	2990.82	187.131	154.533	149.211	102.111	135.428	123.126	26.5264	73.4736	3447.43	0.444237	0.1326	3.35021	0.000807495	0.0688081	0.360595
ENSMUSG00000022971	Ifnar2	protein_coding	9076.24	9009.98	9376.71	12795.1	10776.4	11014.2	58.2529	57.8276	60.1814	82.1214	69.1648	70.6908	-25.9359	125.936	10341.4	-0.332727	0.100283	-3.31788	0.000907035	0.0703666	-0.259392		T
ENSMUSG00000028757	Ddost	protein_coding	16251.2	15009.9	15715.2	20624.5	18324.2	19193.6	163.785	151.275	158.383	207.86	184.677	193.44	-23.7693	123.769	17519.7	-0.307736	0.0922788	-3.33485	0.000853442	0.0703666	-0.237764
ENSMUSG00000029084	Cd38	protein_coding	11034.4	8617.89	10208.7	6651.73	7532.53	8375.67	60.6072	47.3344	56.0721	36.5351	41.3729	46.004	24.4502	75.5498	8736.82	0.404556	0.124045	3.26136	0.00110879	0.0799099	0.323682
ENSMUSG00000016427	Ndufa1	protein_coding	1665.85	1722.36	1620.76	2184.89	1954.94	2161.06	84.9468	87.8286	82.6474	111.414	99.6883	110.199	-25.792	125.792	1884.98	-0.331072	0.101633	-3.25753	0.00112385	0.0801974	-0.257947
ENSMUSG00000020571	Pdia6	protein_coding	13502.7	10811.4	9390.59	19461.3	14165.7	13939.6	77.0361	61.6814	53.5755	111.032	80.8185	79.5284	-41.1275	141.128	13545.2	-0.497319	0.155228	-3.20379	0.0013563	0.0926761	-0.411588
ENSMUSG00000074886	Grk6	protein_coding	14134.7	14759.6	15545.4	16735.8	19146.4	19331.3	71.8713	75.049	79.0443	85.0971	97.3544	98.2947	-24.2435	124.243	16608.9	-0.31299	0.0984596	-3.17887	0.00147852	0.0982094	-0.24228		T
ENSMUSG00000020644	Id2	protein_coding	6733.77	6464.94	6130.3	8048.16	7604.33	7909.72	59.0132	56.6573	53.7246	70.5323	66.6427	69.319	-21.9008	121.901	7148.54	-0.286018	0.0900091	-3.17765	0.00148473	0.0982094	-0.21927
ENSMUSG00000036781	Rps27l	protein_coding	2226.09	2045.56	1833.86	3158.13	2488.1	2461.75	58.2879	53.5608	48.0178	82.6922	65.1484	64.4582	-32.7975	132.798	2368.92	-0.410668	0.12958	-3.16921	0.00152854	0.0990724	-0.329301
ENSMUSG00000019832	Rab32	protein_coding	7024.71	7417.31	7137.86	8936.25	8675.15	8465.19	64.1688	67.755	65.2023	81.63	79.245	77.3271	-20.8375	120.837	7942.75	-0.273069	0.0863838	-3.16112	0.00157165	0.0997146	-0.208376		T
ENSMUSG00000002015	Bcap31	protein_coding	3437.25	3758.8	2996.56	4507.72	4206.08	4233.74	60.2466	65.8827	52.5224	79.0093	73.7223	74.2072	-27.0286	127.029	3856.69	-0.34568	0.110261	-3.1351	0.00171794	0.104705	-0.27075
ENSMUSG00000069515	Lyz1	protein_coding	25821.3	24899.3	28759.7	37098.8	28709.2	36184.8	436.818	421.22	486.525	627.599	485.672	612.136	-28.3247	128.325	30245.5	-0.359737	0.118974	-3.02367	0.00249732	0.123891	-0.283192
ENSMUSG00000026728	Vim	protein_coding	13385	13610.7	13782.6	20278.8	15512.9	16151.1	60.2962	61.3131	62.0872	91.351	69.8822	72.757	-27.3787	127.379	15453.5	-0.349166	0.115689	-3.01816	0.00254318	0.124766	-0.273824		T,D
ENSMUSG00000056501	Cebpb	protein_coding	9719.03	6431.51	6162.96	9565.49	9608.64	12260.5	138.07	91.3671	87.5521	135.889	136.502	174.175	-40.8773	140.877	8958.02	-0.494783	0.165142	-2.9961	0.00273456	0.130071	-0.409109
ENSMUSG00000022587	Ly6e	protein_coding	19505.7	14319.9	16522.7	26451.1	20689.3	20053.2	110.138	80.8565	93.2945	149.354	116.821	113.229	-33.4573	133.457	19590.3	-0.416551	0.139132	-2.99393	0.0027541	0.130379	-0.334733	T,D,M	T
ENSMUSG00000015355	Cd48	protein_coding	3427.78	3740.57	3826.13	4918.98	4346.1	4320.97	61.5965	67.2173	68.7548	88.3931	78.0986	77.6469	-23.5716	123.572	4096.75	-0.305036	0.102191	-2.98497	0.0028361	0.13084	-0.235449
ENSMUSG00000018585	Atox1	protein_coding	1476.39	1435.64	1469.7	1959.25	1643.48	1889.06	58.3083	56.6988	58.0441	77.3779	64.907	74.606	-25.3334	125.333	1645.59	-0.325717	0.109267	-2.98093	0.00287372	0.130908	-0.253287
ENSMUSG00000030659	Nucb2	protein_coding	7376.56	6027.26	5902.49	8810.23	8334.07	7431.14	67.614	55.2462	54.1026	80.7551	76.3906	68.1143	-27.2923	127.292	7313.63	-0.348789	0.11815	-2.95209	0.00315633	0.138381	-0.273491
ENSMUSG00000036751	Cox6b1	protein_coding	4250.55	4047.55	3702.02	5142.92	4764.38	4713.47	128.274	122.147	111.72	155.203	143.78	142.244	-21.8384	121.838	4436.82	-0.285724	0.0992639	-2.87843	0.00399658	0.159489	-0.219022
ENSMUSG00000025428	Atp5a1	protein_coding	17862.9	16707.9	15282.5	21547.5	19930.9	19251	121.742	113.87	104.155	146.853	135.836	131.202	-21.816	121.816	18430.4	-0.284921	0.0995608	-2.86178	0.00421266	0.163378	-0.218344
ENSMUSG00000036896	C1qc	protein_coding	103823	101015	99365.1	139250	116363	116274	1148.77	1117.7	1099.45	1540.78	1287.53	1286.54	-22.2499	122.25	112682	-0.289852	0.10182	-2.8467	0.00441747	0.166023	-0.222515		T
ENSMUSG00000095742	CAAA01147332.1	protein_coding	1257.17	1496.43	1213.32	1845.15	1646.17	1565.42	110.538	131.576	106.683	162.237	144.742	137.641	-27.4726	127.473	1503.94	-0.35077	0.123405	-2.84244	0.00447697	0.167133	-0.275241
ENSMUSG00000027808	Serp1	protein_coding	15198.3	13467.9	15474.4	21444.4	17432.9	16734.1	70.4249	62.4064	71.7039	99.3676	80.7791	77.5413	-25.9872	125.987	16625.3	-0.333362	0.117901	-2.82746	0.00469184	0.172066	-0.259946		T
ENSMUSG00000031765	Mt1	protein_coding	3297.87	2508.57	3730.6	2002.67	2204.47	2820.97	56.551	43.0163	63.9714	34.3413	37.8016	48.3732	26.3073	73.6927	2760.86	0.441224	0.159994	2.75775	0.00582	0.190743	0.357756		T
ENSMUSG00000078763	Slfn1	protein_coding	5108.51	4831.73	4268.67	8533.5	5677.22	5165.65	58.5563	55.3837	48.9297	97.8152	65.0751	59.2112	-36.3676	136.368	5597.55	-0.447993	0.163794	-2.7351	0.00623609	0.194516	-0.364141
ENSMUSG00000024730	Ms4a8a	protein_coding	9111.42	8473.01	9909.89	11799.8	10753.1	10683.6	108.454	100.855	117.959	140.454	127.995	127.169	-20.8848	120.885	10121.8	-0.273573	0.100178	-2.73088	0.00631662	0.195101	-0.208798
ENSMUSG00000040212	Emp3	protein_coding	9637.84	8034.32	10118.1	11275.3	12031.2	10907.4	192.272	160.282	201.853	224.938	240.019	217.6	-23.1147	123.115	10334	-0.300027	0.110704	-2.71017	0.00672489	0.199383	-0.231167
ENSMUSG00000055546	Timd4	protein_coding	44174.1	38289.1	41355	59665.5	50595.9	44714.2	434.343	376.479	406.625	586.663	497.486	439.654	-25.1638	125.164	46465.7	-0.323881	0.119865	-2.70204	0.00689149	0.20204	-0.251693
ENSMUSG00000006360	Crip1	protein_coding	8415.85	7772.92	7696.35	10876.8	9262.17	8962.13	78.8658	72.8408	72.1232	101.927	86.7967	83.985	-21.8376	121.838	8831.03	-0.285301	0.106346	-2.68275	0.00730187	0.208218	-0.218664
ENSMUSG00000020857	Nme2	protein_coding	4672.77	4285.64	4052.3	5699.78	5253.56	4844.3	85.2594	78.196	73.9384	103.998	95.8566	88.3893	-21.4203	121.42	4801.39	-0.280816	0.105839	-2.65322	0.00797273	0.219348	-0.214882
ENSMUSG00000039001	Rps21	protein_coding	5703.94	6087.03	5083.54	8083.92	6250.78	6766.64	150.458	160.563	134.093	213.237	164.882	178.49	-25.0485	125.049	6329.31	-0.322783	0.121758	-2.65101	0.00802507	0.219756	-0.250741
ENSMUSG00000037260	Hgsnat	protein_coding	32036.8	39152.3	37442.3	43124.7	45113.5	42832.1	207.111	253.111	242.056	278.792	291.649	276.9	-20.6559	120.656	39950.3	-0.270824	0.102377	-2.64536	0.00816039	0.22142	-0.206496
ENSMUSG00000019132	BC005537	protein_coding	14976.4	17693.7	12579	11724	12550.9	11710.8	54.708	64.6343	45.9506	42.8271	45.8479	42.7789	20.4722	79.5278	13539.1	0.330365	0.125104	2.64072	0.00827301	0.222756	0.257331		T
ENSMUSG00000026938	Fcna	protein_coding	26249	23299.5	23942.3	32832.1	27616	28413.9	408.179	362.314	372.31	510.548	429.436	441.845	-20.9158	120.916	27058.8	-0.274107	0.104036	-2.63473	0.00842049	0.224511	-0.209245
ENSMUSG00000116048	Sept2	protein_coding	12134.6	9771.88	10025.8	14532.1	13059	11990.8	77.7417	62.6048	64.2317	93.102	83.6638	76.8207	-23.9558	123.956	11919	-0.31019	0.118075	-2.62705	0.00861283	0.226435	-0.239871
ENSMUSG00000040264	Gbp2b	protein_coding	26442.5	27417	27934.2	37706.8	30872.4	30653	200.132	207.508	211.422	285.387	233.66	232	-21.3202	121.32	30171	-0.278831	0.107018	-2.60547	0.00917475	0.233577	-0.213212
ENSMUSG00000028837	Psmb2	protein_coding	3499.5	2967.53	3043.1	4098.16	3691.76	3726.47	62.1019	52.6616	54.0027	72.7256	65.5138	66.1297	-21.096	121.096	3504.42	-0.277105	0.106546	-2.60079	0.00930092	0.23528	-0.211761
ENSMUSG00000034484	Snx2	protein_coding	15631.4	15098	12792.1	18510.2	17683.3	16524.1	123.605	119.388	101.154	146.37	139.831	130.665	-21.13	121.13	16039.9	-0.276813	0.10697	-2.58776	0.00966036	0.239214	-0.211516
